# Supplementary material for: Light-induced LLPS of the CRY2/SPA1/FIO1 complex regulating mRNA methylation and chlorophyll homeostasis in Arabidopsis
Source: Nat Plants. 2023 Dec 8;9(12):2042–58. doi: 10.1038/s41477-023-01580-0 (PMC10724061; doi:10.1038/s41477-023-01580-0)
Supplement: Supplementary file 2 — Supplementary Table 1. RNA sequencing analysis. Supplementary Table 2. All m6A-peaks. Supplementary Table 3. WT blue versus dark up peaks (2,555 peaks in 2,399 genes). Supplementary Table 4. cry1cry2 blue versus dark up peaks (1,539 peaks in 1,489 genes). Supplementary Table 5. fio1-1 blue versus dark up peaks (333 peaks in 309 genes). Supplementary Table 6. mta blue versus dark up peaks (708 peaks in 777 genes). Supplementary Table 7. spa123 blue versus dark up peaks. Supplementary Table 8. Translatome dataset. Supplementary Table 9. Proteome datasets. Supplementary Table 10. Three types of genes. Supplementary Table 11. CHR genes. Supplementary Table 12. CSE genes. Supplementary Table 13. CSE datasets. Supplementary Table 14. Primers used. Supplementary Table 15. RNA substrates. Supplementary Table 16. The exact P values. [file 41477_2023_1580_MOESM2_ESM.xlsx]

## Sheet: Table Summary
Table Summary
Tables	File name of Tables (Sheets)	Descriptions	Note
Table S1	1. RNA-seq analysis	RNA-seq dataset of the 8-sample cohort
Table S2	2. All m6A-peaks	MeRIP dataset of the 8-sample cohort (some mRNAs have multiple m6A peaks)	m6A Intensity: [Log2 FPKM (IP/Input)]
Table S3	3. WT Blue vs dark up peaks(2555 peaks in 2399 genes )	Blue light induced m6A-hyper methylation genes in WT	m6A Intensity: [Log2 FPKM (IP/Input)]
Table S4	4. cry1cry2 Blue vs dark up peaks(1539 peaks in 1489 genes)	Blue light induced m6A-hyper methylation genes in cry1cry2	m6A Intensity: [Log2 FPKM (IP/Input)]
Table S5	5. fio1-1 Blue vs dark up peaks(333 peaks in 309 genes)	Blue light induced m6A-hyper methylation genes in fio1-1	m6A Intensity: [Log2 FPKM (IP/Input)]
Table S6	6. mta Blue vs dark up peaks(708 peaks in 777 genes)	Blue light induced m6A-hyper methylation genes in mta	m6A Intensity: [Log2 FPKM (IP/Input)]
Table S7	7. spa123 Blue vs dark up peaks	Blue light induced m6A-hyper methylation genes in spa123	m6A Intensity: [Log2 FPKM (IP/Input)]
Table S8	8. Translatome dataset	Translation efficiency datasets of the 8-sample cohort
Table S9	9. Proteome datasets	Proteome dataset of the 8-sample cohort
Table S10	10. Three types of genes	Accession of the three types of genes described in Fig. 2I
Table S11	11. CHR genes	6 Chlorophyll Homeostasis Regulator (CHR) genes identified	CHRs are defined as the genes that are not directly involved in chlorophyll metabolism but the mutations cause decreased chlorophyll content
Table S12	12. CSE genes	58 genes encoding chlorophyll synthesis enzymes (CSE)	CSEs (Chlorophyll Synthesis Enzymes ) are identified by manual query of the Uniprot (https://www.uniprot.org), KEGG (https://www.kegg.jp/kegg/), and TAIR (https://www.arabidopsis.org) databases for genes encoding enzymes of the tetrapyrrole pathway (35 genes, https://doi.org/10.1016/j.tplants.2020.12.005) and the MEP pathway (23 genes, https://doi.org/10.1016/j.plipres.2019.01.002) , excluding en…
Table S13	13. CSE datasets	Comparing B/D ratio of RNA, m6A, TS, and PA in indicated genotypes of the CSE genes failed to explain the genotype-specific phenotype	#N/A ( NaN) indicate missing data from the raw datasets
Table S14	14. Primers used	Sequences of the primers used in this study
Table S15	15.RNA substrates	Sequences of the RNA substrates used in this study
Table S16	The exact P values
Abbreviation: WT, wild type; FC, fold change; DK or D: dark; BL or B: blue light, NaN: non-assigned numbers

## Sheet: 1. RNA-seq analysis 
	WT									cry1cry2									fio1									mta
	cD FPKM			cB FPKM			FC	P value	FDR	cD FPKM			cB FPKM			FC	P value	FDR	cD FPKM			cB FPKM			FC	P value	FDR	cD FPKM			cB FPKM			FC	P value	FDR
locus	DK_Col_FPKM_rep1	DK_Col_FPKM_rep2	DK_Col_FPKM_rep3	BL_Col_FPKM_rep1	BL_Col_FPKM_rep2	BL_Col_FPKM_rep3	DK_Col_VS_BL_Col_FC	DK_Col_VS_BL_Col_pvalue	DK_Col_VS_BL_Col_FDR	DK_cry1cry2_FPKM_rep1	DK_cry1cry2_FPKM_rep2	DK_cry1cry2_FPKM_rep3	BL_cry1cry2_FPKM_rep1	BL_cry1cry2_FPKM_rep2	BL_cry1cry2_FPKM_rep3	DK_cry1cry2_VS_BL_cry1cry2_FC	DK_cry1cry2_VS_BL_cry1cry2_pvalue	DK_cry1cry2_VS_BL_cry1cry2_FDR	DK_fio1_FPKM_rep1	DK_fio1_FPKM_rep2	DK_fio1_FPKM_rep3	BL_fio1_FPKM_rep1	BL_fio1_FPKM_rep2	BL_fio1_FPKM_rep3	DK_fio1_VS_BL_fio1_FC	DK_fio1_VS_BL_fio1_pvalue	DK_fio1_VS_BL_fio1_FDR	DK_mta_FPKM_rep1	DK_mta_FPKM_rep2	DK_mta_FPKM_rep3	BL_mta_FPKM_rep1	BL_mta_FPKM_rep2	BL_mta_FPKM_rep3	DK_mta_VS_BL_mta_FC	DK_mta_VS_BL_mta_pvalue	DK_mta_VS_BL_mta_FDR
AT3G18710	8.24672	9.60793	7.87888	7.55613	5.97062	5.42919	0.736624	0.47133	0.782066	7.98976	7.11023	7.80924	7.20124	8.59834	8.87166	1.07691	0.559426	0.96871	7.76999	6.84354	6.64745	5.76566	8.31471	8.86986	1.07945	0.0718572	0.171378	8.23404	7.10866	8.43314	6.50182	5.47343	7.53368	0.820536	0.534123	0.856074
AT4G25880	21.6212	17.7596	20.6675	17.8208	16.0873	17.8792	0.862428	0.372457	0.641152	20.5304	19.4236	15.9738	22.3599	22.29	20.5116	1.1651	0.0812274	0.227129	16.8203	17.57	16.6885	16.0574	12.5022	12.915	0.811972	0.934358	1	17.212	19.6191	18.7037	14.4444	17.1405	14.8812	0.836702	0.211508	0.395696
AT1G71695	70.2525	64.0068	89.4086	149.108	153.888	152.945	2.03847	1.64911e-21	1.76307e-20	99.1372	85.9851	99.8083	115.537	113.773	118.147	1.21944	0.014418	0.0547924	129.086	104.49	112.539	172.564	132.301	143.102	1.29427	0.000114843	0.000536113	92.4609	80.7751	85.2827	136.755	127.884	139.758	1.56429	1.24973e-20	1.30821e-19
AT1G32045	0	0	0	0	0	0	NA	1	1	0	0	0	0	0	0	NA	1	1	0	0	0	0	0	0	NA	1	1	0	0	0	0	0	0	NA	1	1
AT5G41480	5.86701	6.24896	6.78453	6.45963	5.58997	6.29961	0.970832	0.0666376	0.143926	6.37999	7.04569	6.41684	6.70498	7.4021	6.19698	1.02326	0.950987	1	7.10925	6.81317	7.53891	6.75137	6.82516	5.99234	0.91182	0.425023	0.745037	6.24687	7.041	6.60279	6.38691	6.80577	6.03458	0.966648	0.0198416	0.0481085
AT5G15008	0	0	0	0	0	0	NA	1	1	0	0	0	0	0	0	NA	1	1	0	0	0	0	0	0	NA	1	1	0	0	0	0	0	0	NA	1	1
AT3G18310	4.44467	4.08681	4.41334	3.54536	3.03289	3.04404	0.743331	0.493444	0.812461	4.26394	4.81396	3.76898	4.43423	3.96559	4.18349	0.979484	0.704606	1	4.2209	3.53526	3.74363	2.35309	2.47083	2.51054	0.637791	0.0791584	0.185928	4.4106	4.36336	4.47207	3.40444	3.3153	1.93116	0.653093	0.269806	0.48445
AT4G26490	2.51051	3.01549	2.61724	2.54506	2.19173	1.98572	0.825533	0.836034	1	3.13611	2.72373	2.7665	3.71022	3.37166	3.63825	1.24272	0.114198	0.299321	2.98757	2.6774	2.04707	3.11887	2.39798	3.31441	1.14513	0.0938404	0.215002	3.37726	2.206	3.0335	1.91841	1.22341	2.12022	0.610675	0.297256	0.52751
AT5G46240	8.20169	4.53725	8.74877	10.507	9.13694	10.5057	1.40311	8.05702e-05	0.00028213	9.58507	6.40004	6.2742	9.15211	8.1797	6.75527	1.08211	0.610435	1	9.98842	6.13721	7.73836	7.21337	8.00041	8.43845	0.991126	0.18928	0.38678	10.139	8.13746	8.61844	9.63769	10.9179	6.76487	1.01582	0.0169047	0.0415622
AT3G25717	94.4033	123.795	88.8147	88.9054	75.0692	73.3715	0.773081	0.743882	1	87.547	71.418	82.6454	88.2534	79.9397	107.378	1.14056	0.216207	0.491807	91.6029	82.2035	81.7517	56.248	141.537	226.125	1.65876	0.00274434	0.00969941	88.7698	77.4113	69.7427	66.9858	68.1441	50.9072	0.788547	0.732434	1
AT5G62260	13.219	14.1226	12.0137	3.59227	2.04336	2.99674	0.219345	1.70695e-23	1.99364e-22	10.4524	11.9318	10.3139	6.55838	6.46172	6.40026	0.593931	1.03892e-09	1.66317e-08	6.37307	10.3098	7.62549	2.83621	2.17282	1.12276	0.252251	6.27471e-08	4.69061e-07	11.7005	13.4126	11.6588	3.45882	2.59019	2.79632	0.240546	8.7252e-22	9.58118e-21
AT5G44313	0	0.0525123	0	0	0	0	0	1	1	0.105415	0	0	0.0616399	0.0580158	0	1.13509	1	1	0	0.0407354	0	0	0	0	0	1	1	0	0	0	0	0	0	NA	1	1
AT5G35715	0	0	0	0	0	0	NA	1	1	0	0	0	0	0	0	NA	1	1	0	0	0	0	0	0	NA	1	1	0	0	0	0	0	0	NA	1	1
AT5G41908	0	0	0	0	0	0	NA	1	1	0	0	0	0	0	0	NA	1	1	0	0	0	0	0	0	NA	1	1	0	0	0	0	0	0	NA	1	1
AT2G21390	66.6666	50.1378	62.6119	42.3309	38.0687	39.1667	0.666418	0.045411	0.101999	72.1679	67.8985	52.6838	56.3108	62.6787	56.7725	0.911864	0.201365	0.465163	64.1519	57.9341	63.4993	47.0486	36.1826	29.8973	0.609577	0.0193676	0.055147	61.1633	62.3654	59.8435	38.3888	43.0275	41.6403	0.671076	0.0701917	0.150362
AT3G48330	15.6158	16.718	12.8619	10.144	9.05388	8.01131	0.60203	0.0137248	0.0343703	13.4812	14.4589	16.6197	13.7653	13.9423	14.9432	0.95716	0.537433	0.940123	12.4804	13.0631	13.1024	9.99786	11.6196	13.0652	0.897447	0.51312	0.854684	12.9579	14.9174	13.4985	8.00212	8.80123	9.43572	0.634194	0.107514	0.219257
AT4G32710	5.78919	4.00891	5.91424	8.91225	7.58333	7.93528	1.55488	7.2087e-08	3.46583e-07	7.16382	6.41764	4.27767	6.03858	7.19403	5.98856	1.07627	0.657261	1	5.88986	4.51196	4.36897	5.96788	5.12969	4.65083	1.06619	0.0928212	0.212914	4.6123	4.96301	4.57606	6.91715	6.67861	6.65761	1.43119	6.73566e-09	3.5829e-08
AT4G13259	0	0	0	0	0	0	NA	1	1	0	0	0	0	0	0	NA	1	1	0	0	0	0	0	0	NA	1	1	0	0	0	0	0	0	NA	1	1
AT2G21930	0.133935	0.251974	0.155587	0.0346103	0.104114	0.028106	0.308091	0.105954	0.216284	0.151747	0.200016	0.261641	0.384504	0.194868	0.0542646	1.03298	1	1	0.376731	0.390928	0.191119	0.168553	0.179105	0.108174	0.47543	0.164633	0.344522	0.330676	0.222541	0.20037	0.24438	0.0748669	0.0452454	0.483676	0.236148	0.434701
AT3G53910	0	0	0	0	0	0	NA	1	1	0	0	0	0	0	0	NA	1	1	0	0	0	0	0	0	NA	1	1	0	0	0	0	0	0	NA	1	1
AT1G71528	0.60003	0.691129	0.948341	1.18664	0.894787	1.09212	1.41708	0.00056793	0.00178218	0.739948	0.772124	0.717643	1.29802	1.23443	1.36437	1.74767	1.98543e-05	0.000164646	0.701182	0.705904	0.798798	0.86042	0.736889	0.840669	1.10522	0.106336	0.239003	0.856609	0.648547	0.580118	0.943384	1.20928	0.837686	1.43403	0.000254743	0.000842589
AT4G25090	9.4507	9.5258	6.5991	2.27474	1.92694	2.05414	0.244601	7.23793e-22	7.84544e-21	6.5825	8.50686	3.92837	2.97035	3.64466	3.08146	0.509865	5.22392e-06	4.89226e-05	3.72114	8.19109	4.52202	2.76212	1.60093	0.881602	0.319129	0.000275084	0.00119439	5.78111	7.3278	6.39144	3.14096	2.66367	2.81909	0.442234	9.66218e-07	4.21757e-06
AT2G18870	0	0	0	0	0	0	NA	1	1	0	0	0	0	0	0	NA	1	1	0	0	0	0	0	0	NA	1	1	0	0	0	0	0	0	NA	1	1
AT1G64560	0	0.083505	0	0	0	0	0	1	1	0	0	0	0	0	0.179835	NA	0.507927	0.903239	0	0	0	0	0	0	NA	1	1	0	0.0921883	0	0	0	0	0	1	1
AT1G56250	0.139124	0.294454	0.0673397	0.224695	0.108148	0.0364937	0.73732	1	1	0.0328388	0.115425	0.0754938	0.0384039	0	0.105688	0.643965	0.567303	0.978468	0	0.203037	0.212703	0.0729512	0.0996665	0.0702284	0.584129	0.579599	0.936827	0	0.0722383	0.086722	0.141027	0.291628	0.176244	3.83051	0.00346627	0.00971098
AT3G16830	27.4372	23.3303	29.7692	21.7511	19.4994	20.8889	0.771566	0.696967	1	31.7494	30.5101	22.8886	25.954	27.4054	25.0583	0.920956	0.253262	0.554044	25.157	24.8123	27.6136	17.5779	13.5631	10.113	0.531741	0.00151803	0.00568711	27.3323	29.1876	28.6392	20.5836	21.7621	20.0103	0.73223	0.584353	0.923064
AT3G03305	11.3518	11.6407	13.5584	9.83315	8.47628	8.40461	0.730874	0.330302	0.578515	14.8843	12.5485	11.9033	12.7813	11.8305	12.0973	0.933217	0.295725	0.617278	12.2228	12.7634	13.3303	9.02084	9.22417	8.99084	0.710815	0.195415	0.397358	12.2535	12.8677	12.5575	8.88146	9.54788	9.15492	0.732093	0.642807	0.994943
AT5G50110	1.56618	1.47323	1.89517	7.6896	9.00922	8.5862	5.12405	4.67702e-37	8.49498e-36	1.73749	2.24143	1.74222	4.92853	4.31323	3.41067	2.21152	2.12431e-07	2.50021e-06	2.16332	2.25709	2.43439	7.51433	6.99369	7.90586	3.26981	1.43767e-16	2.24066e-15	2.17506	2.15501	2.29421	8.41422	9.00991	8.33297	3.88828	2.77815e-34	4.77745e-33
AT5G66670	0.804989	0.550704	0.850112	0.28366	0.341321	0.153568	0.352955	0.00196914	0.00572876	0.713973	0.748814	0.58242	0.323213	0.380263	0.420036	0.549339	0.00457891	0.0205889	1.27426	0.872196	1.04425	0.281402	0.326204	0.197018	0.252177	9.09649e-06	5.12337e-05	1.07905	1.11461	1.0948	0.445088	0.204532	0.494432	0.347899	0.000598003	0.0018776
AT2G38310	61.1582	54.3422	56.6923	102.441	100.657	96.8782	1.7421	3.64005e-22	4.01948e-21	80.5407	74.361	74.7432	58.1771	59.2136	55.8503	0.754387	2.17336e-05	0.00017873	55.138	71.6607	48.781	94.7515	61.1021	72.6955	1.30168	0.000920014	0.00360097	66.3996	66.5425	62.9907	74.8901	86.6571	107.531	1.37332	4.40737e-10	2.57559e-09
AT5G23000	0.244535	0.575058	0.118361	0.434433	0.213849	0.320719	1.0331	0.596071	0.935941	0.288599	0.355038	0.497599	0.405008	0.190598	0.247686	0.738929	0.284168	0.599261	0.460596	0.401481	0.249242	0.256448	0.496345	0.401174	1.03838	0.454994	0.7868	0.157223	0.285685	0.190536	0.71265	0.512585	0.258148	2.34178	0.00124705	0.00374405
AT2G12195	0	0	0	0	0	0	NA	1	1	0	0.00804605	0	0	0	0	0	1	1	0	0	0	0	0	0	NA	1	1	0	0	0	0	0	0	NA	1	1
AT1G28940	0	0	0	0	0	0	NA	1	1	0	0	0	0	0	0	NA	1	1	0	0	0	0	0	0	NA	1	1	0	0	0	0	0	0	NA	1	1
AT5G03560	10.2435	14.2259	11.1786	7.01162	6.67105	7.01811	0.5807	0.00302614	0.00853129	11.2999	11.0289	14.3584	9.59182	7.34471	8.45806	0.692191	0.000171817	0.00116001	10.3114	10.222	9.90469	6.26464	9.36245	9.42846	0.823165	0.985885	1	10.8839	10.2662	8.88944	6.26851	7.19164	5.59562	0.634356	0.0802173	0.169008
AT1G76280	3.39716	3.18283	4.12716	4.58167	3.78757	4.34549	1.1875	0.000433418	0.00138018	3.73138	3.59326	3.01116	4.76722	5.16209	4.56508	1.40235	0.000650962	0.00379158	3.80697	4.03932	3.49014	4.14462	3.86544	3.37504	1.00429	0.137397	0.296844	3.60611	4.75066	3.89772	4.01983	4.62756	3.21195	0.967755	0.0467426	0.104786
AT3G03272	0.102072	0.144022	0.148216	0.0659412	0	0	0.167232	0.0801223	0.168847	0.192744	0.0423422	0.498491	0.112704	0.0530388	0.0516938	0.296406	0.0624964	0.183808	0.153807	0.186204	0.104037	0	0	0.0515248	0.116034	0.0321213	0.0854991	0.0525018	0.317997	0.381754	0.103468	0	0	0.137544	0.0144735	0.0360811
AT3G28960	0.687227	1.07741	0.791988	1.18391	1.1193	1.09877	1.33065	0.009447	0.0244164	0.957826	0.59731	0.887889	1.08401	0.680185	0.795524	1.04777	0.90117	1	0.230122	0.453708	0.53368	1.37278	0.906491	1.61888	3.20174	1.85318e-06	1.15637e-05	0.572304	0.271872	0.489573	0.995176	0.731704	1.07787	2.1029	5.47492e-05	0.000197922
AT3G10210	18.8987	19.7569	21.4549	15.0949	16.8611	13.6101	0.758037	0.639223	0.989414	20.0332	20.4901	22.8409	20.2507	19.8189	19.4903	0.939961	0.346921	0.696722	18.4673	19.8079	21.1012	15.4952	16.985	14.1797	0.785832	0.732884	1	20.281	21.5884	21.5259	15.2386	15.6059	16.1783	0.74174	0.804601	1
AT1G71390	0	0	0.0491537	0.0218684	0	0	0.444899	0.637828	0.987781	0	0	0	0	0	0	NA	1	1	0	0	0	0	0	0	NA	1	1	0	0.0175765	0	0	0	0	0	1	1
AT3G42718	0	0	0	0	0	0	NA	1	1	0.0184749	0	0	0	0	0	0	1	1	0	0	0	0	0	0	NA	1	1	0	0	0	0	0	0	NA	1	1
AT2G11130	0	0	0	0	0	0	NA	1	1	0	0	0	0	0	0	NA	1	1	0.0311847	0	0	0	0	0	0	1	1	0	0	0	0	0	0	NA	1	1
AT4G29180	0.186944	0.502429	0.439501	1.10419	0.871923	1.38705	2.97922	9.18419e-09	4.7654e-08	1.07164	0.930592	0.49272	0.737201	0.902015	0.595111	0.89554	0.525372	0.92553	0.509737	0.73078	1.03437	2.33862	3.06111	0.957153	2.79437	1.56889e-05	8.50976e-05	0.686832	0.734943	0.765768	1.19114	1.2689	1.31944	1.72773	2.36849e-08	1.20402e-07
AT1G15210	30.4593	22.6385	27.7071	6.18046	4.38142	5.92313	0.20401	2.78196e-36	4.94077e-35	30.9501	28.269	18.2937	10.5828	11.4501	9.44972	0.40616	2.54311e-16	7.67776e-15	31.6849	29.3289	31.6192	10.0791	6.76119	3.26685	0.217062	8.18671e-11	8.46951e-10	33.6317	31.6311	32.2618	8.41419	9.1258	8.03505	0.262242	7.06705e-48	1.6794e-46
AT3G63470	15.7082	13.5011	17.6582	3.7893	3.66148	3.79986	0.240052	4.64228e-28	6.43788e-27	22.6555	19.3181	18.0121	14.8666	17.2943	15.9556	0.802134	0.00508243	0.0226229	21.8508	16.5204	16.0558	6.31442	6.19688	4.62074	0.314771	1.14216e-11	1.27589e-10	21.2562	17.0508	18.6413	4.54941	3.64302	5.38526	0.238421	2.0223e-21	2.1843e-20
AT2G46620	22.3146	25.4965	20.3333	8.17336	6.36557	6.65883	0.311071	2.34718e-22	2.61073e-21	20.1407	18.904	19.8182	14.7607	13.9992	14.9921	0.743287	2.63634e-05	0.000212743	17.0694	16.5966	16.2756	6.69847	7.80225	7.37852	0.438097	5.71768e-08	4.29907e-07	22.808	22.514	24.6289	8.54982	7.59082	8.81762	0.356797	9.31605e-18	8.46506e-17
AT2G43750	61.4941	67.8447	58.3243	94.0576	95.5852	91.3235	1.49718	1.11982e-14	8.56547e-14	54.2521	58.3721	67.062	64.6006	68.3575	66.9266	1.11241	0.252265	0.552401	59.8992	62.1305	61.3582	80.2862	90.0331	105.239	1.5026	6.77982e-08	5.0424e-07	57.3183	58.9992	57.1098	98.0198	88.8803	99.2846	1.65017	1.72679e-25	2.21887e-24
AT2G24490	4.02043	3.93465	3.43988	4.53872	4.35644	4.43144	1.16952	0.000576193	0.0018071	2.68399	3.52087	2.84273	4.23742	4.70575	4.36019	1.47038	0.000768731	0.00437886	3.75322	4.28201	3.12511	3.98206	5.04273	4.12043	1.17785	0.0193501	0.0551065	3.46747	3.58468	3.11364	3.23151	5.48592	3.01814	1.15442	0.00937203	0.0242637
AT3G13820	0	0.0300431	0	0	0	0.033511	1.11543	1	1	0	0	0.0346618	0	0	0	0	1	1	0	0	0	0.0334944	0	0	NA	1	1	0	0	0.0398171	0	0.0297548	0	0.747287	1	1
AT2G15080	0.120457	0.0566542	0.0349824	5.46284	3.03383	4.05705	59.1896	1.1944e-75	4.9918e-74	0.022746	0.0599624	0	0.851223	0.68851	0.646649	26.4348	7.91857e-31	5.13668e-29	0.0242014	0.0878968	0.0982203	3.63817	2.73837	3.18619	45.4679	1.21344e-58	9.37335e-57	0.0495665	0.0750545	0.0150171	2.90607	4.24196	1.95322	65.1774	1.26961e-53	3.42662e-52
AT1G16360	0.132533	0.374003	0.0962235	0.128429	0.0257559	0.104294	0.428826	0.244484	0.448989	0.312829	0.137445	0.503417	0.329259	0.241033	0.134241	0.738743	0.423227	0.804399	0.0332844	0.0241771	0.101313	0	0.379777	0.133802	3.23465	0.0545598	0.13533	0.170423	0.206447	0.289145	0	0.154339	0.111929	0.399792	0.21378	0.399501
AT3G49770	0	0	0	0	0	0	NA	1	1	0	0	0	0	0	0	NA	1	1	0	0	0.0449407	0	0	0	0	1	1	0	0	0	0.134085	0	0	NA	0.265409	0.477631
AT4G31660	0	0	0	0.0878092	0	0	NA	0.509453	0.820256	0	0.028192	0	0.0750399	0	0	2.66174	1	1	0.0341357	0.0495909	0	0	0.0324575	0	0.38766	1	1	0	0.0705755	0	0.0344451	0	0	0.488061	1	1
AT1G26670	113.166	131.366	125.864	84.5397	98.7912	87.7949	0.731988	0.342884	0.597439	111.067	107.87	126.951	127.988	112.962	129.616	1.07135	0.509571	0.905288	108.236	116.287	115.233	98.8932	98.191	112.918	0.912429	0.316263	0.586548	109.293	107.818	116.693	89.461	70.7866	90.2206	0.750343	0.904572	1
AT3G09505	0	0	0	0	0	0	NA	1	1	0	0	0	0	0	0	NA	1	1	0	0	0	0	0	0	NA	1	1	0	0	0	0	0	0	NA	1	1
AT1G52200	76.5225	110.769	49.4137	12.961	8.10839	9.22128	0.127968	1.47575e-26	1.94616e-25	39.3515	46.2896	42.2945	30.1411	17.9439	22.9739	0.555427	2.68002e-08	3.61518e-07	39.1048	75.8219	42.4812	11.358	16.9165	16.8492	0.286666	2.04072e-09	1.81408e-08	46.4832	59.3693	59.2095	12.3282	11.7439	9.18411	0.201477	4.59661e-38	8.62879e-37
AT1G57800	0.037835	0.0177949	0.0183131	0	0	0	0	0.133508	0.265625	0.0714443	0.0784748	0.0615918	0.0835518	0.0786394	0.0766452	1.12919	0.847474	1	0.323066	0.151844	0.289224	0.0991956	0.379461	0.133691	0.801361	1	1	0.0778431	0.0589358	0.0943364	0.0191761	0.0352482	0.0159765	0.304614	0.137783	0.272501
AT1G69460	65.1757	74.8719	62.4191	63.1974	57.1922	56.6506	0.874417	0.276447	0.495951	55.1156	59.4431	72.6449	69.8385	66.0729	70.9533	1.10503	0.335212	0.678379	60.4115	62.086	61.7955	55.8493	67.0282	77.1317	1.08528	0.0160881	0.04691	63.0018	67.3001	63.8893	51.616	50.3007	47.3974	0.768902	0.877623	1
AT4G23200	0.0204721	0.0192572	0	0.52902	0.620643	1.00956	54.3485	1.41982e-20	1.46077e-19	0	0.0169847	0	0	0	0	0	1	1	0	0.0149384	0	0.322042	0.430199	0.826725	105.699	3.22174e-14	4.34244e-13	0	0	0	0.31128	0.839186	0.259342	NA	1.02463e-12	7.16386e-12
AT1G08080	0	0	0	0	0	0	NA	1	1	0	0	0	0	0.0482227	0	NA	1	1	0	0	0	0	0	0	NA	1	1	0	0	0	0	0	0.0391881	NA	1	1
AT4G10980	0	0	0	0	0	0	NA	1	1	0	0	0	0	0	0	NA	1	1	0	0	0	0	0	0	NA	1	1	0	0	0	0	0	0	NA	1	1
AT5G15420	0	0	0	0	0.0512139	0	NA	1	1	0	0	0	0	0	0	NA	1	1	0	0	0	0	0	0	NA	1	1	0	0	0	0	0	0	NA	1	1
AT4G29810	31.9032	28.3192	36.7945	27.7991	26.0943	28.4266	0.848512	0.508374	0.820256	29.7972	31.4465	31.0379	34.2339	34.8857	34.0813	1.11833	0.174293	0.416008	38.1825	37.8607	32.625	26.9711	23.2273	21.4547	0.659375	0.060147	0.147104	34.2333	34.997	33.3145	20.8987	23.9598	17.2331	0.605506	0.00754315	0.0198781
AT1G80870	12.3243	13.2419	10.8506	6.61196	7.8046	6.59561	0.576991	0.00138383	0.00411572	10.8503	10.4452	10.6656	11.2422	10.7653	10.8331	1.02752	0.891087	1	9.58782	9.39353	8.46458	6.44378	7.61114	9.13508	0.844934	0.824093	1	8.94398	10.8676	10.2871	7.05412	7.3905	7.17816	0.718395	0.550432	0.87815
AT5G18730	0.248602	0.155899	0.304835	0.235551	0.322083	0.313011	1.22741	0.101865	0.208761	0.344255	0.192503	0.0899333	0.164698	0.258357	0.151083	0.916143	0.78915	1	0.166491	0.314433	0.219602	0.39976	0.142475	0.167322	1.01289	0.596042	0.957143	0.153445	0.0860552	0.268604	0.151201	0.216164	0.0699845	0.860748	0.760117	1
AT5G67570	14.3396	13.6715	15.1676	7.28538	6.81405	7.0893	0.490722	1.97204e-08	9.94961e-08	15.2522	14.7199	13.8566	9.87562	10.1201	9.76498	0.679023	4.74091e-08	6.17937e-07	13.64	12.4853	12.6668	6.13422	6.79426	7.05033	0.515022	5.48972e-05	0.000269923	12.8679	13.9826	13.4329	5.53504	6.7777	5.62411	0.445267	1.27072e-09	7.17024e-09
AT1G75310	11.0491	9.08234	10.0126	6.70555	6.3152	6.43634	0.645472	0.0145193	0.0362168	10.6918	10.7949	8.00078	8.788	9.71975	8.45164	0.914268	0.231792	0.519279	7.8848	7.08559	7.73836	5.53885	5.87686	5.36915	0.739136	0.351767	0.640203	9.89489	9.46496	8.80207	5.49318	6.49225	5.75369	0.629897	0.021128	0.0509067
AT2G13160	0	0	0	0	0	0	NA	1	1	0	0	0	0	0	0	NA	1	1	0	0	0	0	0	0	NA	1	1	0.0376874	0	0	0	0	0	0	0.508361	0.822381
AT1G14315	0.0373563	0.105418	0	0	0	0.0391956	0.274528	0.391649	0.668047	0	0	0	0	0.0776444	0	NA	0.507745	0.903239	0	0.0272587	0	0	0	0.037714	1.38356	1	1	0	0	0.0931428	0	0	0.0946464	1.01614	1	1
AT5G57625	2.52273	3.1065	1.68729	9.60071	10.5539	12.8016	4.50436	3.50074e-26	4.56114e-25	5.15347	6.73563	3.68365	1.77259	3.95642	3.15921	0.570755	0.0044051	0.0199166	6.72728	5.18778	10.3319	20.5878	30.0112	11.8546	2.80729	5.90308e-08	4.43054e-07	3.72763	2.90558	2.51604	6.09084	7.00802	10.5365	2.58332	6.09286e-11	3.7697e-10
AT4G35440	2.95087	3.35344	4.06012	7.16085	7.3473	7.92114	2.16406	2.34992e-19	2.2861e-18	3.60635	3.67851	3.93402	4.61445	5.37055	5.50746	1.38093	0.00141966	0.00748641	3.94242	3.06043	4.33592	5.49807	5.2509	5.62555	1.44412	5.68532e-05	0.000279255	3.63657	4.1377	3.28664	6.13426	7.45191	5.85711	1.75784	1.06565e-14	8.3488e-14
AT3G55380	19.4318	24.871	18.387	16.978	15.5077	16.8791	0.787446	0.907092	1	17.9332	19.4914	22.0827	24.7534	20.6496	23.5139	1.15812	0.148636	0.366727	16.9205	21.269	17.249	17.9565	20.4246	21.6681	1.08317	0.0263441	0.0721506	19.2935	19.0216	20.6015	17.195	18.9565	16.6463	0.896146	0.0710581	0.151792
AT1G05250	0	0	0	0	0	0	NA	1	1	0	0	0	0	0	0	NA	1	1	0	0	0	0	0	0	NA	1	1	0	0	0	0	0	0	NA	1	1
AT1G58010	0	0	0	0	0	0	NA	1	1	0	0	0	0.352087	0	0	NA	0.507592	0.903239	0	0	0	0	0	0	NA	1	1	0	0	0	0	0	0	NA	1	1
AT3G44560	0	0	0	0	0	0	NA	1	1	0	0	0	0	0	0	NA	1	1	0	0	0	0	0.0248516	0	NA	1	1	0	0	0	0	0.0242389	0.0659189	NA	0.135104	0.268165
AT4G10925	11.9287	11.9506	15.1151	6.93351	6.75977	7.22468	0.536437	0.000399435	0.00127705	14.2842	13.4905	16.7348	12.6714	10.7842	10.9036	0.771952	0.00382481	0.0176322	11.4311	12.4077	11.7629	7.2211	6.63878	8.22441	0.620316	0.0379694	0.098995	14.0005	12.9583	12.8562	7.20917	7.46896	8.38151	0.579171	0.0111485	0.0284201
AT5G51680	5.5885	7.49875	6.81547	3.22097	3.19427	2.50068	0.447975	1.40319e-05	5.37934e-05	6.64726	7.84117	6.74883	8.22747	7.77221	8.01908	1.13097	0.254898	0.556897	8.86134	8.01588	7.62268	3.7348	3.42784	1.90833	0.370245	1.18408e-05	6.54401e-05	8.48259	6.5147	9.3919	4.33199	2.67977	4.32639	0.464884	0.0024245	0.00697741
AT5G35113	0	0	0	0	0	0	NA	1	1	0	0	0	0	0	0	NA	1	1	0	0	0	0	0	0	NA	1	1	0	0	0	0	0	0	NA	1	1
AT1G12790	7.07398	6.30228	7.07842	2.06528	1.79773	1.53442	0.263872	9.22684e-16	7.48528e-15	7.96336	8.35196	6.45916	4.35603	2.89822	3.37589	0.466756	9.71253e-10	1.56378e-08	7.82374	7.22163	8.97801	1.39099	1.81917	2.30046	0.229386	3.21939e-12	3.75879e-11	6.6124	8.61756	6.40226	1.72373	1.83769	1.9244	0.253594	8.50902e-14	6.34955e-13
AT2G37260	2.23879	1.63106	2.46472	2.12693	2.13274	2.39508	1.05054	0.0695666	0.149557	2.17593	1.65711	2.23912	2.13269	2.03011	1.80077	0.982115	0.829679	1	2.07261	2.0981	1.90156	1.54222	1.48852	1.57329	0.758206	0.661288	1	1.96439	2.05139	1.97016	1.60193	2.00393	1.20488	0.803672	0.752233	1
AT5G54610	0	0	0	0.0388094	0.443635	0.31516	NA	1.37387e-06	5.87265e-06	0	0	0	0	0	0	NA	1	1	0	0	0	0.315004	0.344289	0.090974	NA	1.40876e-06	8.93488e-06	0	0	0	0.0304477	0.531685	0.152205	NA	3.85014e-05	0.000141778
AT4G13550	3.40768	3.36952	3.83129	11.3366	11.1694	11.7118	3.22551	1.46905e-50	3.67011e-49	3.92673	3.88461	3.39249	5.21435	5.81404	5.38124	1.46464	4.21973e-05	0.000325359	4.13754	3.42638	4.30741	11.5231	9.39321	7.42241	2.38715	8.65511e-14	1.12768e-12	3.07771	3.19047	3.42874	10.8252	11.1864	9.2116	3.21991	2.26944e-51	5.84799e-50
AT5G20560	0	0	0	0	0	0	NA	1	1	0	0	0	0	0.0817027	0.0398154	NA	0.258389	0.560007	0	0	0	0	0	0	NA	1	1	0	0	0	0	0	0	NA	1	1
AT1G31760	4.01998	5.64009	3.89154	5.54616	5.82613	4.14643	1.14516	0.031787	0.0737541	3.92416	3.67436	4.65855	5.34149	5.23987	5.72811	1.33062	0.0521349	0.158724	3.28543	5.36955	3.81957	6.07365	6.24781	8.11696	1.63841	0.000603628	0.00245499	3.92516	4.31615	3.39772	4.21308	3.99904	3.68274	1.02198	0.0636414	0.138044
AT1G74000	5.47018	6.19433	4.21609	2.566	2.38341	1.68164	0.417557	5.53256e-05	0.000198066	7.73062	6.15713	11.6086	4.15487	3.29503	4.83486	0.481826	9.2345e-06	8.22199e-05	3.29009	4.32208	4.29702	3.50778	2.26306	2.49747	0.694279	0.389869	0.695641	6.05739	7.05555	4.69117	2.57824	2.46694	2.97196	0.450297	0.000583574	0.00183539
AT3G48480	0.470116	0.252696	0.227548	1.17144	1.22685	0.951295	3.52454	1.31819e-09	7.28799e-09	0.285341	0.362174	0.327988	0.407852	0.453667	0.476175	1.37129	0.278804	0.590469	0.236131	0.318539	0.0684522	0.633882	1.05846	0.983138	4.29367	7.82824e-07	5.13659e-06	0.518162	0.488202	0.293043	0.748855	1.34521	0.510469	2.0044	0.00105864	0.00320733
AT1G53903	0	0	0	0	0	0	NA	1	1	0	0	0	0	0	0	NA	1	1	0	0	0	0	0	0	NA	1	1	0	0	0	0	0	0	NA	1	1
AT2G10070	0	0	0	0	0	0	NA	1	1	0	0	0	0	0	0	NA	1	1	0	0	0	0	0	0	NA	1	1	0	0	0	0	0	0	NA	1	1
AT3G63400	33.4529	33.4645	29.6135	19.9094	21.2309	21.7163	0.651156	0.0181299	0.0443346	29.1153	29.2481	29.2706	25.2178	26.414	28.6046	0.915586	0.155536	0.380096	24.0475	28.5733	26.8717	20.3937	20.3307	20.8189	0.774201	0.597922	0.959565	26.322	29.7404	27.575	18.6939	17.7636	20.2167	0.677617	0.15516	0.301665
AT1G19715	10.1511	7.66235	11.1325	22.1042	24.0729	24.7095	2.44893	4.17058e-26	5.41499e-25	11.8295	11.9703	9.47592	15.7938	19.2915	17.4901	1.57999	3.36264e-07	3.84194e-06	10.8036	9.88063	11.6308	16.7874	15.2901	13.5271	1.41125	3.85763e-06	2.29708e-05	11.392	11.9239	9.91179	18.4031	22.8326	18.8846	1.80935	1.50073e-23	1.77875e-22
AT5G62750	0.0595802	0.168133	0.34606	0	0	0	0	0.00595096	0.0159387	0.0562531	0.148293	0.0646606	0.131572	0	0	0.488741	0.467945	0.865377	0	0.130426	0.060727	0	0	0	0	0.268874	0.515403	0.0612913	0	0.0742776	0	0.0555067	0	0.409435	1	1
AT5G50000	53.9116	51.3085	51.8566	53.3772	49.3615	51.3557	0.981013	0.00832382	0.0216988	55.2653	48.6725	56.1866	62.2394	64.1526	62.7665	1.18132	0.0439279	0.138273	59.3055	52.5034	52.1224	50.2499	54.3967	58.3746	0.994448	0.0786442	0.184901	57.525	48.5793	51.1736	41.6894	43.4091	43.7903	0.819497	0.345335	0.600525
AT1G69430	1.24404	1.5915	0.987523	0.450063	0.464186	0.339378	0.327912	3.97694e-05	0.000144515	1.45647	1.6514	1.91717	2.00549	1.13772	0.882054	0.80104	0.226572	0.510204	1.49967	1.37982	1.16655	0.234837	0.499079	0.678217	0.349017	0.00126516	0.00481122	1.38215	2.11872	1.73704	0.252211	0.370876	0.29418	0.175121	1.44599e-11	9.37996e-11
AT1G53340	2.9238	2.63803	3.54279	1.41343	0.773064	0.709551	0.318084	2.10761e-07	9.72801e-07	3.38024	3.36633	3.25946	2.24008	1.50893	1.16848	0.491452	8.09634e-07	8.66135e-06	2.058	2.52535	1.90563	1.0638	1.1589	0.381525	0.40133	0.00538282	0.017813	2.98731	3.18086	3.22351	1.02825	0.852377	0.755896	0.280729	9.67131e-12	6.3447e-11
ATCG00160	8.52123	2.79489	1.51955	7.96766	4.66291	6.29385	1.47436	0.0658654	0.142447	1.85255	1.53486	2.12943	4.8282	3.26259	3.46378	2.09441	3.59431e-05	0.000281923	2.64688	2.49534	2.34273	4.40939	8.29994	8.82922	2.87758	2.12466e-08	1.68798e-07	2.53751	2.32869	3.07515	5.05762	8.19977	3.07745	2.05693	1.91998e-05	7.33292e-05
AT1G33580	0.0309706	0	0	0	0	0	0	1	1	0	0	0.0336115	0	0	0	0	1	1	0	0	0	0	0	0	NA	1	1	0	0	0	0	0	0	NA	1	1
AT3G24110	7.8563	9.6723	6.99015	3.50798	2.82901	2.42445	0.357336	2.38635e-07	1.09514e-06	5.89043	6.94934	10.5951	6.88866	5.40304	5.79263	0.771686	0.0908286	0.248374	3.94608	5.18473	4.7103	2.18092	4.6901	6.06529	0.93463	0.602626	0.965684	5.82374	6.6588	6.91363	2.86928	3.17522	2.29296	0.429851	0.000184246	0.000621278
AT1G80290	10.1491	10.9068	9.96201	6.92284	6.54507	6.33573	0.638459	0.0267014	0.0629938	8.99345	9.64324	11.1068	8.98373	9.07423	8.0114	0.876474	0.123815	0.319222	10.2239	8.58485	9.2175	4.81633	6.20102	8.35727	0.691303	0.285993	0.538523	9.33232	9.98014	9.15373	5.74739	6.25942	5.50668	0.615238	0.0439387	0.099056
AT1G56540	1.91363	1.73171	2.40354	1.17366	0.734361	0.876846	0.460394	0.000336628	0.00108701	2.51575	1.8489	1.97165	1.91235	1.39714	1.2145	0.71398	0.0120195	0.0470065	2.03187	1.21961	1.54309	0.482661	0.670985	0.672515	0.380882	0.0002383	0.00104753	1.7194	2.06271	1.87231	0.527918	0.507757	0.419376	0.25733	2.74929e-13	2.0009e-12
AT3G20920	44.0596	51.2246	37.7493	26.058	25.5656	24.7867	0.574369	0.000469103	0.00148692	39.0959	39.6683	44.0985	36.8073	39.1942	39.4375	0.939577	0.298247	0.621115	44.8892	45.9318	45.8185	30.9602	33.9182	35.8799	0.737403	0.323826	0.598295	38.0619	40.7429	38.2901	23.1614	21.0093	25.964	0.598956	0.00609853	0.016335
AT3G05545	39.1222	39.1377	44.8433	30.0349	32.3266	30.6207	0.755319	0.535721	0.856104	43.9751	44.3195	41.5669	40.105	46.0842	40.5435	0.975907	0.579338	0.993514	48.079	44.9412	42.515	35.5077	28.9014	24.8503	0.658569	0.0691743	0.165673	44.5779	45.3722	44.0216	32.2507	31.1706	33.8582	0.726119	0.543495	0.868858
AT5G26220	2.43774	2.65514	2.07004	1.98927	3.49073	4.53219	1.39778	0.00623789	0.016642	2.86691	2.12892	5.38404	2.69165	2.5334	1.94933	0.691182	0.0910774	0.248933	3.2222	4.24417	3.40006	4.97845	5.80076	5.48346	1.4966	0.000479349	0.00198902	3.16768	3.68625	3.30567	2.86124	2.51013	3.14232	0.837994	0.52059	0.838865
AT3G09190	2.14297	1.89174	1.43619	3.1522	2.89598	2.90573	1.63664	2.37743e-06	9.90409e-06	1.463	1.75056	0.858718	4.0407	1.85017	3.00542	2.1846	0.000487462	0.00293385	1.58972	1.41937	1.68016	1.31385	3.36954	3.66128	1.77953	0.00315378	0.0109976	2.37409	2.46506	1.68516	2.87407	3.53218	3.56394	1.52816	9.0397e-06	3.57229e-05
AT4G27400	2.48884	2.44756	1.09515	1.41296	1.17254	1.46396	0.671381	0.455047	0.759285	1.28174	1.28272	0.695728	2.6648	1.80272	2.02437	1.99126	0.000443092	0.00270558	1.32587	3.46709	1.96021	2.88692	2.7735	1.48476	1.05805	0.367407	0.662389	1.24137	2.34962	2.77371	2.48464	2.24841	2.80256	1.18397	0.0272078	0.0641119
AT1G69860	0	0	0	0	0	0	NA	1	1	0	0	0	0	0.0248341	0.0484087	NA	0.258397	0.560007	0	0	0	0.0250606	0	0	NA	1	1	0	0	0	0	0	0	NA	1	1
AT5G61930	1.96566	2.22566	1.65619	1.99886	1.38652	1.35587	0.810815	0.981713	1	1.85589	1.78181	2.48881	2.47184	2.04279	2.415	1.13109	0.440679	0.829549	2.28545	2.81554	3.1722	2.80582	2.67725	2.8481	1.00701	0.199259	0.403977	1.57275	1.39865	1.76984	1.90029	1.64475	1.81378	1.13025	0.00607766	0.0162843
AT1G10120	15.2326	13.0436	13.4959	5.9479	6.06596	6.55797	0.444599	8.61597e-10	4.8188e-09	15.1593	15.8049	13.4648	9.11211	8.84864	8.35889	0.592397	5.14192e-12	1.05611e-10	12.0687	11.1424	11.5203	4.90622	6.48843	7.08466	0.532062	0.000931538	0.00364098	11.8969	13.0979	12.1313	4.40083	5.59625	3.33465	0.359093	9.04503e-11	5.53523e-10
AT2G38390	29.9188	38.6281	27.6062	14.612	13.6554	15.525	0.455445	5.61764e-08	2.72701e-07	25.5402	42.6683	21.7881	17.2733	17.9174	15.2182	0.56012	8.19014e-06	7.35056e-05	22.8853	36.2196	28.9666	12.4754	8.96559	9.57489	0.352166	6.23564e-09	5.25929e-08	21.0887	25.9592	24.8255	22.366	14.5135	19.1296	0.779274	0.804577	1
AT5G08760	0	0.0966334	0.198895	7.69847	6.46839	5.49719	66.5386	7.42267e-39	1.41714e-37	0	0.17046	0.222979	1.1343	1.06761	1.04054	8.2413	1.38973e-05	0.000118945	0.103199	0.149923	0.314121	6.89501	4.51376	4.66711	28.3404	3.88391e-22	8.1618e-21	0.10568	0.213364	0	5.10258	4.49819	4.33796	43.6891	1.02788e-29	1.54477e-28
AT2G25250	47.8854	31.1382	50.4818	49.9768	32.0066	24.17	0.819684	0.905143	1	52.6609	47.403	52.5099	50.1694	47.1726	36.8362	0.879431	0.0948506	0.257143	49.2884	35.6035	36.4205	25.014	21.137	20.5096	0.549495	0.00213163	0.0077201	46.0885	44.3122	42.7948	30.7053	22.3902	22.7098	0.569128	0.00366516	0.0102179
AT1G51990	0	0	0	0	0	0	NA	1	1	0	0	0	0	0	0	NA	1	1	0	0	0	0	0	0	NA	1	1	0	0	0	0	0	0	NA	1	1
AT2G15710	0	0	0	0	0	0	NA	1	1	0	0	0	0	0	0	NA	1	1	0	0	0	0	0	0	NA	1	1	0	0	0	0	0	0	NA	1	1
AT3G28370	3.80907	4.35081	2.85332	2.05063	2.04448	2.18862	0.570564	0.0462409	0.103662	3.12541	3.46117	3.1004	3.2545	2.9689	3.1692	0.969612	0.746459	1	2.36876	3.30888	2.86557	1.85465	4.33136	4.57803	1.25995	0.0828919	0.193426	3.49862	3.90851	2.71354	1.56285	2.57699	1.72334	0.579326	0.140908	0.27782
AT5G20250	105.596	127.351	118.351	81.0186	62.4843	73.5182	0.617768	0.00330696	0.00925849	145.626	126.236	119.418	86.5572	65.0817	73.5074	0.575409	3.01737e-11	5.66423e-10	149.437	155.074	145.841	106.085	89.8617	97.2886	0.651124	0.0302871	0.0812755	87.1593	83.7549	80.0298	45.1511	59.0991	86.5282	0.760243	0.9787	1
AT4G04730	0	0	0	0	0	0	NA	1	1	0	0	0	0	0	0	NA	1	1	0	0	0	0	0	0	NA	1	1	0	0	0	0	0	0	NA	1	1
AT4G05220	2.57533	2.69779	3.00299	0.90749	1.18296	1.04401	0.378735	0.000231663	0.000764519	3.7578	2.86503	4.00184	3.42522	2.31143	3.43851	0.863572	0.358087	0.71408	1.88152	2.64798	2.38628	1.22764	1.06223	1.00454	0.476362	0.0229571	0.0639585	1.68592	1.7019	2.40797	0.889959	1.25416	0.741466	0.497877	0.0732712	0.155807
AT5G55045	0	0	0.52857	0	0	0	0	1	1	0	0	0	0	0	0	NA	1	1	0	0	0	0	0	0	NA	1	1	0	0	0	0	0	0	NA	1	1
AT3G29010	3.68157	4.47893	3.65898	3.742	3.05265	2.83275	0.814537	0.92598	1	2.41001	4.07257	4.42169	4.60705	2.1936	3.48042	0.942848	0.735601	1	2.46559	1.89841	1.50097	1.08106	2.6257	3.61771	1.24885	0.157122	0.331572	2.57537	3.16051	2.81505	1.49276	3.06401	1.3266	0.68804	0.650058	1
AT4G34800	6.85298	3.94671	4.06165	6.32457	5.87073	6.75018	1.27482	0.0178012	0.0436229	3.16912	1.39239	4.09812	3.70618	5.52311	7.22462	1.90007	0.0181602	0.0663569	4.63634	7.1437	4.9892	5.4268	6.54582	10.7309	1.35388	0.0425811	0.109264	3.59683	5.95472	3.66149	6.23783	4.56031	6.73251	1.32677	0.00733984	0.0193894
AT1G63430	16.5065	15.5664	16.0469	9.84055	8.83714	8.54944	0.56582	2.88764e-05	0.000106776	16.087	16.5985	14.5713	15.4587	15.0154	13.2591	0.925437	0.211413	0.483325	16.1037	14.8337	14.5267	8.95631	10.5646	8.96126	0.626476	0.0170114	0.0492601	14.172	14.8443	14.4345	8.30222	8.85633	8.13482	0.582114	0.000528052	0.00167282
AT4G06581	0	0	0	0	0	0	NA	1	1	0	0	0	0	0	0	NA	1	1	0	0	0	0	0	0	NA	1	1	0	0	0	0	0	0	NA	1	1
AT1G08460	20.0897	24.2381	23.5347	12.6023	12.7197	12.0669	0.55095	6.0663e-05	0.000215818	23.4212	24.494	25.2786	20.1248	21.3319	20.2896	0.843602	0.012624	0.0490054	19.6257	18.9935	18.8145	12.58	12.2088	13.6684	0.669593	0.0776969	0.183122	21.5652	20.6207	22.5772	12.5138	11.2297	13.1798	0.570128	0.00200805	0.00584297
AT1G78710	6.25815	8.72012	7.33212	4.08071	4.77382	3.46725	0.552289	0.00740412	0.019484	7.56532	7.73962	7.17263	6.32879	6.44295	6.30918	0.848887	0.0532239	0.16144	7.63808	5.97492	5.12673	4.41625	4.63687	6.31808	0.820247	1	1	6.70863	4.88936	6.59882	4.53546	3.86869	3.90219	0.676291	0.397426	0.677333
AT4G03820	12.4677	10.3856	14.4243	5.86327	5.21862	4.83503	0.426983	3.77424e-08	1.86065e-07	12.1248	11.4112	11.1191	9.40139	10.2829	8.41101	0.81071	0.00813932	0.0338152	11.6787	11.6067	11.5633	5.39685	4.69205	3.94379	0.402675	1.60092e-07	1.1414e-06	16.0021	15.1093	15.5724	4.83712	5.40447	4.42513	0.314172	1.25718e-19	1.25352e-18
AT2G26330	33.5262	23.5819	33.4828	30.2932	25.9158	26.1337	0.908951	0.207118	0.388477	29.5193	31.7428	26.7329	24.7294	24.3399	22.7991	0.816733	0.00236035	0.0116585	31.9601	25.9496	28.9897	20.6058	21.9893	21.2365	0.734545	0.314101	0.583213	33.3839	36.7098	32.6866	22.4369	33.8756	19.0097	0.732847	0.708272	1
AT1G08610	2.29736	2.70128	2.79848	3.43829	2.649	3.19388	1.19033	0.00185351	0.00541203	2.09676	2.03308	2.57636	3.86839	3.34251	3.19958	1.55237	0.000411326	0.00252953	2.55786	2.79395	2.63427	2.8309	3.8036	4.79334	1.43097	0.00121699	0.00464536	1.94975	2.44538	2.24353	1.84361	3.13909	2.47376	1.12319	0.0132004	0.0331905
AT3G57620	0	0	0	0	0	0	NA	1	1	0	0	0	0	0	0	NA	1	1	0	0	0	0.0240512	0	0	NA	1	1	0	0	0	0	0	0	NA	1	1
AT1G17540	0.0154853	0.0291327	0.0599621	0	0	0	0	0.0366843	0.0840206	0.0438617	0.0513897	0.0672229	0	0	0	0	0.00138266	0.00731542	0.046668	0.0112996	0.0789168	0	0.0147912	0	0.108056	0.0602834	0.147384	0.03186	0.016081	0.0193052	0.015697	0	0	0.233426	0.387342	0.663818
AT5G08070	0.382735	0	0.688084	3.17902	3.14519	3.09791	8.79898	1.81373e-20	1.85582e-19	0	0.453625	0.178016	0.784831	0.738687	1.05224	4.07788	0.000130775	0.000908478	0.494335	0.398972	0.334373	1.66287	1.619	1.7112	4.06707	9.17164e-09	7.60201e-08	0.393727	0.17034	0.0681642	2.71578	2.85254	2.21647	12.3132	1.64042e-23	1.94194e-22
AT3G29798	0	0	0	0	0	0	NA	1	1	0	0	0	0	0	0	NA	1	1	0	0	0	0	0	0	NA	1	1	0	0	0	0	0	0	NA	1	1
AT1G27380	2.71891	4.9105	4.94823	1.82674	2.49397	1.65461	0.475075	0.0155809	0.0386014	9.24147	6.90259	5.60642	4.08287	3.39072	2.97426	0.48035	1.75721e-06	1.78332e-05	3.65997	3.21404	4.15686	1.53974	1.03882	0.603887	0.288503	3.33431e-05	0.000170692	5.37022	4.68701	6.30468	2.09462	1.72245	2.0666	0.359595	1.06888e-05	4.19192e-05
AT1G58643	0	0	0	0	0	0	NA	1	1	0	0	0	0	0	0	NA	1	1	0	0	0	0	0	0	NA	1	1	0	0	0	0	0	0	NA	1	1
AT1G56810	0	0	0	0	0	0	NA	1	1	0	0	0	0	0	0	NA	1	1	0	0	0	0	0	0	NA	1	1	0	0	0	0	0	0	NA	1	1
AT1G48953	0	0	0	0	0	0	NA	1	1	0	0	0	0	0	0	NA	1	1	0	0	0	0	0	0	NA	1	1	0	0	0	0	0	0	NA	1	1
AT5G14030	66.3132	77.6069	69.6171	64.0927	63.6048	57.7215	0.868322	0.306034	0.541886	66.4315	69.8995	72.0029	69.967	73.8284	67.955	1.0164	0.999236	1	71.6252	81.0648	74.7512	78.8481	82.5474	71.0017	1.02179	0.0411568	0.106144	72.0816	75.4548	74.5174	64.8239	61.2665	68.7471	0.877434	0.0514287	0.114104
AT5G34945	0	0	0	0	0	0	NA	1	1	0	0	0	0	0	0	NA	1	1	0	0	0	0	0	0	NA	1	1	0	0	0	0	0	0	NA	1	1
AT2G02310	0.388239	0.243466	0.0417593	0.055736	0.167664	0	0.331719	0.193937	0.366785	0.0814574	0.357892	0.140448	0.190523	0.134491	0.262161	1.01273	1	1	0.130004	0.251819	0.131904	0.226196	0.288429	0.130652	1.25607	0.41868	0.735769	0.310635	0.179189	0.0537789	0.262365	0.160753	0.0728627	0.912395	0.856271	1
AT3G50670	41.3289	40.875	36.0803	26.9782	25.8431	25.1601	0.659272	0.0188537	0.0459073	38.6288	42.6388	36.8083	31.5926	33.9024	33.1235	0.835213	0.00613397	0.0265508	34.4242	36.2543	34.6505	24.2429	26.2312	29.2411	0.756822	0.458099	0.791172	32.6223	35.1049	34.0572	20.5179	23.8283	22.8959	0.660632	0.0586851	0.128373
AT4G11020	2.52628	3.2345	4.14388	0.544015	0.3273	0.22089	0.110272	1.67158e-12	1.12675e-11	2.58398	1.63018	3.35097	1.4722	1.67735	0.781869	0.519677	0.00804992	0.0335142	1.97386	1.74101	1.43051	1.39827	0.536234	0.425079	0.458584	0.0732946	0.174262	5.12548	2.91497	3.93684	0.711341	0.849897	0.651916	0.184779	5.38116e-09	2.88294e-08
AT2G07719	0.0568604	0	0	0.0734666	0.132601	0.298301	8.87028	0.0168121	0.0413773	0.375796	0	0.123418	0.251132	0.472734	0.0575932	1.56538	0.51223	0.908827	0.22848	0.0829816	0.289774	0.477044	0.217247	0	1.15477	0.662064	1	0.116987	0.0590479	0.425321	0.172914	0.105946	0.144062	0.70328	1	1
AT5G45440	4.18393	4.38629	3.30822	1.40305	1.04274	0.804265	0.27361	3.02258e-10	1.74961e-09	2.86471	2.4643	2.18369	2.46856	2.09108	2.03805	0.878205	0.292791	0.612491	5.1014	5.33692	4.62255	2.00966	2.13548	1.48324	0.373709	1.19473e-05	6.60179e-05	4.00839	4.01322	3.265	1.94251	1.45798	1.40261	0.425557	0.000230063	0.00076639
AT2G13520	0	0	0	0	0	0	NA	1	1	0	0	0	0	0	0	NA	1	1	0	0	0	0	0	0	NA	1	1	0	0	0	0	0	0	NA	1	1
AT4G05110	0.055982	0.0263299	0.135483	3.11026	3.78601	3.28935	46.767	4.4069e-57	1.26999e-55	0.132139	0.0928912	0.0911333	0.216346	0.319983	0.255166	2.50343	0.0164331	0.0610421	0.0843564	0.0204249	0.0855893	4.37384	3.2351	3.36282	57.6338	7.38173e-42	3.29404e-40	0	0.116271	0.139583	3.14948	3.28573	2.19847	33.7445	4.06741e-42	8.40547e-41
AT3G44080	0	0	0	0	0	0	NA	1	1	0	0	0	0	0	0	NA	1	1	0	0	0	0	0	0	NA	1	1	0	0	0	0	0	0	NA	1	1
AT5G25380	0.515682	0.199738	0.29365	0.431127	0.589505	0.318278	1.32688	0.0821174	0.172424	0.486884	0.352336	0.362129	0.334938	0.472869	0.337977	0.953747	0.920932	1	0.396145	0.376291	0.556526	0.286308	0.347695	0.45937	0.822728	1	1	0.280848	0.441017	0.302537	0.276741	0.565205	0.102474	0.921923	0.66005	1
AT5G56920	0	0	0	0	0	0	NA	1	1	0	0	0	0	0	0	NA	1	1	0	0	0	0	0	0	NA	1	1	0	0	0	0	0	0	NA	1	1
AT5G38000	5.76952	4.55879	3.70218	2.51324	2.2809	1.83338	0.472365	0.00104824	0.0031738	3.11276	3.58319	4.47249	13.5054	13.4309	14.9603	3.75134	2.30546e-31	1.52496e-29	7.81614	7.89073	6.38462	3.94154	3.36954	6.35732	0.618717	0.131846	0.28688	3.42547	2.80744	2.7949	2.03859	1.99645	3.09061	0.7893	0.83049	1
AT5G15050	6.79806	6.50965	8.21424	9.88928	8.13578	8.36435	1.22616	7.74941e-05	0.00027184	8.42709	7.52681	7.82889	10.2062	9.04705	8.37179	1.16156	0.147563	0.364588	10.9315	9.10023	8.27482	8.97568	8.61889	6.96191	0.86752	0.69274	1	8.42718	8.65942	7.8958	7.7338	9.61383	7.88902	1.01018	0.00571958	0.0153998
AT1G80840	9.17261	2.35316	4.26218	8.01591	0.959349	0.979924	0.630556	0.562552	0.891771	3.2752	3.7912	3.65611	6.11365	5.51155	4.79744	1.5316	0.000485289	0.00292392	5.29414	4.33233	3.19571	1.53912	1.94346	1.95311	0.423928	0.00103452	0.00400251	2.74503	2.84033	3.9088	2.19771	0.994382	2.08454	0.555778	0.156408	0.303952
AT5G53670	0.10846	0	0	0	0	0	0	0.509041	0.820256	0	0	0	0	0	0	NA	1	1	0	0	0	0	0	0	NA	1	1	0	0.0563164	0	0	0	0	0	1	1
ATCG00920	0	0	0	0	0	0	NA	1	1	0	0	0	0	0	0	NA	1	1	0	0	0	0	0	0	NA	1	1	0	0	0	0	0	0	NA	1	1
AT2G23160	0	0	0	0	0	0	NA	1	1	0	0	0	0	0	0	NA	1	1	0	0	0	0	0	0	NA	1	1	0	0	0	0	0	0	NA	1	1
AT1G60545	6.34634	4.92868	7.53299	4.26747	3.58908	4.60856	0.662755	0.148395	0.289754	8.71852	8.73717	7.26283	6.22453	5.93045	5.9377	0.731948	0.000137962	0.000954528	5.52412	5.53941	6.09836	3.97155	2.31244	2.12988	0.490265	0.00343319	0.0119004	6.2084	7.68591	6.42435	2.71698	3.35092	3.06687	0.449576	3.97463e-06	1.63052e-05
AT4G29940	8.81978	8.65651	10.0342	6.66881	5.48923	5.89165	0.656102	0.0351996	0.0809899	9.53216	9.18787	8.00218	6.9359	8.41434	8.20096	0.881334	0.103654	0.276867	7.49258	5.86668	7.05289	4.74369	4.79463	4.2517	0.675579	0.134264	0.291233	8.06658	8.08414	7.26549	4.61392	5.19162	4.51469	0.611552	0.0191745	0.0466513
AT3G09550	0.71412	0.565677	0.600342	0.534183	0.978762	1.1042	1.392	0.0085491	0.0222446	0.408093	0.717202	0.632247	0.767753	1.09368	0.913671	1.57897	0.018094	0.0661635	0.320933	0.219406	0.229852	0.74891	0.735963	0.815821	2.98717	1.34975e-07	9.69732e-07	0.425311	0.468374	0.609139	0.43814	0.525233	0.682456	1.09516	0.0917014	0.19063
AT5G44630	0	0	0	0	0	0	NA	1	1	0	0	0	0	0	0	NA	1	1	0	0	0	0	0.0896354	0.118425	NA	0.00593149	0.0193903	0	0	0	0	0	0	NA	1	1
AT2G40900	21.6546	24.1672	25.629	26.8091	27.5417	28.4717	1.15915	1.84942e-05	6.9943e-05	20.9536	22.4522	20.5269	35.8517	38.7279	36.0357	1.73018	1.51224e-13	3.56843e-12	22.1468	20.3899	25.7126	22.4017	19.1649	14.1547	0.816437	0.974886	1	24.9447	26.9598	31.5416	28.1762	31.4123	29.2403	1.06451	4.45328e-05	0.000162846
AT2G39140	5.78558	3.88731	6.81378	18.5331	16.6632	16.0293	3.1071	4.45499e-26	5.77533e-25	6.01629	4.95486	5.15044	9.56759	10.723	10.7481	1.92528	7.93937e-11	1.42815e-09	6.66906	6.47848	6.82088	17.0839	12.2495	11.6281	2.05131	1.27983e-10	1.29415e-09	6.93912	6.72802	5.84999	14.8103	20.1194	16.3247	2.62612	1.20818e-30	1.86912e-29
AT3G48670	9.82226	9.14743	9.50843	10.039	9.21808	9.40007	1.00629	0.00680556	0.0180305	8.22796	8.91938	7.95508	11.295	11.088	10.6913	1.31757	0.000666033	0.00386462	6.54535	8.59358	7.68697	8.37045	8.99304	8.56783	1.13605	0.00745192	0.0237233	7.05461	8.45782	7.75735	8.20632	10.6531	7.35982	1.12675	0.000175352	0.000593253
AT3G11270	12.2343	14.3546	12.4999	8.99903	6.99582	8.29319	0.621356	0.0130864	0.0328965	12.1175	11.6651	12.7679	11.0891	10.7896	11.9163	0.924611	0.263889	0.565799	12.1853	14.7329	14.517	10.1493	10.8637	8.87511	0.721322	0.304195	0.568039	13.5785	13.8968	13.2034	8.96401	9.67233	8.26143	0.661224	0.126381	0.253592
AT4G29330	26.45	23.5289	28.2438	19.4672	18.2985	18.8623	0.723934	0.282924	0.50595	30.1901	29.0655	27.0662	26.7238	28.177	26.3431	0.941175	0.305029	0.631249	27.718	30.2409	29.6625	17.5781	16.0454	14.4302	0.548424	0.000542868	0.00222837	24.86	30.4132	25.1673	13.4805	14.38	14.4979	0.52658	7.06344e-05	0.000251692
AT5G48545	32.4744	32.4457	44.58	44.1514	50.8087	48.0782	1.30628	2.94012e-06	1.21443e-05	45.9481	44.2953	41.5157	44.2135	40.1363	39.5366	0.940249	0.293204	0.613159	60.3612	48.5978	57.5501	42.8112	38.5107	31.8593	0.679729	0.124351	0.272852	37.0403	39.2015	35.1673	42.4034	41.108	41.255	1.1199	6.37195e-07	2.83402e-06
AT1G49490	0.219351	0.132643	0.379183	1.13365	1.2423	1.28227	5.0032	5.23365e-18	4.80757e-17	0.340238	0.376969	0.39109	0.294098	0.586179	0.380876	1.13792	0.619662	1	0.393486	0.491611	0.351329	0.870855	0.523798	0.253087	1.33266	0.122127	0.268602	0.257886	0.439308	0.449257	1.14351	1.15314	1.32321	3.15746	2.03426e-14	1.57428e-13
AT3G08530	75.1442	63.9482	73.8178	49.5636	44.5366	50.3374	0.678397	0.0495173	0.110271	85.6528	77.8459	59.424	67.0311	74.2063	65.1995	0.926047	0.30013	0.623993	72.4121	66.3828	74.2127	57.1187	39.0518	30.2342	0.593428	0.0263484	0.0721563	68.4586	74.0411	68.0947	46.3164	52.9808	46.2368	0.691063	0.163881	0.31688
AT2G19190	0.989098	1.30534	0.786004	0.114445	0.137708	0.201364	0.147225	1.47713e-12	9.99488e-12	0.390271	0.489915	0.352472	0.163003	0.460259	0.314011	0.760367	0.222072	0.502258	0.800823	2.07904	1.02318	0.154819	0.225616	0.238464	0.158568	9.01823e-08	6.61206e-07	0.577092	1.08847	0.644152	0.164609	0.12378	0.174547	0.20043	1.73143e-07	8.1109e-07
AT2G41835	5.93992	5.1905	6.00151	3.81637	4.49122	4.05276	0.72148	0.455439	0.759713	5.36305	5.35894	4.57942	5.77016	4.75626	6.44388	1.10907	0.458503	0.853552	4.14106	4.73698	4.367	4.01671	2.07725	2.45771	0.64565	0.234452	0.462788	5.17557	5.73024	6.43402	3.65217	4.71734	4.8246	0.760914	1	1
AT3G22380	70.621	52.4171	69.01	45.1459	42.219	49.7574	0.714	0.252119	0.461095	87.335	77.9745	53.2244	61.639	72.759	66.332	0.91853	0.344049	0.692051	60.4002	54.4717	64.5784	50.3642	31.2661	26.1638	0.600691	0.0409045	0.10559	64.8171	71.8265	69.0143	45.9415	48.007	48.4596	0.692452	0.175982	0.337231
AT1G48690	11.8706	13.8297	11.6495	3.16599	2.49738	2.45674	0.217407	4.1938e-21	4.40513e-20	10.7964	13.2367	12.2919	12.3856	6.33799	10.0932	0.793303	0.0930433	0.253208	9.95559	13.43	13.2091	2.17	5.20118	3.95812	0.309588	3.86723e-06	2.30157e-05	10.8111	12.3838	12.355	2.42866	3.24669	2.25337	0.22303	1.72678e-17	1.55059e-16
AT3G05140	1.30718	1.11949	1.43539	4.361	3.8522	3.52097	3.03832	3.45599e-23	3.98108e-22	1.74996	1.68341	2.0115	3.01592	3.26439	2.52948	1.618	0.000181869	0.00122053	2.3519	1.95039	2.44593	3.53969	2.70217	4.01818	1.5204	0.000347045	0.00147613	1.60563	1.68164	2.18906	3.52028	2.79913	3.67438	1.82491	4.7519e-09	2.55723e-08
AT1G49570	23.2636	25.6521	14.4732	0.193174	0.162709	0.250993	0.00957383	1.26394e-90	6.95107e-89	9.48596	11.9079	5.77638	1.6178	1.64699	1.6658	0.18147	1.04632e-23	4.84277e-22	4.59587	16.3208	4.1754	1.75608	1.82794	0.845269	0.176522	4.98863e-06	2.92544e-05	32.2679	40.8957	44.8083	1.51553	2.2286	1.38893	0.0435109	2.97496e-105	1.73549e-103
AT2G39110	11.2991	12.2204	10.0308	5.01209	3.54165	4.20676	0.380341	1.16694e-10	6.96723e-10	8.40666	7.90552	7.43099	8.30774	7.30522	7.77922	0.985218	0.741443	1	7.08762	10.4296	9.49983	5.95207	7.06246	3.20665	0.600406	0.101349	0.229391	9.88271	11.2201	12.496	7.25744	4.92371	5.84862	0.536621	0.00569668	0.0153393
AT4G32660	24.0234	26.7245	24.6185	18.9753	18.6016	19.2493	0.753999	0.50378	0.820256	23.0584	26.1596	26.2756	21.7335	18.432	22.5033	0.830121	0.0138019	0.0528392	18.9483	18.7623	20.7077	15.8937	15.4845	19.2322	0.866346	0.63738	1	22.8067	21.7073	21.5555	16.6706	15.977	14.5032	0.713654	0.427249	0.720487
AT1G75580	4.10805	4.59533	2.84824	4.08845	3.27969	2.15516	0.824411	0.912002	1	2.6207	2.67133	4.69933	3.37131	4.84618	2.81148	1.10385	0.714993	1	4.46141	4.57745	1.81065	3.4349	6.89337	5.43644	1.45303	0.0321279	0.0855055	4.11181	4.03549	2.97596	3.09502	3.25827	2.71926	0.815638	0.703526	1
AT3G52760	10.8962	13.2253	12.7598	10.2637	9.07127	8.22421	0.747238	0.538455	0.859718	11.6152	12.9186	15.1441	12.8074	9.38782	11.4283	0.847412	0.0917088	0.250394	11.6875	9.97715	10.7477	9.17853	11.1129	11.249	0.973099	0.209894	0.422124	11.1007	11.4249	12.0943	8.51551	7.20412	8.93512	0.712156	0.584026	0.922679
AT5G45920	7.37639	10.7006	6.83959	2.46879	2.24525	3.12381	0.314564	2.70843e-08	1.35068e-07	5.66388	7.8157	8.34295	7.31062	7.52731	7.51646	1.02437	0.960751	1	7.81182	8.68985	8.9224	3.86788	7.1731	6.7741	0.700717	0.391337	0.69793	7.81679	8.16776	9.19601	4.18906	3.76721	2.88965	0.430726	5.14548e-05	0.000186796
AT5G52750	13.0788	14.8217	11.0934	2.575	1.59763	2.28713	0.165661	8.72232e-23	9.89158e-22	5.8214	4.18533	5.47483	9.90245	10.0322	10.1563	1.94366	2.2855e-07	2.67214e-06	4.3795	8.68007	4.25307	1.63285	0.77335	0.628763	0.175303	4.32779e-07	2.926e-06	5.5099	7.37305	8.30783	2.2096	0.63824	1.68313	0.213818	2.44677e-07	1.13277e-06
AT5G18830	19.0352	18.8222	18.9698	13.47	11.7878	13.6138	0.684032	0.0630742	0.137037	18.9805	17.2766	16.4861	17.23	17.9926	17.604	1.00158	0.847056	1	15.2467	15.9646	17.3199	13.0331	11.0928	9.78394	0.698721	0.174154	0.360607	16.8218	18.007	19.4706	13.5447	14.2019	11.6229	0.725047	0.546168	0.872176
AT3G27460	9.73866	10.5504	9.51507	5.88238	4.99219	4.04931	0.500732	6.3282e-05	0.000224754	9.79263	8.27982	10.0455	8.98861	8.46013	9.345	0.952904	0.518703	0.917774	6.93602	7.43627	7.65202	3.92082	5.70225	5.0225	0.664973	0.171944	0.356734	7.75414	9.45579	8.6453	4.33993	4.46619	3.38663	0.471578	9.99398e-05	0.000349083
AT2G38910	0	0	0	0	0	0	NA	1	1	0	0	0	0	0	0	NA	1	1	0	0	0	0	0	0	NA	1	1	0	0	0	0	0	0	NA	1	1
AT3G32320	0	0	0	0	0	0	NA	1	1	0	0	0	0	0	0	NA	1	1	0	0	0	0	0	0	NA	1	1	0	0	0	0	0	0	NA	1	1
AT1G12720	0	0	0	0	0	0	NA	1	1	0	0	0	0	0	0	NA	1	1	0	0	0	0	0	0	NA	1	1	0	0	0	0	0	0	NA	1	1
AT2G36060	77.6838	84.7515	87.9431	60.9418	63.4535	60.7287	0.739376	0.36668	0.632959	90.6727	93.2829	102.107	86.4172	81.6816	80.5354	0.869161	0.0304469	0.102124	83.9613	88.8609	84.7229	59.8277	53.8965	59.2295	0.671547	0.0609352	0.148653	95.1632	89.1233	92.6025	59.0911	53.8443	64.0641	0.639243	0.0337756	0.0780717
AT3G28945	1.29937	1.05709	1.27826	0.254097	0.158334	0.191606	0.166185	4.23272e-22	4.6571e-21	1.2666	1.29363	0.769877	0.744501	0.802918	0.519334	0.620626	0.00196814	0.00993591	0.705571	0.768768	1.05235	0.162048	0.201265	0.148909	0.202725	1.19809e-10	1.21479e-09	0.946521	1.10866	1.17334	0.284787	0.20939	0.130498	0.193486	6.83706e-14	5.12352e-13
AT4G04360	3.23897	1.49229	2.04766	2.47679	2.31227	2.2194	1.03386	0.24637	0.451958	1.93471	0.987142	2.0804	1.75168	1.78608	2.54423	1.21585	0.426096	0.808497	1.46087	1.92936	1.68434	1.52508	2.58869	3.93733	1.58656	0.0159128	0.0464553	1.224	1.02967	1.1537	1.47411	2.15537	1.5631	1.52393	0.00220797	0.00639368
AT2G07684	0	0	0	0	0	0	NA	1	1	0	0	0	0	0	0	NA	1	1	0	0	0	0	0	0	NA	1	1	0	0	0	0	0	0	NA	1	1
AT1G72980	0.0959306	0.0451188	0.139298	0.0619736	0.111857	0.251635	1.51764	0.33454	0.584719	0.226434	0.0397945	0.312332	0	0.149543	0.0485835	0.342447	0.105779	0.281447	0.0963686	0.0350001	0	0.25151	0.0916308	0.145274	3.7179	0.038096	0.0992867	0.0986856	0	0.23919	0	0.223429	0.121525	1.02095	0.812002	1
AT5G51840	12.0475	13.5327	10.763	9.31473	9.66394	9.17793	0.774742	0.800226	1	9.34782	10.8193	11.7881	11.5334	11.9209	11.9106	1.1067	0.36418	0.721872	10.1069	10.942	8.91559	9.24058	10.926	11.7423	1.06489	0.054748	0.135707	11.5694	11.0802	10.3058	8.31468	9.04469	8.25328	0.777191	0.844481	1
AT4G17490	19.9296	16.9871	9.49857	12.1844	3.5911	3.00444	0.404607	0.0126398	0.0318567	7.96644	7.09532	4.88931	9.06355	7.61808	7.50224	1.21216	0.169102	0.40616	9.39663	14.8211	8.17197	5.52542	3.46446	3.62322	0.389417	0.000174445	0.000784595	9.15125	9.03975	13.9936	6.57922	2.84551	3.83702	0.412052	0.00239278	0.00689202
AT2G32950	13.8183	13.2058	13.2782	19.0164	20.8498	22.603	1.55001	1.0763e-13	7.7776e-13	13.0306	12.6474	11.2014	15.4263	17.6772	16.1113	1.33448	0.000464174	0.00281487	13.3527	11.805	13.8074	20.2952	16.0852	14.9961	1.31852	0.000106788	0.000500782	13.6214	15.249	12.7615	20.7355	20.7653	19.713	1.47036	4.76466e-17	4.20326e-16
AT2G24420	42.8094	43.7621	52.7856	55.232	53.1001	53.576	1.16182	1.37897e-05	5.29194e-05	51.9503	51.1786	48.6764	56.6766	54.9094	54.4365	1.09365	0.277995	0.589125	43.7095	39.8038	49.29	49.6333	44.3983	39.6576	1.00667	0.0754086	0.178593	46.713	48.6127	48.4057	53.6421	55.0475	52.7763	1.12339	1.2172e-08	6.34508e-08
AT5G21930	5.93726	5.01241	6.20448	27.6518	29.1499	30.327	5.07916	1.60908e-85	8.06988e-84	6.37972	6.25523	4.23278	8.31119	9.449	7.88837	1.52057	9.47658e-05	0.000679104	6.95012	6.06354	6.70987	23.6946	17.488	17.1673	2.95839	1.21961e-23	2.75043e-22	5.37944	5.05637	4.63005	25.9246	26.8235	28.8162	5.41385	9.13345e-119	6.35408e-117
AT5G33259	0.0648116	0	0	0	0	0	0	1	1	0	0	0	0	0	0	NA	1	1	0	0	0	0	0	0	NA	1	1	0	0	0	0	0	0	NA	1	1
AT3G33555	0	0	0	0	0	0	NA	1	1	0	0	0	0	0	0	NA	1	1	0	0	0	0	0	0	NA	1	1	0	0	0	0	0	0	NA	1	1
AT1G26440	26.3917	28.4663	25.1322	10.1479	9.53637	8.50209	0.352373	1.33023e-20	1.37112e-19	23.9776	24.4498	22.1325	20.9183	18.4888	19.235	0.831095	0.00656931	0.0281702	20.2138	21.5702	22.4702	10.5393	11.8693	11.2199	0.523366	6.13133e-05	0.000299542	20.4437	22.2124	23.4491	9.17754	8.64561	8.86964	0.403793	1.36895e-13	1.01209e-12
AT1G22070	17.9833	18.4792	14.9406	9.11766	8.65298	8.95669	0.519955	4.95625e-06	2.00072e-05	13.9701	15.0143	15.0452	17.72	17.104	17.2467	1.18263	0.0421814	0.133602	17.1507	15.5309	15.9164	12.4138	12.4807	15.3517	0.828145	0.938729	1	16.8371	17.9896	16.999	9.46071	8.10119	10.2276	0.53621	0.000302765	0.000989834
AT3G43940	0	0	0	0	0	0	NA	1	1	0	0	0	0	0	0	NA	1	1	0	0	0	0	0	0	NA	1	1	0	0	0	0	0	0	NA	1	1
AT3G55990	12.4868	11.8868	14.5551	5.09189	4.52862	5.12378	0.378751	5.86955e-13	4.06154e-12	21.7185	20.4706	13.505	12.3212	13.3107	12.2572	0.680305	0.000158938	0.00108351	14.1145	14.5972	13.382	5.63786	4.29621	3.82731	0.326923	1.80165e-11	1.9875e-10	12.6912	13.3008	13.778	5.01524	5.46733	5.39035	0.399118	9.33438e-12	6.13684e-11
AT2G40750	1.28193	0.644993	0.404038	0.616306	0.602539	0.500485	0.737605	0.834008	1	0.253328	0.247339	0.0970634	0.0329176	0.154911	0.211376	0.667868	0.352373	0.704831	0.0898455	0.804897	0.0303862	0.250118	0.199333	0.361174	0.876231	1	1	0.276017	0.154796	0.334499	0.51374	0.777675	0.251777	2.01642	0.00431474	0.0118907
AT3G54900	29.7707	36.6099	25.5163	107.984	115.634	109.172	3.62134	3.50376e-51	8.88555e-50	24.3729	27.3663	30.2162	42.0451	48.0531	48.6879	1.69344	3.12981e-09	4.7224e-08	27.8698	28.4716	29.4365	76.445	96.8821	136	3.60614	2.15793e-24	4.98013e-23	26.098	23.4181	27.9285	105.171	100.022	99.7347	3.93737	2.88466e-88	1.35001e-86
AT3G12910	0	0.0393016	0.0808923	0.16195	0	0.0876766	2.07686	0.531731	0.85078	0.0394479	0	0.0906875	0	0.0868413	0.0423196	0.992511	1	1	0.0419719	0.060975	0.212926	0.0438166	0.0399084	0	0.265059	0.22209	0.44231	0.128943	0.0867768	0.104175	0.0423523	0.0389245	0	0.254073	0.195608	0.370269
AT1G73603	0	0	0	0	0	0	NA	1	1	0	0	0	0	0	0	NA	1	1	0	0.0751552	0	0	0	0	0	1	1	0	0	0	0	0	0	NA	1	1
AT4G07456	0	0	0	0	0	0	NA	1	1	0	0	0	0	0	0	NA	1	1	0	0	0	0	0	0	NA	1	1	0	0	0	0	0	0	NA	1	1
AT3G25730	32.2055	32.2424	28.2419	5.70069	4.71299	4.34594	0.159237	7.93814e-57	2.27204e-55	24.9944	23.2581	22.1827	18.7245	19.7447	17.6631	0.796936	0.00152114	0.00793316	17.7894	17.8715	15.9691	5.72875	5.61915	5.15131	0.319566	2.61045e-13	3.27545e-12	27.1712	22.0989	21.2537	6.38921	6.12375	6.48917	0.269443	2.96783e-22	3.33983e-21
AT2G28960	9.66803	12.2558	6.89474	1.45982	0.722636	1.09544	0.113742	5.03779e-30	7.50353e-29	6.44101	7.06	3.77168	3.17409	3.19555	3.46219	0.569213	1.90172e-05	0.000158289	4.18083	8.5888	5.18945	1.27488	0.942594	0.534234	0.153221	6.7218e-13	8.20436e-12	5.54663	7.50026	8.1304	1.94265	1.50561	1.26823	0.222715	4.45546e-18	4.11524e-17
AT4G27395	0	0	0	0	0	0	NA	1	1	0	0	0	0	0	0	NA	1	1	0	0	0	0	0	0	NA	1	1	0	0	0	0	0	0	NA	1	1
AT3G48680	77.4356	95.4356	70.372	40.1111	37.2086	34.0101	0.457689	4.36046e-09	2.31982e-08	68.6352	79.4828	98.4071	67.3153	60.4744	62.6757	0.772601	0.00303588	0.0144676	71.5802	70.701	69.7628	35.982	48.1023	53.5363	0.649019	0.054504	0.135212	70.9168	72.1361	75.9604	31.2198	30.885	36.4505	0.449996	1.67794e-10	1.00862e-09
AT2G04842	13.4292	11.4804	16.5169	67.2692	67.5374	65.9555	4.84621	3.3203e-70	1.23828e-68	15.2229	14.0709	12.4702	22.1069	26.852	25.6129	1.78555	1.77736e-11	3.4363e-10	14.9052	13.7756	13.2301	57.9607	47.8198	47.3082	3.65272	8.82456e-37	3.34315e-35	15.0117	14.3274	14.8846	59.0029	59.9696	57.3798	3.98774	1.54311e-109	9.53154e-108
AT2G14455	0	0	0	0	0.0395714	0	NA	1	1	0	0.126702	0	0	0	0	0	0.262805	0.56574	0	0	0	0	0	0	NA	1	1	0	0	0	0	0	0	NA	1	1
AT3G63360	2.31739	5.08636	2.69202	0.598838	0.480378	0	0.106898	1.43513e-06	6.11894e-06	4.95943	4.10161	3.35333	1.02351	0.963332	1.72132	0.298699	1.6068e-06	1.64609e-05	4.03516	2.81832	4.724	0.162019	0.88541	0.311945	0.117415	5.40425e-07	3.61596e-06	6.35719	4.49221	5.5855	1.40945	0.719651	0.5219	0.161303	3.137e-08	1.57539e-07
AT3G18010	6.94099	6.43212	6.08722	1.99785	2.0033	1.98293	0.307501	7.84538e-13	5.39542e-12	6.55339	5.78712	4.92246	2.61789	1.99975	1.94903	0.380391	2.97614e-13	6.84023e-12	9.76866	9.82874	8.33541	2.05402	2.69134	2.01204	0.241916	2.37077e-13	2.98474e-12	9.36726	9.27764	7.83929	3.1348	3.23322	1.68313	0.303998	1.17664e-08	6.14606e-08
AT4G12000	4.13524	5.13243	4.50351	6.34475	5.55844	4.64017	1.2013	0.0012127	0.00363701	4.82617	5.313	6.04614	5.13672	3.6708	3.81041	0.779591	0.0317968	0.105943	4.96187	3.91852	5.03439	3.46334	5.59569	5.10259	1.01774	0.217657	0.435263	5.22888	4.74165	4.97633	5.03596	6.58138	4.2927	1.06444	0.0136827	0.0343005
AT1G29880	24.5082	21.2371	24.7889	43.7127	44.5611	43.3416	1.86598	1.04305e-23	1.22805e-22	22.4637	23.6209	18.8644	28.642	34.8136	30.7434	1.45035	1.37378e-05	0.0001177	24.6369	25.6954	25.0139	43.5471	35.9893	30.0882	1.45495	1.82754e-06	1.14207e-05	24.5955	25.6067	23.5174	39.4084	44.4553	38.2746	1.6568	1.06771e-26	1.43566e-25
AT4G04550	0	0	0	0.0384903	0	0	NA	1	1	0.0281265	0	0	0	0	0	0	1	1	0	0	0	0	0	0	NA	1	1	0	0.0309361	0	0	0	0	0	1	1
AT5G27280	13.7276	15.5878	17.6554	19.1304	20.9612	18.9818	1.25766	1.66655e-05	6.32978e-05	16.8031	19.6056	19.5805	25.7678	23.1828	26.0214	1.33904	0.00150073	0.00785229	18.8139	19.3543	21.4375	37.2764	30.4862	32.9153	1.68907	1.92629e-09	1.71735e-08	15.8367	19.7035	18.2142	21.2209	17.1739	19.7918	1.08245	0.000890285	0.00272726
AT3G46070	0	0.0730872	0	0	0	0	0	1	1	0	0	0	0	0	0.0786995	NA	1	1	0.0780529	0	0.158387	0.0814835	0	0	0.344626	0.642397	1	0	0	0	0	0	0	NA	1	1
AT3G19120	10.5453	8.05388	13.7906	9.46876	10.3971	9.56723	0.908715	0.31062	0.548329	14.0668	13.625	11.6807	13.5398	13.3218	13.229	1.01824	0.984726	1	10.9822	10.6069	11.3152	10.222	7.69307	6.49519	0.741856	0.483023	0.824137	11.7936	12.031	11.3073	10.2236	10.1848	9.43696	0.849525	0.221062	0.411279
AT3G56408	1.92458	1.98506	2.33704	2.2031	2.06038	2.2142	1.03698	0.0409476	0.0926983	2.02432	2.01693	1.50239	2.49787	2.17556	2.39399	1.27487	0.0664347	0.193075	1.47547	1.71233	1.22172	1.71737	1.98345	2.4032	1.38428	0.0042795	0.0145077	1.94512	1.91096	1.62061	1.50596	2.04465	1.21191	0.869596	0.421006	0.711451
AT1G65585	0	0	0	0	0	0	NA	1	1	0	0	0	0	0	0	NA	1	1	0	0	0	0	0	0	NA	1	1	0	0	0	0	0	0	NA	1	1
AT3G01840	0.443103	0.284187	0.292463	0.624559	0.375758	0.422655	1.39541	0.0250591	0.0594406	0.190163	0.267361	0.240443	0.200151	0.418629	0.387612	1.44189	0.20377	0.469462	0.141631	0.235149	0.266874	0.82377	0.500196	0.508348	2.84674	1.63497e-05	8.84508e-05	0.39367	0.376486	0.150657	0.469578	0.300224	0.391227	1.26087	0.0788409	0.166471
AT2G20690	18.6737	17.7831	15.6134	33.5647	31.3441	33.6377	1.89257	3.20024e-23	3.69535e-22	15.4153	14.862	18.2214	20.3632	20.7116	21.3246	1.28662	0.00642683	0.0276439	13.5795	15.2178	13.5758	29.0805	31.5693	35.5361	2.26998	3.94978e-18	6.78184e-17	17.6799	17.1268	15.987	35.6468	36.6413	29.6432	2.00677	1.34287e-29	2.00816e-28
AT5G28527	0	0	0	0	0	0	NA	1	1	0	0	0	0	0	0	NA	1	1	0	0	0	0	0	0	NA	1	1	0	0	0	0	0	0	NA	1	1
AT5G10110	6.85589	8.90581	7.03908	7.05586	6.59831	5.6053	0.844685	0.63463	0.984526	6.83732	6.89456	8.72889	10.3227	8.7905	9.73999	1.2846	0.0251047	0.0871815	7.21516	8.05632	7.98612	6.6919	8.75982	9.55833	1.07535	0.0611662	0.149108	7.26651	7.92099	8.10311	5.74623	6.5807	5.48928	0.764953	0.968083	1
AT3G14290	45.117	50.2584	45.3596	39.5117	38.8883	35.1692	0.806972	0.890085	1	38.0713	42.0182	46.5726	46.1026	44.9589	48.5179	1.10198	0.310776	0.639989	36.3128	47.0834	36.8041	40.8685	45.2735	51.4427	1.14463	0.00565529	0.0185957	47.407	45.1665	41.8355	39.3852	41.9603	40.813	0.908857	0.0212025	0.0510677
AT3G08690	29.925	36.9554	33.4805	19.1739	21.4507	19.9887	0.603953	0.00353841	0.00985801	31.9594	34.4599	40.0635	35.3441	32.6288	33.0022	0.948277	0.400918	0.77401	33.5524	30.6661	34.8345	20.7076	22.6483	26.8685	0.708958	0.222067	0.442292	32.6349	35.0669	36.5935	21.093	19.3478	21.1643	0.590679	0.00344516	0.00965667
AT3G23090	56.9124	59.3857	54.8114	20.6755	16.1164	15.0129	0.302758	8.52125e-26	1.09287e-24	55.995	50.4397	61.702	37.24	33.1386	34.5461	0.624044	1.329e-09	2.10053e-08	44.6466	41.2305	42.9479	18.7416	21.8673	18.4548	0.45848	1.9757e-07	1.39177e-06	54.1612	40.9983	46.5973	15.8361	13.5478	15.4379	0.316188	2.96102e-19	2.89654e-18
AT2G01830	22.4227	21.9265	20.9166	6.86404	5.65947	6.76167	0.295487	5.57001e-31	8.51905e-30	23.2212	23.1375	16.6547	14.1749	15.3867	13.3027	0.680242	8.34362e-06	7.47832e-05	15.3855	18.4376	16.8887	5.88144	6.10681	4.10747	0.317396	2.06065e-13	2.60406e-12	15.2309	16.0742	16.4495	6.33608	6.32674	6.80313	0.407625	1.95481e-15	1.59276e-14
AT3G48540	0.91237	0.858226	0.883219	1.9156	1.64009	2.87188	2.42201	2.21835e-06	9.26667e-06	1.13061	0.80426	1.17582	1.95184	1.89635	1.27068	1.64557	0.0275208	0.0941418	2.00492	0.915409	0.755569	1.85384	3.26804	3.742	2.41135	0.000412683	0.00172978	0.879912	1.0659	1.56397	1.50287	2.07185	2.11896	1.62223	0.000516001	0.00163758
AT1G06240	2.69036	2.11302	2.88254	8.06587	8.56842	8.24925	3.23755	2.41873e-29	3.52142e-28	2.41682	2.70882	2.15439	3.72045	4.0989	3.5981	1.56832	0.000238672	0.00155846	3.09624	2.93519	2.87526	8.02602	5.71339	6.35521	2.25613	2.32055e-10	2.26738e-09	2.20335	2.73961	2.24687	7.36065	6.95958	6.63986	2.91524	1.4141e-26	1.89461e-25
AT5G05050	0	0	0	0.0572223	0	0	NA	1	1	0	0	0	0	0	0	NA	1	1	0	0	0	0	0	0	NA	1	1	0	0	0	0	0	0	NA	1	1
AT1G72330	13.2929	15.7356	15.4569	6.70863	6.64602	6.16472	0.438781	2.08531e-10	1.22266e-09	14.8727	15.1095	14.8077	14.4404	13.5102	14.0969	0.938772	0.279547	0.591668	16.4322	14.7847	14.6629	9.4779	7.90538	8.9862	0.574752	0.00251054	0.00895438	15.4618	15.1016	16.1827	5.38194	6.3466	6.49513	0.389844	7.98265e-13	5.6316e-12
AT1G35300	0	0	0	0	0	0	NA	1	1	0	0	0	0	0	0	NA	1	1	0	0	0	0	0	0	NA	1	1	0	0	0	0	0	0	NA	1	1
AT3G31990	0	0	0	0	0	0	NA	1	1	0	0	0	0	0	0	NA	1	1	0	0	0	0	0	0	NA	1	1	0	0	0	0	0	0	NA	1	1
AT5G42470	10.9135	12.5348	15.6051	11.5923	12.4852	10.6483	0.889189	0.335218	0.585721	14.7756	14.3748	14.7811	16.6624	15.7439	14.8381	1.07541	0.481829	0.882455	13.2978	11.4408	13.1024	11.5377	11.0144	10.424	0.871437	0.629037	0.998447	13.7991	12.708	13.3489	10.9136	10.5236	9.76339	0.782833	0.773388	1
AT1G57040	0	0	0	0	0	0	NA	1	1	0	0	0	0	0	0	NA	1	1	0	0	0	0	0	0	NA	1	1	0	0	0	0	0	0	NA	1	1
AT3G36659	0	0	0	0	0	0	NA	1	1	0.0473375	0	0	0	0	0	0	1	1	0.100732	0	0	0	0	0.151852	1.50748	1	1	0	0	0	0	0	0	NA	1	1
AT4G33040	11.2848	11.9298	13.0289	15.1825	17.987	15.4795	1.34228	2.84417e-06	1.17639e-05	11.5832	12.7553	19.5503	20.9195	19.044	20.6583	1.38126	0.0169219	0.0624916	13.5204	11.3696	13.5597	15.3089	17.2563	25.5033	1.51025	0.000125918	0.000582798	15.3365	12.0952	16.5209	14.8498	11.6225	13.159	0.901682	0.180309	0.344501
AT1G45050	26.0399	37.9788	35.5407	15.0569	13.7887	11.9027	0.409286	1.11871e-08	5.7699e-08	35.6859	39.6147	40.7957	27.6705	24.5968	23.973	0.656699	7.51666e-08	9.50601e-07	29.5258	30.402	31.7443	14.0058	12.7073	16.2421	0.468574	8.17605e-06	4.63917e-05	32.7819	35.5023	36.2563	12.0742	12.2018	14.5015	0.370933	1.1739e-12	8.17687e-12
AT5G61770	15.1985	15.4648	13.4534	15.2055	13.0328	12.3169	0.91927	0.141074	0.277603	10.9438	12.7812	14.1519	13.484	15.4569	14.2263	1.13967	0.219125	0.497082	13.8718	14.2405	13.4115	10.9774	13.5853	14.4783	0.940208	0.276222	0.525815	12.5932	13.4495	13.1602	11.1201	14.2145	11.0627	0.928435	0.0445148	0.100247
AT1G10430	28.7377	33.2813	29.1689	23.1444	21.6706	18.4837	0.694157	0.119841	0.241652	30.073	30.092	31.9285	26.197	26.3211	25.9239	0.851764	0.0153657	0.05776	27.9752	27.0725	27.4168	19.843	19.1779	21.2881	0.731335	0.297276	0.556649	31.3326	27.6258	29.4305	21.0739	19.7274	18.4593	0.670453	0.128622	0.257551
AT2G31865	5.90268	6.17829	3.63623	0.998386	1.00111	0.945888	0.187399	3.49081e-17	3.07063e-16	3.46543	2.72461	3.09817	1.8723	1.98528	2.15235	0.64705	0.000307106	0.00195147	2.39341	4.88666	3.08472	1.01295	0.779084	0.996812	0.269069	8.00399e-07	5.24371e-06	4.06285	5.50563	4.46877	0.848552	0.839864	0.616331	0.164188	2.9679e-22	3.33983e-21
AT1G05670	1.66229	1.79988	1.59761	1.63787	1.07836	1.49319	0.831937	0.805949	1	1.58076	1.47834	1.29787	1.53173	1.08126	1.06595	0.84438	0.163785	0.396221	1.1533	1.3875	1.15797	0.677244	1.0966	0.917583	0.727656	0.53928	0.884853	1.48859	1.47786	1.56544	1.12739	1.60435	0.717084	0.76101	0.986374	1
AT3G54630	3.03276	2.96923	3.43516	4.02511	3.57636	3.24703	1.14955	0.00242333	0.0069431	2.90236	2.75577	1.99273	3.41699	3.58058	3.88683	1.42264	0.00615686	0.0266224	2.83936	2.77	3.04908	3.1156	2.64065	2.93683	1.004	0.198376	0.402454	2.37704	2.84949	2.85496	3.5134	4.43993	2.97945	1.35282	3.0884e-05	0.000115077
AT1G64110	96.0922	80.3493	105.65	8.72793	6.47594	7.15959	0.0792774	9.04272e-106	6.42396e-104	96.9746	105.358	93.2522	52.0596	51.3199	50.8928	0.521923	1.65683e-22	7.26797e-21	89.9653	73.6775	103.305	15.4042	14.3574	8.38293	0.142891	1.34247e-27	3.5688e-26	93.8339	105.367	103.808	8.26417	6.28048	8.32017	0.0754594	1.40461e-127	1.06782e-125
AT1G65220	58.6727	67.8887	55.9235	46.1784	43.089	45.9203	0.740816	0.381918	0.655324	54.0163	52.4479	58.5713	52.0209	50.5916	52.2963	0.93864	0.269788	0.575728	55.2835	54.5054	52.3538	37.1472	45.4587	48.7451	0.810095	0.911541	1	50.4074	55.742	56.1185	38.1415	37.1587	37.3879	0.694457	0.220232	0.409918
AT2G29080	32.3922	32.0072	31.9232	28.4795	28.1235	28.2994	0.881439	0.194716	0.367948	33.7571	31.9339	28.8098	33.1989	35.4998	33.6037	1.08256	0.37531	0.738662	32.5401	32.2359	32.0136	28.6337	25.9782	23.2995	0.804956	0.864072	1	32.5844	33.1002	31.1401	25.8048	29.9052	28.2653	0.867292	0.0689445	0.148077
AT4G03635	5.8092	4.27418	6.6815	4.97908	5.00758	4.94861	0.890867	0.477373	0.790065	5.75632	7.01469	7.42813	5.39816	5.14055	5.88407	0.813043	0.0801208	0.224726	5.60461	6.46334	5.51065	4.28264	4.55992	6.2713	0.859788	0.810043	1	5.0885	5.43539	6.38176	4.95577	4.126	3.98316	0.772814	0.915266	1
AT5G45095	3.19726	2.42829	2.81998	1.22401	0.86528	1.01883	0.368019	6.63536e-07	2.93563e-06	3.93551	4.04769	5.03776	2.98113	2.38744	2.111	0.574425	1.23699e-05	0.000107127	3.75906	3.97478	4.77957	1.49023	0.950119	0.741216	0.254252	1.88886e-08	1.50795e-07	4.36108	5.21403	4.75363	1.56047	1.19146	1.44011	0.292562	1.9933e-11	1.277e-10
AT2G46280	82.3167	95.347	86.6362	69.1513	66.9663	64.5595	0.759278	0.543177	0.866	82.1711	87.1624	92.3301	85.3894	82.9579	86.145	0.972594	0.532225	0.933824	93.3486	102.423	92.9383	77.197	76.3243	77.4528	0.800021	0.812227	1	91.8454	96.3044	86.1256	62.0182	67.0308	67.8454	0.717871	0.430235	0.724723
AT4G34200	74.0486	74.4864	57.022	62.0213	62.3237	58.5505	0.889756	0.223144	0.414924	56.2613	62.0345	59.9004	67.6234	79.7028	74.6753	1.24583	0.00561105	0.0245914	67.5635	78.7726	70.1993	69.695	71.0931	69.7636	0.972366	0.104445	0.235399	62.4942	66.3466	63.1642	65.6495	77.423	74.2344	1.13178	3.58677e-08	1.79189e-07
AT2G19870	6.37361	4.87238	6.3191	11.7928	9.98386	11.9202	1.9184	2.18224e-16	1.83457e-15	6.14496	6.34227	5.01541	5.88938	6.60371	5.85114	1.04808	0.753066	1	4.95195	4.74915	4.45516	8.0573	8.99397	9.21457	1.85542	1.86279e-10	1.84587e-09	6.67551	7.13872	5.88138	8.47121	13.1673	9.20435	1.56598	1.29484e-09	7.29777e-09
AT5G35660	0.669099	0.779247	0.524345	0.0411671	0.123839	0	0.083645	2.39848e-08	1.20235e-07	0.0601652	0.158606	0.172893	0	0	0.0645449	0.164797	0.0180469	0.0660149	2.72062	0.999726	2.69543	0.233899	0.0913012	0.128668	0.0707424	1.90732e-10	1.88333e-09	7.07981	5.55871	3.93244	0.193785	0.0296834	0.295994	0.0313477	2.57992e-30	3.93869e-29
AT3G07115	0	0	0	0	0	0	NA	1	1	0	0	0	0	0	0	NA	1	1	0	0	0	0	0	0	NA	1	1	0	0	0	0	0	0	NA	1	1
AT2G14210	51.9333	72.3192	48.5841	5.40375	2.26163	3.66322	0.0655452	3.65025e-51	9.24309e-50	46.6296	73.5912	37.1403	22.2062	15.2692	16.2818	0.341617	2.77493e-14	6.98451e-13	27.5466	33.331	29.8026	0.724653	2.22322	1.72566	0.0515386	4.95626e-44	2.39626e-42	48.3367	59.8983	74.0388	3.61278	3.59142	2.82569	0.0550265	4.15826e-96	2.16294e-94
AT2G21570	0	0	0	0	0	0	NA	1	1	0	0	0	0	0	0	NA	1	1	0	0	0	0	0	0	NA	1	1	0	0	0	0	0	0	NA	1	1
AT3G29150	0.0451918	0.12753	0	0	0	0	0	0.135805	0.26876	0	0	0	0	0	0	NA	1	1	0	0	0	0	0	0	NA	1	1	0	0	0	0	0.126306	0	NA	0.264256	0.476319
AT3G54530	1.0682	1.34932	0.531808	0	0	0.0960684	0.032573	7.50866e-12	4.86983e-11	0.633945	1.0888	0.331225	2.08934	1.71275	1.79298	2.72402	7.2924e-06	6.60561e-05	0.889122	1.73709	1.11987	1.08823	0.612194	0.554621	0.601976	0.27342	0.521421	0.439552	0.887436	0.418536	0.154687	0.142167	0.0515506	0.199599	0.000211133	0.000707187
AT3G54410	0.29714	0.0798589	0.123277	0.0548457	0.0989917	0.0890772	0.485562	0.515657	0.828889	0.160312	0.0352175	0.138204	0.14061	0.132343	0.214978	1.46203	0.666243	1	0.0852847	0.340719	0.0432656	0	0	0	0	0.00438153	0.0148191	0.218338	0.132245	0.0529198	0.0430289	0.118639	0.143398	0.756043	1	1
AT4G12800	77.5309	64.6996	87.8764	1565.52	1904.63	1791.41	22.8657	2.82052e-182	5.92345e-180	69.8358	79.7157	81.8999	507.288	636.336	587.048	7.47747	1.4622e-115	1.0236e-112	124.762	131.474	110.938	2059.04	1760.32	1806.5	15.322	3.87133e-122	1.53041e-119	98.4676	102.261	88.122	1988.51	1664.01	1854.14	19.064	1.29693e-271	4.231e-269
AT1G07310	64.8774	66.1366	61.7954	28.0362	28.2975	30.5676	0.450711	4.56701e-12	2.9967e-11	69.4649	68.7559	73.5951	45.7071	43.3619	44.9019	0.632488	2.05627e-11	3.94152e-10	57.926	57.4695	61.2052	32.7964	30.6834	30.2983	0.531018	4.57122e-05	0.000228235	58.331	56.5195	63.5424	29.8651	26.4001	32.481	0.497476	8.33764e-07	3.66511e-06
AT1G77230	10.3189	10.2921	9.65771	5.95237	6.25495	5.8299	0.595904	0.00132565	0.00395213	10.0659	11.5568	10.3711	8.48941	9.73714	8.96999	0.850056	0.0261484	0.0901538	8.73995	8.82432	9.24841	6.2677	5.32214	6.85084	0.68776	0.154713	0.327291	9.73462	9.1319	9.66281	4.6068	5.49542	5.40231	0.543459	0.000418128	0.00134333
AT2G44440	6.15291	5.74552	5.93458	5.3386	5.6732	6.57367	0.986119	0.053131	0.117362	5.6397	5.4215	5.14221	6.2731	6.72108	5.95926	1.16972	0.130931	0.333805	4.85006	5.19434	4.55473	5.06322	4.52582	4.35281	0.954978	0.288268	0.542351	5.10527	6.52953	5.12314	4.48429	5.2929	4.94982	0.878808	0.217345	0.405261
AT3G57440	0.248013	0.0333278	0.102895	0.0915557	0.220333	0.185874	1.29547	0.385733	0.660892	0	0.11758	0.0384515	0.0391208	0.147283	0.35887	3.49465	0.0465085	0.144782	0.284737	0.129267	0.397236	0.260095	0.372266	0.0715393	0.867685	0.915685	1	0.218687	0.147174	0.441704	0.251404	0.198048	0.119689	0.704761	1	1
AT4G30993	10.5482	13.4565	10.8211	28.9462	33.3427	30.6807	2.66956	2.51025e-35	4.32118e-34	10.0253	11.8879	10.7892	13.4249	13.9937	15.0098	1.29741	0.00320026	0.0151479	10.4323	11.835	11.0129	27.2637	26.5706	27.8953	2.45581	1.11717e-22	2.41322e-21	10.0589	10.5905	11.4337	27.63	26.633	26.1929	2.50773	6.41736e-49	1.56826e-47
AT5G60260	2.70048	3.25149	1.88223	0.558266	1.17556	1.36006	0.39492	0.015971	0.0394891	2.34571	1.70275	3.63414	1.90833	1.57162	2.51647	0.780519	0.328377	0.667738	3.58092	3.23167	1.76158	1.01954	1.65085	1.52675	0.489509	0.0761927	0.18011	2.88916	3.36525	2.15465	0.875971	0.905707	1.09472	0.342059	0.00270029	0.00770576
AT5G14740	1310.64	1357.95	1552.6	749	878.834	837.891	0.584131	0.000498248	0.00157321	1858.59	2077.15	1650.5	268.891	311.613	284.121	0.154778	1.84931e-117	1.32214e-114	1758.52	1527.11	1572.4	552.91	549.541	483.947	0.326552	4.69342e-17	7.56757e-16	1260.67	1452.87	1333.65	915.182	868.516	898.324	0.662687	0.0515444	0.114338
AT5G54225	0	0.301155	0.154962	0	0	0	0	0.260229	0.472402	0.151138	0	0.868633	0	0	0.16214	0.158996	0.153143	0.375505	0	0	0	0	0	0.32322	NA	0.516714	0.854684	0.329348	0.166235	0	0.162266	0	0	0.327423	0.633737	0.985529
AT5G47510	3.42225	2.80888	2.5334	2.08081	2.2169	1.76017	0.691182	0.388732	0.665027	2.81933	2.47741	2.76734	2.66733	1.98748	3.56831	1.01972	1	1	2.29192	2.39927	2.12023	1.7593	1.95491	1.59202	0.779019	0.796249	1	2.0709	2.29959	2.50968	1.73452	2.84444	1.55845	0.892043	0.421323	0.711779
AT1G14880	1.77152	1.56837	0.453949	0	0.202512	0.054669	0.0677893	1.56663e-06	6.65173e-06	0	0.172911	0	0	0	0	0	0.140601	0.351412	0	1.17861	0	0	0	0.0526024	0.0446309	0.0424309	0.108931	0.1072	0.108216	0.324782	0.0528159	0.0970823	0	0.277488	0.170365	0.327831
AT5G32512	0	0	0	0	0	0	NA	1	1	0	0	0	0	0	0	NA	1	1	0	0	0	0	0	0	NA	1	1	0	0	0	0	0	0	NA	1	1
AT5G26147	8.41471	27.912	12.4331	0.572223	0	0	0.0117355	3.56541e-12	2.35466e-11	23.8344	22.0462	25.9548	3.91208	6.90388	2.69152	0.188034	7.05736e-15	1.87315e-13	12.9021	5.81701	7.22247	0	0.846058	0.894241	0.0670852	3.94535e-07	2.67984e-06	10.9344	14.7174	9.93834	0.448935	0	0.374028	0.0231234	1.39218e-13	1.02839e-12
AT4G34350	131.621	145.506	130.359	243.904	280.743	267.505	1.944	1.38708e-25	1.76215e-24	130.887	128.592	140.034	121.305	119.752	119.17	0.901667	0.0820973	0.229065	122.653	121.835	127.956	202.752	213.733	225.929	1.72486	1.62815e-12	1.9421e-11	124.307	131.849	123.4	279.121	256.065	246.692	2.05998	2.22377e-44	4.84587e-43
AT2G30730	0.117579	0.36867	0.265585	0	0.0609329	0	0.0810458	0.00117951	0.00354254	0.555063	0.260132	0.255209	0.173101	0	0	0.161715	0.000192912	0.00128743	0.0393718	0.142994	0.279631	0	0.0374362	0	0.0810313	0.0154044	0.0451714	0.362866	0.895414	0.439749	0	0	0	0	2.45445e-09	1.35159e-08
AT3G23070	9.12323	8.37503	7.91398	16.2258	14.6431	15.7715	1.83535	6.91878e-23	7.8755e-22	7.39434	7.8199	6.38207	9.04188	10.0667	9.42172	1.32107	0.00128004	0.00683302	6.72183	5.49418	5.75575	12.6657	14.8432	18.4767	2.55877	4.70553e-18	8.04248e-17	7.6043	7.24833	7.60535	12.3121	15.7957	11.7546	1.77498	1.74937e-20	1.81763e-19
AT5G16950	4.83141	8.86216	5.2227	6.55456	6.00909	3.21056	0.833896	0.864127	1	8.36296	6.41343	7.86508	5.6903	7.44782	8.31925	0.947702	0.670261	1	4.36813	6.40459	4.92441	4.64456	8.92207	9.43018	1.46503	0.0107402	0.032892	5.79853	6.6897	5.92285	6.52996	5.4013	6.46049	0.998951	0.0710923	0.151846
AT2G23690	4.28018	4.40363	2.97809	11.2908	9.42702	9.26254	2.5708	6.48832e-18	5.9293e-17	3.36763	3.14417	5.37095	7.089	6.95022	6.77397	1.75155	0.000303371	0.00193212	3.00085	2.79789	2.68116	5.61088	5.79181	9.49756	2.46468	4.79132e-08	3.64249e-07	4.03618	1.80572	4.00202	9.89766	7.60125	10.3548	2.82954	3.36605e-11	2.12645e-10
AT2G40710	0.280698	0.264041	0.181153	0.483569	0.509133	0.392693	1.90854	0.0842673	0.176401	0	0.155255	0.304633	0.103312	0.194476	0.284316	1.26575	1	1	0.0939933	0.13655	0	0.294373	0.0893723	0.661235	4.53269	0.0210444	0.0593781	0.28876	0.291497	0.116647	0.189691	0.0871689	0.15804	0.624046	0.784299	1
AT1G69792	0	0	0	0	0	0	NA	1	1	0	0	0	0	0	0	NA	1	1	0	0	0	0	0	0	NA	1	1	0	0	0	0	0	0	NA	1	1
AT3G33124	0	0	0	0	0	0	NA	1	1	0	0	0	0	0	0	NA	1	1	0	0	0	0	0	0	NA	1	1	0	0	0	0	0	0	NA	1	1
AT1G26650	15.0013	14.6205	15.2298	14.9042	10.8403	12.4727	0.85208	0.528233	0.846351	13.8057	14.4678	17.3384	19.1053	13.5357	15.7158	1.06018	0.692473	1	16.6747	14.503	14.3517	8.00808	17.2775	22.0614	1.03992	0.222541	0.443052	16.6021	15.6066	16.3388	9.68931	12.9414	6.24312	0.594754	0.0686234	0.14751
AT5G20300	12.8587	12.3288	13.5911	10.1343	11.1403	12.2222	0.863797	0.368135	0.634916	13.2006	12.7124	10.854	11.2683	11.6058	11.1048	0.924167	0.222306	0.502633	13.6351	13.1489	14.7259	11.7116	9.26053	9.97926	0.745639	0.415936	0.731666	11.8632	13.202	12.432	11.2907	11.6943	10.9828	0.905876	0.0230423	0.0551354
AT3G01550	0	0	0.0258964	35.9464	30.1734	36.2923	3954.68	3.16972e-276	2.80287e-273	0	0	0	0.915663	0.97303	0.677397	NA	6.462e-23	2.88745e-21	0.0268733	0.0390403	0	14.3638	15.689	12.4233	644.422	6.92381e-118	2.35004e-115	0.0275194	0.0555605	0.0667003	28.6354	36.2119	16.9442	546.077	9.32734e-125	6.84317e-123
AT2G02930	29.5017	31.0252	19.2723	0.822685	0.296975	0.623541	0.0218448	3.00455e-75	1.24487e-73	17.8748	17.9257	15.3407	7.73354	6.70537	8.04017	0.439549	1.32379e-17	4.38677e-16	7.12127	21.3105	8.65311	2.00324	1.5002	1.49993	0.134917	7.20275e-11	7.48845e-10	15.6767	24.9501	25.5073	0.38726	0.474556	0.824536	0.0254989	1.23504e-62	3.98653e-61
AT4G22320	6.14812	8.15505	5.08234	4.46275	4.69867	4.2764	0.693189	0.337558	0.589166	7.0114	5.70259	5.88518	6.06389	6.56886	6.47225	1.0272	0.932087	1	4.89238	6.90581	5.06949	4.34673	4.68485	3.55682	0.746302	0.586079	0.945208	6.43128	5.88248	5.46867	3.64127	5.21291	4.55057	0.753821	0.946458	1
AT2G32040	12.0792	12.0979	13.6454	14.3839	14.5884	14.0126	1.13649	5.26848e-05	0.000188995	14.0081	13.5896	14.1364	13.1783	13.2803	12.5475	0.934631	0.265236	0.568063	9.40564	10.3457	11.2	9.90535	9.84738	10.055	0.963051	0.173215	0.358949	12.1297	13.5696	13.0835	13.2247	13.2279	11.3657	0.97513	0.0035718	0.00998334
AT3G03740	14.5276	16.3848	14.016	12.1866	10.6265	11.5929	0.765793	0.651174	1	13.9014	14.1464	14.6763	13.985	15.7852	14.4419	1.03483	0.822593	1	12.0099	12.5493	13.6337	10.8421	11.4428	9.29967	0.826976	0.950421	1	13.5335	14.9084	16.6453	11.2248	10.1793	11.2553	0.724359	0.631723	0.985529
AT5G45850	0.465644	0.832221	1.14946	1.59434	1.35738	1.68557	1.89484	4.25213e-05	0.000154082	0.989193	1.02376	1.18757	0.796926	1.1856	0.896126	0.899431	0.494083	0.899116	0.818598	0.611602	0.498337	1.07433	1.04522	0.987217	1.61094	0.00270961	0.00958909	0.814329	0.580269	0.696613	1.34523	1.84368	0.786508	1.90102	8.74738e-05	0.000307976
AT3G62620	4.21233	5.96829	4.00128	4.21797	3.47909	3.89489	0.817377	0.881354	1	3.18168	4.95821	5.28581	4.56388	4.21347	4.37328	0.979511	0.793405	1	3.64972	3.45793	3.22006	1.7118	3.62117	4.59819	0.961604	0.485279	0.827356	4.0083	4.29236	4.46372	2.18834	3.63001	1.93437	0.607371	0.168482	0.324506
AT2G34940	3.527	6.16413	3.31732	1.08748	0.607537	0.504637	0.169094	9.28882e-13	6.36336e-12	2.93271	3.97363	1.80513	1.26125	1.22875	1.19759	0.423301	1.26812e-06	1.31923e-05	3.38206	4.05056	4.06468	0.987757	1.20592	0.627183	0.24535	9.54317e-10	8.77585e-09	4.12306	4.4535	4.9217	1.36102	1.00816	1.10008	0.257016	2.97521e-14	2.28457e-13
AT3G51780	13.3195	14.7731	11.2582	17.2951	17.6428	16.4436	1.30573	6.78632e-07	3.00163e-06	11.4495	11.6278	13.4484	14.7801	14.5653	14.3637	1.19666	0.0635001	0.186137	10.0852	12.1369	11.1782	14.4201	17.09	20.4382	1.55533	1.50776e-06	9.54298e-06	11.5206	12.7997	11.9789	15.1809	14.6931	14.8865	1.2331	1.71574e-07	8.04302e-07
AT4G05130	0.475646	0.357936	0.521842	0.450677	0.665536	0.698693	1.33899	0.0375002	0.0856507	0.778414	0.631394	0.37855	0.490177	0.56022	0.256947	0.73103	0.232161	0.519795	0.191127	0.393354	0.711042	0.199528	0.242308	0.352147	0.612866	0.466962	0.803013	0.293584	0.395156	0.237192	0.257146	0.50221	0.267801	1.10932	0.240163	0.441271
AT5G11320	0.102203	0.0240345	0.123672	0.264103	0.575992	0.45575	5.18526	2.4917e-07	1.14053e-06	0.192991	0.190784	0.138647	0.620666	0.212427	0.621121	2.7836	0.00169243	0.00872759	0.282341	0.279664	0.10417	0.455524	0.21965	0.464317	1.7105	0.0362539	0.0950681	0.394268	0.212269	0.254829	0.518002	0.523684	0.582621	1.88573	0.000505468	0.00160597
AT2G20320	11.5735	8.27729	10.4443	4.14233	3.81781	3.91259	0.391903	6.62606e-12	4.30822e-11	10.4978	10.2151	6.47759	7.16778	8.10507	7.41589	0.834437	0.0721894	0.206373	7.51485	7.65702	8.19248	3.86296	2.89943	1.71018	0.362628	2.11196e-06	1.30741e-05	8.65455	9.79915	9.9355	3.9874	4.71324	3.52372	0.430599	1.28042e-09	7.22011e-09
AT3G14880	1.51844	1.22429	1.36493	0.910886	0.632335	0.170701	0.41725	0.0214875	0.051695	0.972834	1.34977	1.94219	0.898182	1.29624	1.3183	0.823655	0.421282	0.801535	2.4515	3.95715	3.70336	1.70616	2.38278	2.13523	0.615523	0.185398	0.37998	2.6778	3.37898	2.02823	1.37429	0.909403	1.60298	0.480725	0.0384344	0.08773
AT4G25670	53.3363	60.9348	52.7399	32.7728	34.7154	33.7509	0.606182	0.00130429	0.00389363	55.1895	49.5512	55.849	53.1711	50.7386	51.8666	0.970026	0.5222	0.922182	48.3112	48.6838	48.9525	29.4674	30.8771	29.3623	0.614651	0.00647054	0.0209423	52.9715	51.5261	54.3676	27.4516	25.2594	29.7433	0.51902	3.00181e-06	1.24866e-05
AT2G27300	0.98857	1.41345	0.995264	0.255457	0.3996	0.207449	0.253881	4.49835e-05	0.000162653	0.9707	0.984204	1.63076	0.960555	1.15065	1.20157	0.923895	0.693489	1	1.39032	1.09646	1.0076	0.414693	0.264393	0.479058	0.331431	0.00152721	0.00571588	0.894926	1.80682	1.28173	0.360751	0.294714	0.233768	0.223231	1.40916e-05	5.46394e-05
AT3G59110	10.9336	11.8671	11.1271	11.4634	10.5119	11.5412	0.987877	0.0119793	0.0303018	11.9112	10.9182	10.1657	12.4367	12.1682	11.8596	1.10515	0.275069	0.584548	10.851	9.73513	8.08493	9.68497	10.6641	12.4369	1.14352	0.00886537	0.0277757	10.3824	10.0013	11.0814	8.94341	11.2923	11.2255	0.999872	0.0033359	0.00937152
AT3G04570	29.145	32.6919	24.6511	8.58974	8.53628	8.99962	0.302072	1.38208e-22	1.55371e-21	25.6119	31.518	22.2893	20.2195	19.9868	18.7585	0.74245	0.000403715	0.00248637	21.5858	29.3016	24.2911	10.7693	9.55359	6.35224	0.354823	1.88555e-08	1.50566e-07	33.7068	39.0193	37.8515	14.501	10.6176	15.1394	0.364069	2.53299e-12	1.72609e-11
AT5G59120	0	0	0	0	0.0258419	0	NA	0.508436	0.820256	0	0	0	0	0.0345482	0	NA	0.507741	0.903239	0	0	0	0	0	0	NA	1	1	0	0	0	0	0	0	NA	1	1
AT2G31800	38.4653	40.2006	39.0427	24.0508	13.7883	20.4037	0.494806	1.67287e-05	6.35234e-05	33.0485	33.4423	31.0101	32.8903	20.6065	22.4521	0.778956	0.00958769	0.0387404	44.8063	41.0767	45.5529	14.9475	28.431	31.1169	0.566781	0.0199331	0.0565655	36.5173	38.2175	36.1267	14.1973	24.5047	12.3221	0.46025	8.82422e-05	0.000310451
AT5G43420	2.40907	2.44636	2.3321	1.91003	1.72372	1.37874	0.697387	0.383419	0.657329	1.21481	2.27124	1.78261	2.44841	2.70276	2.41239	1.43557	0.0320546	0.106559	2.28257	2.85657	2.12061	2.21063	1.46433	1.54772	0.719404	0.520164	0.858771	1.66156	2.1606	2.15012	2.60851	2.34638	2.28887	1.2129	0.00148985	0.00441971
AT1G74240	2.13531	1.83393	1.79747	1.95924	2.33345	1.88328	1.07097	0.0538453	0.118783	1.22717	1.41212	1.78002	2.3919	2.25127	1.94341	1.49041	0.0138964	0.0530922	1.24351	1.49038	1.64019	2.62879	1.92137	1.99955	1.49739	0.0026594	0.00943525	1.97379	2.37814	2.31483	1.97629	2.68126	2.40447	1.05929	0.0293142	0.068623
AT3G10320	11.3945	11.4085	10.8842	2.78831	1.56012	1.87938	0.184872	7.84131e-30	1.15614e-28	10.7582	11.5304	10.7032	9.05476	7.49073	6.88546	0.710205	6.24752e-05	0.000466198	8.8884	8.44049	7.9845	1.65212	1.44293	1.04578	0.163583	1.41456e-22	3.03913e-21	12.6097	12.7293	14.2322	2.42819	2.83481	2.11416	0.186427	7.68156e-36	1.37223e-34
ATCG00065	8.04176	3.61782	5.754	3.61404	2.98972	6.97029	0.77951	1	1	5.28187	1.16033	3.03564	3.8606	3.99698	4.24977	1.27744	0.532421	0.933883	5.26857	3.82698	9.62203	7.33351	4.00764	3.88289	0.813355	1	1	2.51778	2.54165	3.92303	7.79729	8.46915	3.24814	2.17252	0.00118977	0.00358198
AT3G14820	0	0	0	0	0	0	NA	1	1	0	0	0	0	0	0	NA	1	1	0	0	0	0	0	0	NA	1	1	0	0	0	0	0	0	NA	1	1
AT3G28917	0.241864	0.227511	0.0936545	0.3125	0.376024	0	1.22289	0.429465	0.72241	0.274029	0.361193	0.367483	0.373879	0.653523	0.489962	1.51327	0.259391	0.560916	0.194375	0.317677	0.147912	0	0.0924093	0.195344	0.436014	0.337886	0.619302	0.696668	0.100467	0.241222	0.147102	0.0450655	0.245116	0.42113	0.267571	0.480994
AT3G19960	11.4492	9.70081	10.6892	12.4804	11.3146	11.7447	1.11622	7.53115e-05	0.000264737	11.7397	11.2981	8.9003	11.9935	13.0204	11.8557	1.15441	0.120159	0.311589	9.18977	9.10074	8.82217	10.1002	9.41639	9.51286	1.0707	0.0135365	0.0403096	10.346	10.2277	9.18511	8.64912	11.5222	8.62158	0.967545	0.00788858	0.0206909
AT3G43302	0	0	0	0	0	0	NA	1	1	0	0	0	0	0	0	NA	1	1	0	0	0	0	0	0	NA	1	1	0	0	0	0	0	0	NA	1	1
AT5G22315	0	0	0	0	0	0	NA	1	1	0	0	0	0	0	0	NA	1	1	0	0	0	0	0	0	NA	1	1	0	0	0	0	0	0	NA	1	1
AT3G45630	12.2885	10.3675	14.414	10.836	8.48911	9.81135	0.785986	0.862692	1	16.0166	16.0184	12.1074	12.8381	11.5123	11.7314	0.817395	0.0101658	0.0406803	16.5571	15.4548	16.1477	9.67714	8.09646	7.17657	0.518073	9.74767e-05	0.000461001	13.6334	14.3797	13.321	8.72866	10.0904	7.14915	0.628252	0.0275523	0.0648692
AT3G42783	0	0	0	0	0	0	NA	1	1	0	0	0	0	0	0	NA	1	1	0	0	0	0	0	0	NA	1	1	0	0	0	0	0	0	NA	1	1
AT4G27140	2.77823	3.3067	0.439097	0.586061	0.925565	1.01134	0.386718	0.0848061	0.177361	0	0.0470402	0.123067	0.125209	0.117847	0.0574294	1.76645	0.734927	1	7.68927	3.55806	9.65093	3.44873	22.1504	0.457933	1.24685	0.458215	0.791218	29.6884	25.966	18.8729	0.977056	9.50799	2.44209	0.173455	2.94045e-05	0.000109844
AT2G36420	49.5522	56.1838	52.9091	20.7171	20.3276	19.4218	0.381143	2.29975e-18	2.14656e-17	50.6909	48.9776	49.3534	35.4088	37.0927	40.0976	0.755587	5.54664e-05	0.000418545	36.9167	31.8834	35.4557	17.0054	16.6423	21.0655	0.524798	0.000173452	0.000780649	46.7506	48.9185	49.6917	17.0493	16.7947	20.325	0.372652	1.18064e-16	1.02142e-15
AT2G33580	5.85693	4.30366	5.49746	3.15119	1.67446	2.07334	0.440603	9.01873e-05	0.000313941	5.4122	5.99648	4.55957	4.67825	4.27368	3.46208	0.777418	0.012896	0.0498886	4.8822	4.7674	5.20758	2.01631	1.46237	1.45579	0.332127	2.07378e-08	1.65009e-07	5.18271	6.37804	6.7025	2.11134	1.65851	1.62374	0.295325	6.49222e-13	4.60916e-12
AT5G53330	30.6642	38.4593	35.729	25.4738	27.5269	27.1931	0.764825	0.671863	1	33.5954	33.4241	34.5785	33.9998	33.9564	32.7921	0.991638	0.738552	1	31.8783	36.2939	32.2134	27.8075	23.6524	26.5538	0.777141	0.643021	1	36.5603	37.2178	36.8955	27.0517	21.9537	25.3553	0.671891	0.171529	0.329808
AT1G65820	128.927	176.122	136.322	98.0389	91.2985	87.4972	0.627215	0.0102761	0.0263526	117.747	119.257	160.666	123.599	115.031	129.151	0.92484	0.304685	0.63086	141.884	149.598	140.852	96.5144	114.776	146.131	0.826726	0.948819	1	147.27	140.388	146.942	100.355	81.8503	93.515	0.634422	0.0257927	0.061129
AT1G22900	0.988244	1.1952	0.546668	3.16175	3.43865	3.85135	3.82833	2.10359e-15	1.67897e-14	0.755332	0.624685	1.2768	2.02648	1.76061	1.19164	1.87395	0.00855989	0.0352678	1.60732	2.71277	2.39825	2.665	2.697	3.18316	1.27191	0.0381733	0.0994495	1.3555	0.879653	1.29069	3.33919	3.55118	3.41792	2.92364	6.50724e-14	4.88399e-13
AT5G61700	0	0	0	0.0579304	0.0232354	0	NA	0.0384535	0.087601	0	0	0	0	0	0.0151379	NA	1	1	0	0	0	0.0313468	0.0285509	0	NA	0.143085	0.306765	0	0	0	0.0302993	0.083541	0.0252438	NA	0.00303611	0.00859689
AT2G07880	0	0	0	0	0	0	NA	1	1	0	0	0	0	0	0	NA	1	1	0	0	0	0	0	0	NA	1	1	0	0	0	0	0	0	NA	1	1
AT1G69140	0	0	0	0	0.0877745	0.118475	NA	0.506792	0.820256	0	0	0	0	0	0	NA	1	1	0	0	0	0	0	0	NA	1	1	0	0	0	0	0	0	NA	1	1
AT1G52080	6.23927	5.85284	6.3727	3.04248	2.7123	3.02978	0.475746	1.02475e-06	4.44592e-06	5.38778	6.01778	5.16708	4.13729	3.82259	4.10866	0.728221	0.000324851	0.0020495	5.9397	5.06699	5.76372	2.79394	3.41488	2.77643	0.53578	0.00285129	0.0100429	6.48919	6.39005	6.62127	3.51946	3.10651	2.87416	0.487174	4.75406e-05	0.000173148
AT1G35180	1.91716	2.768	2.46016	4.89654	5.89189	5.2862	2.24967	1.3545e-11	8.65118e-11	2.27315	1.36864	3.62902	4.82446	2.64108	4.42566	1.63547	0.0467223	0.145273	2.41859	2.37495	1.95406	4.816	4.72714	6.57177	2.38824	2.98689e-08	2.32921e-07	3.80685	2.54652	2.77918	4.24831	3.44756	5.00797	1.39105	0.000670388	0.0020912
AT1G30070	8.32449	8.75626	7.93943	12.2922	8.09675	9.12162	1.17947	0.00195538	0.00569167	5.26557	8.36938	8.14424	11.048	7.84145	8.47332	1.25637	0.132807	0.337103	7.78578	9.60525	12.2464	5.28964	7.67719	7.74181	0.698732	0.356353	0.646484	9.3229	11.0721	9.7134	7.69009	10.3532	5.54116	0.783318	0.872148	1
AT1G35210	4.19291	3.39491	1.38723	3.22304	0.16503	0.334129	0.414728	0.203176	0.381829	0.651442	0.572437	0.806406	1.46508	0.772205	1.07518	1.63152	0.0566932	0.169892	0.639805	1.0844	0.270482	0.0556605	0.354871	0.214332	0.313265	0.0465117	0.117918	0.491391	1.59838	1.98502	1.39881	0.840583	0.537884	0.681575	0.776323	1
AT3G03341	6.68159	6.35732	8.17807	6.44991	4.29841	4.02907	0.696489	0.378143	0.649643	9.57148	11.8514	14.4193	20.4367	13.8876	17.7361	1.45249	0.00906522	0.036942	19.5191	17.2045	26.1449	16.6721	12.5442	10.4673	0.631215	0.134622	0.291844	13.905	20.3374	19.149	13.3902	7.51265	12.1938	0.619887	0.242781	0.445715
AT3G12050	39.275	51.204	35.1121	30.8354	30.9844	28.0466	0.715547	0.288488	0.514695	32.5648	32.0077	39.5751	32.0945	35.9599	38.9078	1.02703	0.909454	1	30.9879	30.5261	30.647	23.3071	33.6357	47.8229	1.13677	0.033822	0.0894308	31.0748	30.9939	33.9485	26.3628	28.9971	31.4074	0.903665	0.0352082	0.081132
AT5G07160	0	0	0	0	0	0	NA	1	1	0	0	0	0	0	0	NA	1	1	0	0	0	0	0	0	NA	1	1	0	0	0	0	0	0	NA	1	1
AT1G73740	11.0465	9.79976	13.0335	8.74471	9.28217	8.24261	0.775375	0.804628	1	11.3881	10.2878	10.7555	9.84841	10.8268	11.703	0.998362	0.852589	1	11.704	10.2653	11.9736	11.8635	7.45752	7.78462	0.798566	0.862629	1	11.3389	11.1953	11.1799	9.67837	9.27786	10.2478	0.866227	0.161788	0.313212
AT4G16780	47.4498	36.149	38.1243	32.4129	31.4078	30.036	0.771067	0.720875	1	45.9248	33.9447	21.6105	41.831	45.9158	38.7179	1.2462	0.1254	0.322123	30.9456	32.0656	26.8876	34.6973	23.1817	24.1239	0.91217	0.422377	0.741238	35.0161	31.283	26.0553	29.6389	25.7179	26.2171	0.883271	0.115362	0.233609
AT1G34110	16.1358	9.11927	17.0681	4.13298	3.17397	3.67702	0.259526	3.1924e-15	2.527e-14	19.3269	17.8797	11.635	10.9816	12.8207	11.1575	0.715781	0.0013302	0.00706454	15.8805	11.822	13.5199	3.92707	2.84684	2.35868	0.221545	7.96343e-19	1.43401e-17	16.442	17.3348	15.6248	3.34211	3.51913	3.52208	0.210182	2.5945e-56	7.40071e-55
AT3G15970	16.7647	15.6404	17.1393	11.4675	11.998	11.5744	0.707242	0.17714	0.338389	17.0844	16.8391	16.9	16.4851	16.6122	17.0504	0.986706	0.693499	1	15.1133	15.5633	16.1524	10.6066	9.17861	9.14565	0.617797	0.0153437	0.0450168	17.7888	17.6478	17.0976	11.0426	13.546	12.1828	0.699951	0.332927	0.581023
AT3G01970	26.7763	33.7608	21.5303	3.4371	2.61028	2.74541	0.107141	4.30391e-45	9.69953e-44	21.1224	21.4552	21.9129	12.4714	10.1066	14.665	0.577494	2.98316e-08	4.00961e-07	15.5083	22.5616	22.3578	4.98502	5.79004	5.41534	0.26793	3.54785e-13	4.42027e-12	26.334	26.0855	25.1721	6.0562	4.34719	7.03452	0.22474	4.53963e-21	4.83182e-20
AT4G33905	2.15149	1.9528	1.68081	1.46307	1.55509	0.594059	0.6244	0.287608	0.513452	2.31644	2.8184	2.62169	4.62615	2.62818	2.98209	1.31971	0.114531	0.299819	3.29885	2.31358	4.69358	1.42503	1.73057	1.86724	0.487371	0.0258072	0.0708127	3.26167	3.76296	3.62335	1.76003	1.26593	1.65763	0.439857	0.000831824	0.00255984
AT2G40360	30.2836	29.8485	30.6424	24.4022	22.0038	22.2668	0.75652	0.496376	0.816809	28.2985	28.3414	25.0085	29.2432	30.3393	26.9993	1.06042	0.554846	0.962565	27.2468	31.8572	31.8663	26.6482	24.0631	21.7866	0.79694	0.801696	1	28.046	30.3653	28.7474	21.0386	27.6039	22.0122	0.810643	0.441826	0.741497
AT3G11970	0	0	0	0	0	0	NA	1	1	0	0	0	0	0	0	NA	1	1	0	0	0	0	0	0	NA	1	1	0	0	0	0	0	0	NA	1	1
AT1G33890	0.0793217	0.0746144	0.0383937	0	0.154151	0	0.801494	1	1	0	0.0329047	0	0.0437919	0	0	1.33087	1	1	0	0.0289404	0.121273	0	0.0757664	0.0800813	1.03751	0.750285	1	0.0407999	0.288306	0.0494445	0	0	0.100485	0.265447	0.287475	0.512208
AT1G08040	13.4746	12.952	13.3054	11.1309	11.8672	11.0735	0.857536	0.414856	0.701172	11.8879	12.2992	12.466	15.8266	14.8961	15.9353	1.27297	0.0036531	0.0169593	9.2213	9.31295	10.782	8.72571	11.4405	10.4815	1.04542	0.0602345	0.147296	12.7506	12.9224	13.7387	11.768	10.8612	9.20331	0.807692	0.540449	0.864729
AT3G47670	52.4424	57.9853	59.2867	28.0995	25.4151	23.0478	0.451125	6.28448e-11	3.83111e-10	57.4457	48.6685	61.0584	39.9551	40.0627	40.4465	0.720598	2.42116e-05	0.00019713	62.9479	53.6587	53.0812	24.4094	24.0385	31.7961	0.472892	7.01687e-06	4.02082e-05	62.8152	58.1988	53.0921	24.9208	21.9551	30.6526	0.445294	1.32935e-07	6.31185e-07
AT1G63522	0.143378	0.13487	0	0	0	0	0	0.507307	0.820256	0	0	0	0	0	0	NA	1	1	0	0	0	0	0	0	NA	1	1	0	0	0	0	0	0	NA	1	1
AT5G09900	61.1632	68.5454	55.5156	55.5723	49.3319	50.4745	0.838869	0.552461	0.878136	56.092	58.1366	56.4771	58.8469	64.6962	62.9116	1.09226	0.298534	0.62152	64.3468	67.9746	65.2389	56.1406	59.0103	61.9642	0.896512	0.395911	0.704703	60.6038	60.0463	59.5296	48.2832	50.4024	49.253	0.821062	0.267244	0.480519
AT3G30778	0	0	0	0	0	0	NA	1	1	0	0	0	0	0	0	NA	1	1	0	0	0	0	0	0	NA	1	1	0	0	0	0	0	0	NA	1	1
AT5G64920	49.087	52.7324	52.0844	34.9406	34.312	33.9146	0.670336	0.0293735	0.068714	48.9354	51.4434	55.1365	41.9165	39.3987	45.6953	0.816708	0.0042545	0.0193571	45.1911	44.4599	47.4976	29.2473	32.2944	37.9377	0.72534	0.278944	0.529822	49.0728	50.3099	46.6559	32.1414	30.3758	32.7317	0.652218	0.042479	0.096094
AT1G38550	0	0	0	0	0	0	NA	1	1	0	0	0	0	0	0	NA	1	1	0	0	0	0	0	0	NA	1	1	0	0	0	0	0	0	NA	1	1
AT1G10522	5.40115	6.23824	6.51919	11.3512	11.5328	10.0071	1.81133	2.14452e-13	1.52057e-12	5.42229	5.38865	8.23607	5.69952	6.11047	7.09814	0.992709	0.876407	1	4.46428	3.56703	4.00689	9.32098	11.5263	16.4967	3.10212	4.48607e-14	5.98179e-13	5.8376	6.07043	5.02883	9.18276	13.1848	10.7397	1.95474	6.05979e-14	4.55528e-13
AT3G27190	30.2299	32.9248	31.182	10.2395	9.80372	9.56692	0.313877	5.29092e-29	7.57823e-28	33.4898	31.6906	31.4897	21.5703	20.0364	18.3846	0.620577	2.3412e-11	4.45717e-10	22.5352	25.8827	24.3194	11.3048	8.99417	7.48467	0.381973	2.8062e-09	2.45813e-08	29.8051	32.2335	32.933	12.6546	10.38	12.99	0.379321	8.82279e-15	6.9576e-14
AT4G04370	1.52884	1.07859	1.30381	2.04589	1.37237	1.90967	1.36221	0.00103224	0.0031293	1.23726	1.26841	0.888862	1.34645	1.55101	1.40107	1.26631	0.12383	0.319237	1.51754	1.56714	1.39131	1.85146	2.01663	1.63536	1.22955	0.0196734	0.0559136	1.40424	1.19074	0.975682	1.5313	1.94996	1.09134	1.2806	0.0047098	0.0128875
AT4G34970	53.4845	53.9451	51.0374	13.6633	12.8048	12.3225	0.244786	5.60402e-40	1.10703e-38	54.0499	60.6973	58.652	41.8777	38.306	47.4793	0.736238	7.76812e-05	0.000567198	46.6296	52.7538	45.1865	14.9289	16.5596	20.3257	0.358404	3.52848e-11	3.78678e-10	52.9808	48.0977	49.6917	10.8225	9.9466	16.1443	0.244832	3.10116e-19	3.03275e-18
AT5G60470	0.116207	0.0546556	0	0	0.0903335	0.0609647	0.885494	1	1	0.054859	0.024103	0.0630582	0.192467	0.0603838	0.0294263	1.98759	0.454115	0.847402	0.0875535	0	0.0296111	0.0304672	0.0832492	0	0.970569	1	1	0.149431	0.060339	0	0.0294491	0.108262	0.122677	1.2413	0.493062	0.813336
AT5G10430	565.368	303.354	584.508	91.2118	75.5591	76.691	0.167532	3.2132e-27	4.33267e-26	686.062	576.682	506.206	300.478	306.755	274.866	0.498657	1.0024e-17	3.38179e-16	796.317	536.809	528.506	98.8899	68.9884	59.0748	0.121911	1.37902e-31	4.32256e-30	747.98	569.756	616.571	73.9365	60.2596	79.3782	0.110414	5.30931e-74	2.06725e-72
AT3G10130	10.4777	12.1303	12.7318	28.1168	31.1268	28.1759	2.47368	2.75938e-31	4.26498e-30	9.33915	9.90862	12.0868	16.6254	14.62	14.3977	1.45664	0.000303791	0.00193406	10.4519	10.0515	11.3515	27.2782	31.2839	39.834	3.08889	3.19025e-23	7.04791e-22	9.8741	10.7666	8.86047	22.8387	26.0416	19.2755	2.31027	2.24398e-26	2.97562e-25
AT4G08655	0	0	0	0	0	0	NA	1	1	0	0	0	0	0	0	NA	1	1	0	0	0	0	0	0	NA	1	1	0	0	0	0	0	0	NA	1	1
AT2G24660	0.00971227	0.0274077	0.00940196	0	0.0226494	0.0101905	0.705901	1	1	0.0275097	0.0725203	0.0316213	0.0750673	0.0807472	0.0196749	1.33299	0.639943	1	0.0195132	0.035435	0.0692945	0.0611126	0.0278309	0.0392211	1.03157	0.747018	1	0.0199824	0	0.0121081	0	0	0	0	0.25935	0.469956
AT3G54826	9.96479	12.6131	11.2467	17.6216	16.2418	16.6227	1.49258	1.98269e-09	1.08188e-08	11.7496	11.0104	14.7017	16.2759	15.9394	16.3724	1.297	0.017431	0.0641319	9.54898	10.0189	10.0162	14.1103	14.343	15.4844	1.48518	7.64743e-06	4.35688e-05	10.4399	10.5866	11.6787	14.7093	13.2621	16.6374	1.36397	3.74274e-07	1.70319e-06
AT1G69080	6.6939	5.35625	6.52211	5.16686	6.18336	5.56407	0.910729	0.30998	0.547458	6.89465	7.32068	8.53837	15.1662	14.8618	15.2334	1.98919	1.35385e-11	2.65725e-10	6.46248	4.82108	5.40503	4.64962	5.64654	4.73938	0.900947	0.587733	0.947331	8.45118	6.09378	8.34517	5.19922	5.7503	5.35958	0.712495	0.644289	0.996658
AT5G56747	6.61456	6.22202	5.69637	5.43859	6.0099	4.55172	0.863339	0.544006	0.866953	5.59633	7.41208	6.71244	7.58809	7.14195	7.30888	1.11754	0.406695	0.781863	9.36307	7.55334	7.61744	4.59451	4.636	6.37436	0.636054	0.131342	0.285963	7.55567	7.80571	7.49659	5.61652	5.52208	4.02645	0.663447	0.295351	0.524488
ATMG01350	0.364011	0	0.17619	0.47032	0.636666	0.381934	2.75623	0.0186395	0.045465	0	0.151001	0.0987624	1.00481	0.567442	0.184351	7.03308	0.00280224	0.013492	0	0.0664042	0.185509	0.477181	0.608466	0.0918741	4.67432	0.00893372	0.0279551	0.0936162	0.283511	0.113451	0.368988	0.169562	0.537986	2.19442	0.0859433	0.179884
AT5G36650	0	0	0	0	0	0	NA	1	1	0	0	0	0	0	0	NA	1	1	0	0	0	0	0	0	NA	1	1	0	0	0	0	0	0	NA	1	1
AT3G10680	3.62602	3.76719	2.72431	1.43347	1.3883	1.56157	0.433243	6.24131e-05	0.000221786	3.47463	3.43489	2.67242	4.48176	4.83694	3.78239	1.36727	0.015035	0.0567518	2.58242	2.72487	2.48226	2.07161	1.65421	2.29479	0.772907	0.767857	1	2.50533	2.75388	2.86748	1.0149	1.71426	1.00553	0.45956	0.00337478	0.00947283
AT1G73300	34.0276	35.571	36.6651	1.74774	0.934673	1.26159	0.0371153	1.35122e-134	1.38849e-132	39.6484	41.4239	31.3506	11.7827	8.24717	9.62128	0.263747	3.32039e-41	3.17868e-39	19.0845	20.5087	24.6332	0.819628	1.69403	1.09251	0.0561478	1.29858e-49	7.64184e-48	33.9225	37.1472	38.8989	1.31024	1.20419	1.65013	0.0378704	5.78711e-143	5.22737e-141
AT4G08030	0	0	0	0	0	0	NA	1	1	0	0	0	0	0	0	NA	1	1	0	0	0	0	0	0	NA	1	1	0	0	0	0	0	0	NA	1	1
AT3G52590	257.995	349.406	206.265	315.923	338.403	303.625	1.17733	0.000633858	0.00197706	181.941	213.851	266.321	259.06	301.16	318.987	1.32788	0.00752115	0.0316294	244.979	363.241	260.681	365.157	502.311	622.396	1.71465	5.97338e-07	3.97461e-06	217.799	228.851	208.089	324.248	295.152	342.692	1.46943	6.6336e-18	6.0786e-17
AT5G47840	24.1519	27.7708	25.1461	86.8082	88.962	91.0864	3.46258	1.98997e-65	6.82317e-64	18.8804	22.8963	26.9446	36.1039	32.6121	35.7881	1.52069	1.81837e-05	0.000152447	21.8869	26.497	24.6857	67.7673	92.4068	104.387	3.62068	5.07156e-29	1.4381e-27	24.9846	27.0455	24.0878	88.6152	94.2511	57.369	3.15609	3.32382e-38	6.25348e-37
AT2G42240	3.54793	3.98184	3.95568	4.20473	3.53781	3.26051	0.957999	0.142086	0.279367	3.62703	3.89767	3.42558	3.89047	4.14487	4.51066	1.14572	0.268714	0.57402	3.04795	3.82087	3.89055	3.9004	3.57588	3.33488	1.00481	0.202322	0.4091	4.02739	3.58278	3.90457	3.39802	3.53331	3.40965	0.898065	0.176154	0.337542
AT5G04850	33.4915	42.9209	35.5206	23.1819	19.772	18.9361	0.552919	9.31608e-05	0.000323755	31.2559	33.7406	44.327	34.727	25.3	26.0838	0.78767	0.0178672	0.0654837	33.0083	31.6008	34.5665	16.381	25.3705	28.9819	0.713214	0.319687	0.59195	40.9677	36.2778	36.4464	16.0475	19.2389	15.5091	0.446782	1.20544e-09	6.81105e-09
AT1G05760	9.87048	11.2954	15.1543	4.5489	5.2781	3.9579	0.379538	2.86832e-06	1.18579e-05	13.5337	13.6137	18.6268	17.9098	14.3087	16.5567	1.06556	0.701233	1	10.0419	11.1019	13.7771	5.34051	6.90592	6.91838	0.548808	0.0181086	0.0520117	11.0594	11.4254	12.227	4.90713	5.0371	5.8936	0.456267	0.000129137	0.000444778
AT1G30530	4.24961	2.68545	4.55686	34.6337	37.083	32.7897	9.09391	9.54635e-85	4.70347e-83	3.37445	2.35047	4.13895	13.7158	16.3292	15.7165	4.63931	1.66313e-33	1.20441e-31	8.20964	6.31316	7.24122	34.3047	36.4281	44.2891	5.28496	7.07614e-47	3.79828e-45	4.43891	4.18678	3.88514	34.0641	35.5503	35.8896	8.43301	5.85143e-156	6.04984e-154
AT2G12000	0	0	0	0	0	0	NA	1	1	0	0	0	0	0	0	NA	1	1	0	0	0	0	0	0	NA	1	1	0	0	0	0	0	0	NA	1	1
AT5G34839	0	0	0	0	0	0	NA	1	1	0	0	0	0	0	0	NA	1	1	0	0	0	0	0	0	NA	1	1	0	0	0	0	0	0	NA	1	1
AT4G04276	0	0	0	0	0	0	NA	1	1	0	0	0	0	0	0	NA	1	1	0	0	0	0	0	0	NA	1	1	0	0	0	0	0	0	NA	1	1
AT1G73570	1.38354	1.26012	1.48815	2.63885	2.52655	2.21206	1.78553	1.06045e-08	5.48206e-08	1.63803	1.43938	1.43001	2.06112	2.44203	1.75728	1.38891	0.0247703	0.0862171	1.19131	1.24994	1.41017	3.20129	1.9718	2.17278	1.90732	2.70119e-05	0.000140634	1.69438	1.34554	1.12251	2.56004	2.12779	2.48528	1.7233	3.02706e-07	1.39069e-06
AT2G17610	0	0	0	0	0	0	NA	1	1	0	0	0	0	0	0	NA	1	1	0	0	0	0	0	0	NA	1	1	0	0	0	0	0	0	NA	1	1
AT5G32471	0	0	0	0	0	0	NA	1	1	0	0	0	0	0	0	NA	1	1	0	0	0	0	0	0	NA	1	1	0	0	0	0	0	0	NA	1	1
AT5G59010	31.6444	27.0552	36.1541	17.5834	15.7003	15.0783	0.509859	2.68323e-06	1.11215e-05	42.0653	34.1283	37.3591	37.1001	41.2093	37.3074	1.01818	0.987715	1	37.7868	25.8701	26.7345	16.7981	14.6115	15.6515	0.520638	0.000453329	0.00188758	33.5274	25.8917	27.7462	10.3723	12.9087	15.1621	0.441036	6.75085e-07	2.99461e-06
AT5G45595	0	0	0	0	0	0	NA	1	1	0	0	0	0	0	0	NA	1	1	0	0	0	0	0	0	NA	1	1	0	0	0	0	0	0	NA	1	1
AT5G50115	0	0	0	0	0	0	NA	1	1	0	0	0	0	0	0	NA	1	1	0	0	0	0	0	0	NA	1	1	0	0	0	0	0	0	NA	1	1
AT4G05049	0	0	0	0	0.19487	0	NA	1	1	0	0	0	0	0	0	NA	1	1	0	0	0	0	0	0	NA	1	1	0	0	0	0	0	0	NA	1	1
AT1G66150	59.134	48.4184	58.4175	51.3578	45.7488	48.5117	0.877378	0.269959	0.485634	67.421	56.4624	56.3934	57.6452	55.7695	56.5493	0.942794	0.312365	0.642474	63.9773	49.2758	52.7881	35.9743	36.0854	36.1636	0.651786	0.040126	0.10386	57.9115	52.3094	53.8111	37.3772	41.8541	38.9233	0.720315	0.445313	0.746863
AT5G45790	2.71767	3.29857	1.64074	1.24597	0.499748	1.07314	0.368142	0.00126272	0.0037776	2.0141	2.18199	2.75912	1.96823	1.03255	1.36155	0.627202	0.00655291	0.0281071	2.23103	1.87645	1.90622	0.52098	1.70266	2.36017	0.762226	0.816713	1	1.65338	2.45806	1.96727	0.681302	1.1162	0.320831	0.348483	0.00157861	0.00466365
AT4G06532	0	0	0	0	0	0	NA	1	1	0	0	0	0	0	0	NA	1	1	0	0	0	0	0	0	NA	1	1	0	0	0	0	0	0	NA	1	1
AT5G27700	123.829	132.978	101.609	109.781	104.521	94.5172	0.861622	0.39544	0.672789	89.63	104.885	143.4	110.981	119.161	118.831	1.03272	0.894071	1	122.326	157.544	124.114	116.486	159.588	200.936	1.18076	0.00926486	0.0288471	108.25	105.896	98.0583	91.5827	93.4538	104.186	0.926387	0.0120942	0.0306107
AT4G06582	0	0	0	0	0	0	NA	1	1	0	0	0	0	0	0	NA	1	1	0	0	0	0	0	0	NA	1	1	0	0	0	0	0	0	NA	1	1
AT2G30460	7.26041	6.94414	9.69358	9.38082	7.97337	8.15473	1.0674	0.0118003	0.0298918	9.36232	9.58119	7.8795	8.58159	7.79852	7.69947	0.897721	0.169938	0.407935	11.3564	9.45798	10.4298	8.73836	10.7516	8.95334	0.910355	0.419331	0.736751	10.0505	8.98188	9.84114	7.03862	8.62525	6.70782	0.774818	0.884634	1
AT2G11700	0	0	0	0	0	0	NA	1	1	0	0	0	0	0	0	NA	1	1	0	0	0	0	0	0	NA	1	1	0	0	0	0	0	0	NA	1	1
AT5G19970	17.338	22.6611	18.4448	19.7134	17.8189	17.5406	0.942322	0.0915953	0.189811	19.6438	19.0481	19.8464	18.3379	16.0458	17.0808	0.879161	0.0720732	0.206111	16.8672	15.9808	16.5556	11.6752	9.90167	11.4237	0.667979	0.104952	0.236352	20.6521	17.8913	19.4762	20.8681	15.8125	16.3689	0.914337	0.0812825	0.171003
AT5G48430	1.83923	1.54933	1.19584	0.319215	0.341426	0.288029	0.206935	2.20601e-09	1.2014e-08	0.492447	0.3644	0.119168	0.5759	0.313813	1.02878	1.96565	0.0605495	0.179243	1.26852	4.60714	1.0912	0.777292	0.235987	0.0831423	0.157377	0.00085043	0.00335401	0.64951	0.513131	1.23203	0.0834796	0.306892	0.0927343	0.201743	0.000237311	0.000788424
AT5G18755	0	0	0	0	0	0	NA	1	1	0	0	0	0	0	0	NA	1	1	0	0	0	0	0	0	NA	1	1	0	0	0	0	0	0	NA	1	1
AT5G18130	32.282	37.271	37.7261	14.5067	11.4428	11.5734	0.349769	2.06183e-19	2.01049e-18	41.5643	42.3352	40.3455	42.0718	39.4342	41.1523	0.987229	0.674604	1	34.1539	33.5198	37.7705	13.037	11.9118	18.5068	0.412119	1.6994e-07	1.20751e-06	33.1076	33.5444	37.564	10.9811	8.64008	11.2653	0.29637	4.49514e-23	5.22649e-22
AT1G77120	107.669	119.589	87.0562	13.4056	11.2574	9.39266	0.108349	1.02439e-73	4.08805e-72	146.915	154.354	204.109	23.8493	22.9877	19.2991	0.130865	3.40627e-87	1.30065e-84	138.934	154.994	185.469	23.8002	29.6527	22.8013	0.159063	9.86129e-39	4.00192e-37	162.072	192.549	173.853	20.3131	16.1696	25.9868	0.118207	5.11605e-59	1.52944e-57
AT1G50590	5.89557	6.67091	5.95534	2.64952	1.95936	2.95845	0.408563	4.66523e-06	1.88822e-05	4.75962	6.34448	6.25919	4.43411	4.21781	3.7214	0.712613	0.00559115	0.0245106	4.80666	4.11493	3.8754	0.806451	2.81566	2.58784	0.485267	0.0531987	0.132443	4.43879	4.96888	5.11297	1.38578	2.82584	1.01024	0.359616	0.000500943	0.0015925
AT5G05470	13.1206	14.7694	12.8819	13.9797	14.1871	11.3852	0.97008	0.0512728	0.113668	10.8321	12.6912	15.994	15.6888	15.2187	16.2499	1.19334	0.121818	0.315114	9.43247	10.5042	10.2992	11.5426	11.9385	15.6946	1.29567	0.000713736	0.00286261	12.218	12.2047	13.6051	12.2599	15.6994	13.7329	1.09636	0.000232259	0.000773169
AT3G33537	0	0	0	0	0	0	NA	1	1	0	0	0	0	0	0	NA	1	1	0	0	0	0	0	0	NA	1	1	0	0	0	0	0	0	NA	1	1
AT4G27670	0	0	0.0822721	0.0549041	0.0660648	0.0891722	2.55422	0.307979	0.544813	0	0	0.0461172	0.14076	0.0441613	0.129124	6.80972	0.0791457	0.222579	0.128063	0.0930226	0.0433117	0.089128	0	0.128702	0.823873	1	1	0	0.0441285	0	0	0	0	0	1	1
AT1G08005	0.237257	0	0.229676	0.306548	0.368862	0.746817	3.04589	0.197655	0.372788	0	0.590523	0	0.26197	0	0	0.443623	0.635582	1	0	0	0	0.746447	0.906491	1.19764	NA	0.000633859	0.00256799	0.976283	0.246384	0	0.962003	0.221036	0	0.967589	1	1
AT4G08347	0	0	0	0	0	0	NA	1	1	0	0	0	0	0	0	NA	1	1	0	0	0	0	0	0	NA	1	1	0	0	0	0	0	0	NA	1	1
AT3G28300	0	0	0	0	0	0	NA	1	1	0	0	0	0	0	0	NA	1	1	0	0	0	0	0	0	NA	1	1	0	0	0	0	0	0	NA	1	1
AT4G08810	47.2061	48.4559	48.2525	37.043	34.3651	34.5783	0.736454	0.30431	0.539117	47.9187	45.225	47.7716	47.018	46.1185	45.9327	0.986899	0.669692	1	48.2487	40.0382	40.3466	32.1257	35.2696	39.2817	0.829309	0.928527	1	46.4334	42.3791	42.7959	30.0249	31.8235	30.7741	0.703773	0.292183	0.51955
AT2G07813	0	0	0	0	0	0	NA	1	1	0	0	0	0	0	0	NA	1	1	0	0	0	0	0	0	NA	1	1	0	0	0	0	0	0	NA	1	1
AT3G32980	842.314	788.138	967.943	322.076	285.609	304.051	0.350884	2.91829e-22	3.23419e-21	869.239	878.581	786.566	627.856	620.324	583.294	0.72265	4.86115e-07	5.4016e-06	1185.38	1277.34	1278.52	333.492	288.291	221.296	0.225348	6.82758e-25	1.61677e-23	950.107	949.365	1001.21	338.578	267.659	372.693	0.337482	3.89268e-18	3.60435e-17
AT4G14226	0	0	0	0	0	0	NA	1	1	0.224008	0	0	0	0	0.240315	1.0728	1	1	0	0	0	0	0	0	NA	1	1	0	0	0	0	0	0	NA	1	1
AT4G29580	0.0297013	0	0	0	0	0	0	1	1	0	0.0492836	0	0	0	0	0	0.50795	0.903239	0	0	0.030273	0	0	0	0	1	1	0	0	0	0	0	0.0250839	NA	1	1
AT3G62200	7.90294	4.94997	8.48402	4.8459	5.93508	4.99934	0.739578	0.612878	0.957768	7.84102	6.76309	5.8148	6.76116	6.125	5.69833	0.910161	0.265968	0.569276	6.8241	6.39508	6.63128	4.81625	3.948	2.66598	0.575817	0.029213	0.0787373	7.4803	7.6307	7.3476	5.3148	5.54425	4.99363	0.705862	0.447417	0.749872
AT4G21600	41.5952	55.4568	48.8034	12.2918	11.6596	11.3298	0.241892	4.72458e-35	8.09151e-34	49.7953	48.106	51.3971	26.6826	24.5725	26.8683	0.523271	4.48607e-19	1.62087e-17	46.8077	47.6052	49.8629	12.7806	13.2326	9.92	0.249059	5.78796e-23	1.26537e-21	50.2548	46.3323	52.0724	14.1485	12.0006	14.7787	0.275312	1.81123e-28	2.59424e-27
AT3G54060	0.18432	0.108363	0.133823	0.386995	0.10746	0.193395	1.61276	0.0765232	0.16225	0.152273	0.229382	0.250046	0.330718	0.263385	0.280043	1.3838	0.32225	0.658253	0.162016	0.302619	0.211351	0.555736	0.330109	0.0930424	1.44809	0.18203	0.374057	0.0948067	0.167484	0.201065	0.18684	0.429294	0.136207	1.62368	0.0424208	0.0959753
AT3G19830	6.03122	5.77618	5.71751	9.18563	9.30382	9.29555	1.58546	2.18986e-14	1.65208e-13	5.32561	4.88715	3.93408	6.17636	6.44651	5.50755	1.28159	0.0185005	0.0673807	4.88154	4.69739	5.03251	7.11158	7.2235	6.24672	1.40861	1.50916e-05	8.2043e-05	4.87032	4.91648	5.41525	9.04381	9.63649	8.2342	1.77045	1.92571e-19	1.90149e-18
AT3G03780	60.4461	52.8679	54.8558	69.3939	75.3474	77.4047	1.32096	2.05912e-09	1.12286e-08	64.1374	68.915	54.1859	53.2651	68.2677	58.7585	0.962898	0.535438	0.93756	57.4504	64.3621	54.9248	85.4978	57.1803	49.2151	1.08575	0.0436479	0.111609	52.9915	52.4078	50.5298	86.3661	105.194	91.2725	1.81386	4.1194e-32	6.62614e-31
AT3G54110	49.2535	45.4664	48.3683	38.022	35.2923	36.1626	0.765101	0.601433	0.94285	43.5651	47.01	49.2079	48.1338	51.9254	47.6069	1.0564	0.602994	1	43.435	47.9201	44.6437	37.3878	32.8925	31.4447	0.747985	0.405375	0.717294	52.4972	51.4252	51.4651	36.7693	36.9683	42.2221	0.746262	0.830028	1
AT5G12430	14.4507	11.3495	13.4866	10.1865	9.74372	9.95806	0.760772	0.600922	0.942327	14.03	13.1731	10.495	12.1983	11.5537	10.917	0.919651	0.231336	0.518672	12.0404	11.2655	11.4332	9.26237	7.85474	6.18625	0.67081	0.106969	0.240169	12.4018	13.5557	12.4043	8.90226	9.85529	7.77088	0.691534	0.229942	0.425468
AT4G03350	0	0	0	0	0	0	NA	1	1	0	0	0	0	0	0	NA	1	1	0	0	0	0	0	0	NA	1	1	0	0	0	0	0	0	NA	1	1
AT1G77760	81.124	77.3108	81.3427	230.443	215.012	201.996	2.70022	1.02382e-53	2.73252e-52	85.4502	87.2946	83.2936	123.373	134.414	140.28	1.55472	1.6148e-09	2.51555e-08	88.9642	91.1089	101.794	186.52	156.933	162.979	1.79671	1.11464e-12	1.34244e-11	105.618	118.052	107.523	249.31	221.653	283.624	2.27839	6.10903e-38	1.1436e-36
AT3G06150	13.3714	12.8349	13.9317	18.3593	18.6926	18.082	1.3736	5.50884e-11	3.37173e-10	13.2611	11.5622	13.1276	15.2469	16.9442	16.2562	1.27658	0.00426814	0.0194044	12.4442	9.4779	10.2309	14.9399	13.7465	15.7248	1.38125	1.74898e-05	9.42115e-05	11.6003	9.85627	10.7196	16.3796	14.2392	18.616	1.53016	2.1907e-12	1.49861e-11
AT4G06614	0	0	0	0	0	0	NA	1	1	0	0	0	0	0	0	NA	1	1	0	0	0	0	0	0	NA	1	1	0	0	0	0	0	0	NA	1	1
AT5G46845	8.85759	19.4412	13.8146	3.17902	3.06019	2.06527	0.197193	8.16165e-06	3.21397e-05	11.1506	12.2479	9.61288	11.4102	8.18238	12.4608	0.97098	0.885299	1	13.8414	14.363	18.0562	1.03212	1.88013	0.496801	0.0736925	7.15165e-11	7.43993e-10	17.2115	16.8636	15.9504	1.49645	1.37533	2.07794	0.0989438	8.7756e-12	5.78759e-11
AT3G52750	4.15902	3.89106	3.72146	23.6441	21.4252	22.5267	5.74233	1.56091e-95	9.28315e-94	3.48103	3.95414	3.22056	7.22345	7.35947	7.87874	2.10794	1.49909e-13	3.53988e-12	4.24576	2.93639	2.72676	16.5271	18.1237	19.8821	5.50342	8.63679e-38	3.39828e-36	3.81593	3.66533	3.97982	20.4186	23.8135	17.7521	5.40823	6.06944e-80	2.55891e-78
AT1G51410	0	0	0	0	0	0	NA	1	1	0	0	0	0	0	0	NA	1	1	0	0	0	0	0	0	NA	1	1	0	0	0	0	0.0379693	0	NA	1	1
AT5G27810	0.11072	0	0	0.286112	0.77461	0.348515	12.7279	0.00119003	0.00357285	0.104537	0	0	0.122252	0.460259	0	5.5723	0.237573	0.528181	0	0	0	0.232228	0	0	NA	0.516861	0.854684	0	0	0	0.448935	0.10315	0.187014	NA	0.0194214	0.0471872
AT1G50020	13.5599	15.6799	19.7736	77.557	80.6668	89.1714	5.0475	1.02643e-64	3.48033e-63	17.3692	16.7317	19.6371	35.5711	26.5235	30.9248	1.73098	1.86178e-08	2.57236e-07	18.3504	19.0959	21.0394	52.5343	68.5142	71.4133	3.29075	5.86865e-29	1.65574e-27	18.0808	19.8666	20.1351	76.9561	84.6478	59.5933	3.80833	1.71726e-65	5.84632e-64
AT4G02482	1.37785	1.38866	2.76292	3.43334	1.75961	1.65222	1.23795	0.142455	0.28001	1.95136	2.20462	1.28172	2.17338	2.76155	1.29592	1.14586	0.670757	1	1.38414	2.29808	1.90593	3.40601	1.88013	0.993601	1.12376	0.374612	0.673392	1.01244	1.22645	1.71774	1.59621	1.00858	1.9117	1.1415	0.144508	0.283862
AT4G20440	28.5487	29.2411	25.5478	28.3695	28.1827	28.4617	1.02011	0.00309182	0.00870257	24.0889	26.479	28.8215	25.7363	32.084	30.2376	1.10919	0.304227	0.630326	22.0095	24.5346	22.7904	27.9005	31.0062	29.3009	1.2722	5.25328e-05	0.000259132	23.4656	22.1368	26.2204	24.3963	31.2358	30.7989	1.20339	3.78161e-07	1.71902e-06
AT3G13600	4.27532	5.15591	4.47831	1.55803	1.26119	1.17322	0.287029	4.35708e-14	3.22909e-13	5.69261	4.74757	5.40129	2.25138	1.86838	1.95424	0.383424	5.66972e-17	1.79392e-15	4.00852	4.60753	4.20119	1.26461	1.00522	0.66404	0.2289	5.82211e-11	6.12123e-10	4.71387	4.48533	4.56464	0.666735	0.796603	0.703618	0.157438	9.11885e-27	1.22761e-25
AT3G31051	0	0	0	0	0	0	NA	1	1	0	0	0	0	0	0	NA	1	1	0	0	0	0	0	0	NA	1	1	0	0	0	0	0	0	NA	1	1
AT4G32050	5.58413	5.07162	4.4737	3.85629	4.20609	4.3236	0.818667	0.805292	1	3.96331	4.48911	4.15861	4.69875	4.36245	4.56389	1.08041	0.529198	0.92993	4.23624	3.65319	4.31778	3.63487	3.7153	3.77136	0.911063	0.465602	0.801493	4.83331	4.69915	4.56107	4.09897	4.10806	3.80533	0.852331	0.302656	0.535734
AT3G48523	0.00943635	0.00887636	0.0182697	0.0243845	0.0146706	0.019802	1.60889	0.362966	0.627741	0.0178188	0.0078289	0	0	0	0.00955797	0.372664	0.632878	1	0	0	0	0.00989608	0	0	NA	1	1	0	0	0.0117641	0.00956537	0	0.0239081	2.84538	0.390312	0.667309
AT2G38660	7.26048	10.12	7.88217	6.38054	5.80386	6.56935	0.742351	0.550655	0.875845	5.32861	7.58447	5.96551	8.1141	6.84279	7.26473	1.17708	0.18909	0.444012	5.22661	6.92808	5.99209	4.9631	8.17045	9.58539	1.25195	0.0178455	0.0513791	6.19896	7.63137	6.99935	6.9724	6.40807	6.15657	0.937943	0.0646237	0.139951
AT4G00690	1.52279	1.43243	1.32673	2.41022	1.24293	1.59777	1.22629	0.036057	0.0827586	1.50965	1.26339	0.867638	1.26106	1.54299	1.15682	1.08795	0.790515	1	2.52408	2.80572	2.56097	2.03615	3.23635	2.72884	1.01401	0.275584	0.524775	1.33155	2.17439	1.28145	0.810398	1.91522	0.514423	0.676786	0.687621	1
AT1G53265	0	0	0	0	0	0	NA	1	1	0	0	0	0	0	0	NA	1	1	0	0	0	0	0	0	NA	1	1	0	0	0	0	0	0	NA	1	1
AT4G07944	0	0	0	0	0	0	NA	1	1	0	0	0	0	0	0	NA	1	1	0	0	0	0	0	0	NA	1	1	0	0	0	0	0	0	NA	1	1
AT5G32505	0	0	0	0	0	0	NA	1	1	0	0	0	0	0	0	NA	1	1	0	0	0	0	0	0	NA	1	1	0	0	0	0	0	0	NA	1	1
AT5G27230	0.507366	0.465616	0.431258	0.527632	0.500214	0.467427	1.06483	0.0940425	0.194247	0.560819	0.31827	0.349179	0.710514	0.552996	0.564042	1.48791	0.0469074	0.145767	0.310782	0.361193	0.327937	0.454218	0.212762	0.212386	0.879443	0.852588	1	0.547397	0.539735	0.401113	0.338687	0.368919	0.438941	0.770402	0.960005	1
AT1G17270	4.33606	4.90215	4.09898	3.49822	2.37368	2.66993	0.640452	0.0778126	0.164485	4.2669	4.22233	4.15347	4.76522	3.76575	4.84557	1.05805	0.711042	1	3.04705	2.91148	3.7348	2.96749	2.78058	2.17851	0.817736	0.989334	1	4.67	4.29146	4.46667	2.64133	2.84479	2.06308	0.562193	0.0170304	0.0418468
AT4G17920	0	0	0	0.0591955	0	0	NA	1	1	0.0865133	0	0	0.101174	0	0.278433	4.38785	0.144202	0.357891	0.0920486	0.0334311	0	0	0	0.0925077	0.737232	1	1	0.0471309	0	0	0	0.0853654	0.0386926	2.6322	0.633703	0.985529
AT1G74350	1.11014	1.06083	1.31348	0.979002	0.506818	0.96142	0.702332	0.485775	0.801877	1.28106	1.16956	0.726703	1.12848	0.824071	1.0352	0.940337	0.68821	1	1.0621	1.05437	1.27519	0.979423	0.60593	0.818337	0.708708	0.493224	0.838101	0.870109	0.933254	1.07643	0.58945	0.853654	0.520862	0.681981	0.564777	0.897797
AT1G75230	7.24504	7.26656	7.16843	5.58114	6.2182	5.77927	0.81082	0.856927	1	7.2073	8.0777	7.0691	6.53602	6.60302	7.29212	0.913978	0.249346	0.547653	6.26791	5.50348	5.80044	5.7764	4.23514	4.1533	0.806111	0.912516	1	7.24151	7.00161	7.89255	6.00039	5.00372	5.57826	0.749124	0.913733	1
AT2G07766	0	0	0	0	0	0	NA	1	1	0	0	0	0	0	0	NA	1	1	0	0	0	0	0	0	NA	1	1	0	0	0	0	0	0	NA	1	1
AT1G17140	17.1432	18.4295	19.7162	51.5324	52.5666	53.4375	2.84933	5.53669e-50	1.37099e-48	17.4128	17.6024	15.8386	27.9517	32.2556	30.7289	1.78819	1.8837e-13	4.40167e-12	22.5938	19.1651	20.1476	45.6797	46.5942	53.234	2.35045	4.73501e-20	9.08138e-19	19.7436	17.9584	18.0386	49.8529	47.89	51.4752	2.67701	3.36254e-56	9.57527e-55
AT5G11020	7.12909	7.34878	8.26835	4.41429	3.11614	3.53693	0.486558	2.17942e-05	8.18883e-05	7.76321	7.72876	7.26733	5.88489	4.66308	4.75246	0.672271	2.04989e-05	0.000169614	6.68115	6.14941	5.33947	2.46029	3.65497	4.09307	0.561822	0.023729	0.0658742	6.58405	6.78838	6.41733	2.44734	4.24388	2.73148	0.47614	0.000840345	0.00258347
AT1G43560	7.14919	6.81705	8.81687	76.5542	84.4648	83.5921	10.7365	6.40585e-130	6.20315e-128	6.74995	6.82511	8.82164	17.8423	22.4419	21.5256	2.75977	1.06693e-18	3.78176e-17	9.98569	9.2186	7.78589	75.0262	73.1518	75.983	8.30528	4.94844e-75	5.8343e-73	9.72205	9.8142	9.58427	77.8797	80.1528	81.9646	8.24151	6.56579e-159	6.9161e-157
AT5G26030	24.608	23.6783	22.5224	19.6299	15.0612	17.1859	0.732635	0.317988	0.55969	19.7809	20.7066	20.8584	26.3979	21.0048	20.8859	1.11317	0.267565	0.571967	22.219	25.1957	23.7731	16.7286	18.9713	18.127	0.756125	0.457982	0.791017	23.1535	23.8578	22.5298	19.4232	18.7392	15.0816	0.765647	0.951082	1
AT4G03190	31.3497	26.7241	29.412	24.888	23.8434	21.2457	0.799868	0.980916	1	34.6387	32.1386	29.0905	33.4619	38.3281	34.7116	1.11092	0.239127	0.530407	35.5144	30.7221	30.2973	27.2183	24.6798	22.4732	0.770417	0.580706	0.93812	31.295	29.1415	26.2081	20.2511	20.1255	22.2457	0.722749	0.547098	0.873557
AT4G24900	4.69238	4.53652	5.82948	4.74919	5.06612	5.47047	1.0151	0.0503029	0.111769	5.43948	5.92608	5.68662	6.79305	7.12513	5.65062	1.14758	0.233143	0.520952	5.28994	4.6985	5.34068	4.34687	3.43625	4.15831	0.779003	0.745509	1	4.93441	6.47012	4.12743	3.99021	3.9344	4.22708	0.782367	0.834398	1
AT3G29769	0	0	0	0	0	0	NA	1	1	0	0	0	0	0	0	NA	1	1	0	0	0	0	0	0	NA	1	1	0	0	0	0	0	0	NA	1	1
AT1G07700	3.42769	4.1455	3.95811	25.9715	26.4167	26.9735	6.88228	4.80408e-104	3.30792e-102	3.46744	3.31099	3.53397	14.6252	12.9511	14.3834	4.06887	4.22523e-49	5.07058e-47	2.92684	3.35872	3.16926	20.7721	27.7359	26.8931	7.9749	2.73032e-61	2.27653e-59	3.85356	3.27988	4.02906	23.8504	22.2393	16.6865	5.62385	9.89191e-64	3.26832e-62
AT1G33750	2.07514	2.51247	1.90939	1.24768	1.08605	1.53059	0.594786	0.0605854	0.132203	1.22211	1.55119	1.048	1.40653	1.83629	1.66486	1.2843	0.12629	0.324014	1.11455	1.949	1.36119	2.02541	2.27651	1.03714	1.20664	0.113996	0.253424	1.18362	1.81359	2.17721	1.22879	1.60786	1.35344	0.80977	0.723048	1
AT3G51880	132.997	191.991	153.528	64.2328	56.1145	57.4997	0.371663	8.13091e-15	6.27791e-14	153.408	145.937	176.858	122.302	97.8339	105.335	0.683471	2.01852e-06	2.03377e-05	153.686	146.536	144.744	44.6998	81.7318	112.715	0.537449	0.0157347	0.0460153	129.811	123.262	130.896	41.6224	47.9943	43.4399	0.346528	1.76773e-26	2.35804e-25
AT1G14750	0.208687	0.142765	0.23875	0.416707	0.309696	0.358302	1.83785	0.00164562	0.00484288	0.34033	0.267576	0.308838	0.314214	0.4929	0.326672	1.23675	0.46708	0.86449	0.228698	0.249182	0.212703	0.51729	0.163091	0.306451	1.42898	0.0953238	0.217852	0.21468	0.413728	0.260166	0.403849	0.406512	0.256355	1.20048	0.0889682	0.185453
AT5G62760	5.48022	5.5575	7.69482	4.40153	3.73553	3.85064	0.63994	0.0651464	0.141083	7.19415	7.29108	5.94752	6.1419	6.32808	5.60086	0.884406	0.119893	0.311092	4.91008	4.82749	5.82054	3.9868	3.1439	2.57528	0.623853	0.0775973	0.182964	5.73919	6.88736	5.78574	3.82021	3.86365	4.2113	0.646044	0.136281	0.269863
AT3G18035	72.0104	71.2046	62.7549	47.2513	49.4806	46.5907	0.695842	0.0998523	0.2051	74.7722	74.8099	74.3773	55.5976	58.01	60.6123	0.777909	0.000112616	0.000793652	65.1431	54.2116	59.3918	41.3397	40.9736	47.3036	0.725144	0.268623	0.515403	61.7967	58.3585	61.3639	44.2896	47.9639	51.3871	0.791325	0.593543	0.935389
AT1G05900	6.46293	8.36227	9.09099	15.5761	17.1429	16.69	2.06592	2.64043e-18	2.45772e-17	7.54659	8.27279	9.16118	10.8644	9.67731	10.3938	1.23838	0.0327137	0.108364	5.98895	7.23758	5.80761	11.2594	10.3056	11.7447	1.75	1.22378e-08	1.00039e-07	8.38531	7.9717	7.8599	14.4663	12.7794	11.2728	1.59057	6.62125e-13	4.69679e-12
AT2G16505	0	0	0	0	0	0	NA	1	1	0	0	0	0	0	0	NA	1	1	0	0.103875	0	0	0	0	0	0.516177	0.854684	0	0	0	0	0	0	NA	1	1
AT1G44120	0.0188459	0	0.00608127	0	0.00488328	0	0.195902	0.391963	0.668047	0.00593117	0	0	0	0.013057	0	2.20142	1	1	0	0	0	0.0131761	0	0.00634214	NA	0.268793	0.515403	0.00646239	0	0	0.00636787	0.0234099	0.00530537	5.42882	0.139884	0.276152
AT5G02190	4.22928	3.48934	6.08404	2.6559	2.44275	2.28074	0.534635	0.0115342	0.0292727	6.15696	5.78271	4.20528	8.63521	10.6812	9.76415	1.80122	1.77236e-07	2.11113e-06	5.60149	3.12057	4.04578	3.34507	2.45994	1.95599	0.607855	0.146883	0.313251	5.12852	5.25074	5.21365	2.20343	2.20118	2.85344	0.465471	0.000245615	0.00081408
AT2G41082	1.51844	0.714167	0.367482	0.490477	0.295089	0.398302	0.455318	0.764803	1	0.716825	0.629891	0.823961	2.09576	1.57803	1.53801	2.401	0.134468	0.339857	0.762689	0	0	1.19431	1.81298	0	3.94302	0.113634	0.252769	0	1.57686	0	0.384801	0	0	0.24403	0.400266	0.681414
AT4G21320	2.7719	3.16849	3.19283	3.8081	2.6184	3.75512	1.11479	0.0280729	0.0659746	2.08706	2.12505	3.54136	4.80401	4.92266	5.29538	1.93746	3.36708e-05	0.000265651	2.32633	2.17626	2.86101	2.50217	2.44657	3.08183	1.09058	0.129603	0.282694	2.27398	1.67611	1.96842	3.0232	3.23615	3.37811	1.62836	9.8589e-07	4.30009e-06
AT5G42957	0	0	0	0	0	0	NA	1	1	0	0	0	0	0	0	NA	1	1	0	0	0	0	0	0	NA	1	1	0	0	0	0	0	0	NA	1	1
AT4G06738	0	0	0	0	0	0	NA	1	1	0	0	0	0	0	0	NA	1	1	0	0	0	0	0	0	NA	1	1	0	0	0	0	0	0	NA	1	1
AT5G48510	0	0.111093	0.171492	0	0.0459028	0.123916	0.60095	1	1	0.111506	0.244958	0	0.195604	0.306839	0.239247	2.08069	0.266275	0.569687	0.0593202	0.258534	0.180562	0.185782	0.451231	0	1.27808	0.613571	0.97972	0.0607465	0	0.294469	0.119716	0	0	0.337023	0.482595	0.798668
AT5G55560	7.18877	7.24517	6.58628	1.49276	1.69641	1.44794	0.220602	3.66331e-21	3.85514e-20	5.72681	6.25707	6.33893	5.06728	5.00281	6.04618	0.879574	0.190967	0.447199	4.54573	7.54057	5.75704	2.12034	1.53271	1.62	0.29552	2.50435e-07	1.74226e-06	8.68279	9.66493	8.28195	2.79771	2.72077	3.14401	0.325295	1.73321e-11	1.11615e-10
AT3G33066	0	0	0	0	0	0	NA	1	1	0	0	0	0	0	0	NA	1	1	0	0	0	0	0	0	NA	1	1	0	0	0	0	0	0	NA	1	1
AT4G02300	0	0	0	0	0	0	NA	1	1	0	0	0	0	0	0	NA	1	1	0	0.0363791	0	0	0	0	0	0.516167	0.854684	0	0	0	0	0	0	NA	1	1
AT1G47595	0	0	0	0	0	0	NA	1	1	0	0	0	0	0	0	NA	1	1	0	0	0	0	0	0	NA	1	1	0	0	0	0	0	0	NA	1	1
AT2G25330	0.382893	0.216102	0.129731	0.173151	0.193466	0.100436	0.640919	0.621039	0.96836	0.144604	0.238251	0.353211	0.317081	0.0994796	0.232697	0.882064	0.721205	1	0.730818	0.866125	0.878092	0.341315	0.402304	0.657151	0.56596	0.129181	0.281848	0.472667	0.51691	0.453478	0.21347	0.196193	0.226357	0.440746	0.0305431	0.0711924
ATCG01250	0	0	0	0	0	0	NA	1	1	0	0	0	0	0	0	NA	1	1	0	0	0	0	0	0	NA	1	1	0	0	0	0	0	0	NA	1	1
AT5G63190	121.393	131.63	122.212	37.7772	36.4648	39.0678	0.30197	3.3524e-34	5.59044e-33	126.299	138.987	127.505	105.95	99.6094	104.642	0.789734	0.000214074	0.00141434	119.48	111.307	128.101	40.1047	44.8213	45.556	0.363574	5.94126e-14	7.8505e-13	106.607	107.538	115.782	32.6853	31.1061	33.5981	0.295184	7.02169e-38	1.31298e-36
AT2G21140	365.192	266.428	664.008	170.174	147.06	135.912	0.34975	1.35658e-06	5.80388e-06	547.275	404.726	400.846	275.233	291.076	273.61	0.620854	2.29153e-08	3.12881e-07	658.986	422.343	521.302	201.868	126.317	87.1938	0.259185	5.93547e-10	5.57884e-09	642.027	472.726	537.888	121.021	129.455	147.956	0.241088	2.20467e-32	3.58053e-31
AT4G00530	3.86773	6.87217	5.82425	4.30324	3.25712	3.38181	0.660594	0.349313	0.607255	3.95606	4.36764	4.31413	4.38923	3.46125	2.82936	0.845069	0.315471	0.647355	3.1299	4.78218	3.39466	2.3661	3.89962	4.66403	0.966658	0.525973	0.866871	3.86829	3.23554	4.42002	2.72265	2.60238	2.90351	0.714045	0.819115	1
AT2G01300	6.27797	4.84689	4.87337	8.64712	2.44008	1.24285	0.770713	0.869199	1	3.29921	3.29219	4.62789	8.50136	4.61627	3.23943	1.45794	0.110333	0.291279	3.21281	4.3217	2.59574	2.91924	0.792001	0.956692	0.460791	0.0807554	0.189044	3.04635	3.50576	4.06099	4.50269	1.15871	1.25047	0.651259	0.622653	0.973814
AT1G01710	13.1957	13.4959	14.849	11.0357	12.5081	11.8316	0.851587	0.448614	0.750377	14.86	14.3451	14.2342	15.4886	13.8299	15.3099	1.02738	0.887252	1	8.94981	8.22832	8.80347	7.53156	6.11117	6.78217	0.78613	0.732395	1	14.4468	14.3844	14.6961	11.8845	11.8465	12.4951	0.832262	0.247177	0.452945
AT4G15460	0.267511	0	0	0.115213	0	0	0.430684	0.637904	0.987781	0.0841908	0.443883	0	0	0.0926696	0	0.175486	0.150163	0.369764	0	0.0650672	0	0.187029	0	0	2.8744	1	1	0	0.0926008	0.111167	0	0	0	0	0.506603	0.822381
AT5G11475	0	0	0	0	0	0	NA	1	1	0	0	0	0	0	0	NA	1	1	0	0	0	0	0	0	NA	1	1	0	0	0	0	0	0	NA	1	1
AT5G38120	0	0	0	0	0.0537612	0.0967536	NA	0.0206482	0.0498149	0	0	0	0	0	0	NA	1	1	0	0.0168219	0	0.0241764	0.02202	0.0232741	4.12977	0.639268	1	0	0	0	0.116843	0.0429543	0	NA	0.0226742	0.0543087
AT1G44000	4.92843	5.17739	6.44255	90.404	93.6523	100.289	17.1827	3.88912e-178	7.77869e-176	4.99287	5.16334	6.32472	19.3839	19.5527	17.5994	3.43038	2.06868e-34	1.54815e-32	4.84252	6.51001	5.31663	55.873	60.5451	53.3881	10.1868	2.82877e-82	3.84828e-80	6.69829	6.31348	5.24723	88.9766	93.6728	75.042	14.1131	3.90859e-190	5.66106e-188
AT1G73960	14.7739	14.2622	14.6776	10.1711	9.3657	9.95618	0.674684	0.0360816	0.0827925	14.6206	14.9939	13.0155	12.0382	13.126	12.1755	0.875903	0.0423827	0.134125	10.4604	10.3625	11.0654	8.0327	8.05756	8.37651	0.767265	0.536888	0.881429	12.6129	12.0896	12.4748	7.92348	8.83158	9.0594	0.694361	0.24932	0.456424
AT1G11360	30.7061	35.914	33.2205	17.5042	17.6463	17.2104	0.524445	8.64264e-07	3.7804e-06	31.3963	31.5598	36.6356	29.2067	29.1476	29.5992	0.88314	0.0694583	0.200062	28.8499	29.3506	27.7309	18.0238	21.9238	28.4568	0.796036	0.817775	1	31.0697	28.2539	32.9417	16.1163	14.9944	17.8005	0.530115	6.52203e-05	0.000233539
AT3G10845	0	0	0	0	0	0	NA	1	1	0	0	0	0	0	0	NA	1	1	0	0	0	0	0	0	NA	1	1	0	0	0	0	0	0	NA	1	1
AT2G33400	3.06609	3.57537	2.74736	6.28609	4.33348	5.2111	1.68612	2.43431e-08	1.21941e-07	2.05751	2.6489	3.74004	3.16162	2.13305	2.30995	0.900333	0.480933	0.881488	1.98551	2.14486	2.58273	2.01963	5.49427	6.98395	2.15963	0.000193265	0.000862888	2.08538	2.21041	2.14815	3.85291	6.96409	2.48243	2.06387	4.20757e-06	1.7225e-05
AT5G35413	0	0	0	0	0	0	NA	1	1	0	0	0	0	0	0	NA	1	1	0	0	0	0	0	0	NA	1	1	0	0	0	0	0	0	NA	1	1
AT1G04490	3.00174	3.35592	2.59619	0.890125	0.420776	0.464686	0.198304	1.02942e-13	7.4549e-13	2.27658	3.71519	3.49802	2.55372	0.741528	0.82241	0.433904	0.0015333	0.00798297	3.43563	3.106	3.96232	0.154819	1.24559	0.720361	0.201902	2.00995e-05	0.000107017	3.29043	3.44938	3.31278	0.399053	1.51287	0.270132	0.217063	5.23013e-05	0.000189644
AT1G15310	8.50952	9.49988	10.4328	5.82963	6.08784	5.76429	0.621673	0.0178801	0.0437874	8.56406	8.78614	8.82919	12.9064	12.0504	11.5317	1.39379	9.9035e-05	0.000705934	8.54838	7.9664	10.9608	6.61952	7.19025	7.36372	0.77063	0.655029	1	8.65771	10.2935	9.5886	4.33663	4.83504	4.93586	0.49431	6.16584e-05	0.000221517
AT1G13300	56.3893	59.8627	42.1104	21.899	18.9864	15.1464	0.35382	4.03007e-13	2.81243e-12	37.8158	44.2973	30.5638	36.0057	34.525	34.9224	0.935888	0.35456	0.708109	28.6471	40.7708	34.3534	15.0713	12.3113	10.475	0.364818	2.48543e-09	2.18684e-08	38.0537	40.9575	41.6173	24.1706	15.1598	22.0154	0.508551	0.000394701	0.00127257
AT3G12010	14.0297	11.6968	14.7252	15.513	12.1917	15.4953	1.06794	0.00288472	0.00816616	13.2463	13.8575	12.261	14.4311	13.3678	12.3706	1.02045	0.963763	1	11.9426	12.716	13.8933	10.7639	11.7505	8.72208	0.810243	0.920334	1	13.6426	15.0755	14.0661	12.4102	15.2443	9.45395	0.867338	0.206091	0.386833
AT5G56745	0	0	0	0	0	0	NA	1	1	0	0	0	0	0	0	NA	1	1	0	0	0	0	0	0	NA	1	1	0	0	0	0	0	0	NA	1	1
AT3G56390	0	0	0	0	0	0	NA	1	1	0	0	0	0	0	0	NA	1	1	0	0	0	0	0	0	NA	1	1	0	0	0	0	0	0	NA	1	1
AT3G19660	37.9728	61.5638	23.0244	6.67594	6.05662	6.28187	0.155143	8.17529e-16	6.64987e-15	17.268	23.339	25.2783	13.1308	14.6601	16.9466	0.679022	0.00129281	0.00688991	14.9124	25.6738	21.4835	8.17098	11.1241	9.27361	0.460267	0.00119362	0.00456083	25.5641	31.5128	28.4245	9.97633	6.57103	9.83556	0.308567	1.53355e-10	9.24311e-10
AT4G01595	0	0	0	0	0.121986	0.109768	NA	0.0703769	0.151086	0.0493875	0.043398	0.056769	0	0.217445	0.0529827	1.80822	0.737675	1	0	0.0381694	0	0.109714	0.199856	0	8.11044	0.0998718	0.22652	0.269054	0.162963	0.130424	0	0.0487322	0	0.0866441	0.0270245	0.0637293
AT2G37362	2.95639	3.33714	3.1818	3.05585	2.87944	3.06547	0.949915	0.127199	0.25464	3.18537	2.90005	3.28398	3.57156	3.65074	3.1178	1.1036	0.447204	0.837997	2.72531	2.23341	2.26884	2.27972	2.50827	2.42288	0.997692	0.220231	0.439546	2.77295	3.26878	2.36317	2.37983	2.47884	2.4821	0.87339	0.291707	0.518871
AT1G42705	0	0	0	0	0	0	NA	1	1	0	0	0	0	0	0	NA	1	1	0	0	0	0	0	0	NA	1	1	0	0	0	0	0	0	NA	1	1
AT2G02180	39.3978	46.0571	39.4491	27.2203	22.8797	23.6538	0.590484	0.000546032	0.00171587	41.0017	39.5504	37.6838	34.6722	26.7206	28.6597	0.761634	0.000364082	0.00226774	41.2152	41.9669	39.2157	21.4811	30.8752	30.3048	0.675349	0.112768	0.251158	37.4603	38.9652	37.8056	21.9479	21.8621	19.2469	0.552011	2.88245e-05	0.000107797
AT1G32120	4.1647	4.37262	4.42869	2.31003	1.88032	1.94212	0.472965	3.74663e-07	1.69054e-06	4.14066	4.13584	3.96056	3.54177	3.67236	3.15313	0.847202	0.034968	0.114544	4.26824	3.73731	3.84825	1.33454	2.05934	1.6245	0.423356	1.30798e-05	7.185e-05	4.37086	4.65257	4.57583	1.85497	2.13594	1.58099	0.40972	1.50603e-08	7.77471e-08
AT1G31480	7.82449	9.49889	8.23849	5.23535	4.57163	4.62465	0.564576	0.000231534	0.00076417	9.76211	9.17888	9.04309	8.33093	6.54747	6.81887	0.775343	0.00124977	0.00668704	6.75009	6.91442	7.08178	4.48915	4.63472	3.42393	0.604821	0.0172756	0.0499179	8.74174	8.31017	7.88606	3.95286	4.83996	4.39823	0.528954	0.000108375	0.000376628
AT2G39570	100.259	116.891	118.475	163.893	161.612	161.133	1.44994	3.74089e-13	2.61497e-12	116.278	106.817	133.215	121.93	101.416	110.727	0.937591	0.320801	0.65601	81.4701	81.9009	88.6624	115.76	118.609	151.018	1.52911	5.66027e-08	4.26258e-07	97.757	98.8953	93.4825	91.6899	94.0798	124.379	1.06898	0.000191351	0.000643687
AT1G21150	0.92254	1.22512	1.15573	2.38394	2.34123	1.82205	1.98197	3.32104e-08	1.64593e-07	0.717313	0.900457	0.94231	1.49799	1.24072	1.70396	1.73537	0.00199601	0.010057	0.327089	0.593977	0.359525	1.42277	1.63279	1.86275	3.84066	1.56984e-10	1.57321e-09	0.809471	1.12709	0.98098	1.62277	2.73007	1.97072	2.16742	3.16685e-08	1.58943e-07
AT1G78110	17.4714	26.6782	17.2202	12.875	12.1431	11.8976	0.601527	0.0161356	0.0398404	18.0181	21.074	18.2154	20.7797	21.1237	21.766	1.11101	0.242604	0.536385	16.3032	16.2977	18.2657	10.672	13.5577	15.2905	0.776937	0.672116	1	17.1575	17.622	18.2884	11.9498	10.761	11.6078	0.646691	0.0710057	0.1517
AT1G80080	2.36091	2.1263	2.67449	9.3135	9.91813	8.45922	3.86652	1.75857e-38	3.32348e-37	2.01565	1.91706	1.74449	4.46487	5.11592	4.42651	2.46729	5.2907e-14	1.29765e-12	2.62399	2.98731	1.97116	10.0881	8.27666	8.62123	3.559	5.06476e-20	9.69168e-19	3.07464	2.66039	2.25444	11.2785	11.6994	11.2209	4.28048	3.052e-48	7.32001e-47
AT2G47470	101.28	115.255	99.5479	84.1894	82.8433	78.8094	0.777777	0.761712	1	94.1578	97.7662	102.002	107.585	108.319	109.172	1.10598	0.219503	0.497788	103.541	118.857	109.777	91.6088	92.9183	98.1303	0.850929	0.723956	1	102.374	106.516	99.4819	81.2086	79.5903	82.9113	0.790312	0.569343	0.90403
AT2G45110	0	0	0	0	0	0	NA	1	1	0	0	0	0	0	0	NA	1	1	0	0	0	0	0	0	NA	1	1	0	0	0	0	0	0	NA	1	1
AT3G58710	25.5941	27.0644	28.9894	7.18502	6.92719	6.84949	0.256733	8.12226e-32	1.27356e-30	28.5022	25.676	26.6895	12.9668	11.4865	11.9649	0.450344	1.24187e-23	5.71636e-22	19.9859	22.2297	21.0525	8.22256	6.23546	5.40497	0.31395	1.40306e-11	1.55853e-10	30.9839	24.0679	27.9893	8.26289	6.7253	8.02184	0.277092	1.62439e-19	1.61201e-18
AT5G57350	13.8136	12.343	12.5708	26.5163	30.0624	31.5932	2.27673	7.09938e-31	1.08335e-29	14.9903	17.3239	12.8996	27.2033	31.0482	28.8467	1.92636	7.84955e-15	2.07849e-13	15.5895	13.9926	16.1196	30.0485	28.7728	28.0289	1.90037	1.51278e-14	2.09187e-13	12.4435	14.2423	13.0622	29.1571	31.6433	24.9495	2.15734	3.59765e-39	6.88823e-38
AT5G49240	0	0	0	0	0	0	NA	1	1	0	0	0	0	0	0	NA	1	1	0	0	0	0	0	0	NA	1	1	0	0	0	0	0	0	NA	1	1
AT1G77980	0	0	0	0	0	0	NA	1	1	0.0274696	0	0	0	0	0	0	1	1	0	0	0	0	0	0	NA	1	1	0	0	0	0	0	0	NA	1	1
AT2G39770	107.883	114.133	102.987	100.232	97.1473	88.6545	0.880097	0.218013	0.406418	104.588	104.541	109.209	91.3568	96.7438	95.7025	0.891513	0.0567346	0.169971	106.405	107.788	101.961	97.3011	108.645	111.992	1.00564	0.0529489	0.131938	103.492	98.7899	105.176	91.7205	85.3312	97.8264	0.894033	0.0315793	0.0733684
AT3G58810	7.86257	11.617	6.23263	3.83163	3.8522	4.42168	0.470808	0.00034094	0.00110029	5.76565	6.02142	4.34062	4.26537	3.95377	3.8535	0.748566	0.00433913	0.0196633	4.33142	7.33177	4.21576	3.86705	3.03761	2.61969	0.59981	0.0920502	0.211377	9.4331	8.95522	9.43729	5.85395	6.0345	5.5198	0.62562	0.0399027	0.0907302
AT4G35520	0.468055	0.610387	0.597269	0.481052	0.405187	0.513424	0.835266	0.837667	1	0.512223	0.503055	0.334796	0.599027	0.696468	0.527961	1.35063	0.0913004	0.249461	0.427448	0.372587	0.379483	0.356988	0.284503	0.386621	0.871638	0.796982	1	0.481497	0.342452	0.450899	0.237227	0.495516	0.332403	0.835508	0.730852	1
AT2G24180	80.4682	95.0018	65.6931	25.8863	24.9915	22.2754	0.303335	5.28837e-22	5.78261e-21	55.9743	58.712	48.7002	40.9837	40.3031	42.058	0.754927	4.98758e-05	0.000379685	43.478	66.3946	48.4841	24.771	26.6575	23.9647	0.476097	1.64443e-05	8.89363e-05	63.3981	78.5509	78.3207	27.8387	28.2052	27.7058	0.380215	1.30435e-18	1.23496e-17
AT2G06985	0	0	0	0	0	0	NA	1	1	0	0	0	0	0.168387	0	NA	1	1	0	0	0	0	0	0	NA	1	1	0	0	0.403998	0	0	0	0	0.50814	0.822381
AT4G10790	32.9335	32.9428	29.9794	21.9264	22.7563	21.4134	0.689537	0.0856965	0.178989	31.8596	31.806	29.1851	30.0456	30.6527	29.1789	0.967976	0.49387	0.898964	27.4589	27.9561	30.3384	27.1204	24.2558	20.5543	0.838807	0.848142	1	29.3318	33.8434	32.791	22.7538	23.1773	21.8402	0.706199	0.337038	0.587557
AT1G34170	0	0	0	0	0	0	NA	1	1	0	0	0	0	0	0	NA	1	1	0	0	0	0	0	0	NA	1	1	0	0	0	0	0	0	NA	1	1
AT3G28330	0	0	0	0	0	0	NA	1	1	0	0.0314945	0	0.0419151	0	0	1.33087	1	1	0	0.0277	0.0386918	0.0398105	0.0362596	0.0383246	1.72302	1	1	0	0	0	0	0	0	NA	1	1
AT4G08112	0.0921751	0.0247729	0.191207	0.119095	0.061416	0.0967137	0.899627	0.910401	1	0.149191	0.207571	0.0428721	0.0726972	0.109477	0.0933631	0.689475	0.305897	0.632616	0.171964	0.0960854	0.107371	0.0552376	0.0125777	0.0265879	0.25146	0.0178597	0.0514156	0.176099	0.259814	0.0984969	0.0667396	0.110408	0.0444831	0.414721	0.0931093	0.19327
AT3G24440	7.51492	7.61562	7.41062	8.05255	6.97889	6.81259	0.969073	0.0434456	0.0979312	7.88994	6.41767	6.48108	7.56748	8.58039	7.93654	1.15854	0.162973	0.39474	6.38162	8.17423	7.82298	7.22954	7.52264	6.10997	0.932227	0.339144	0.621257	7.38029	6.92997	7.71983	6.64261	7.61722	7.44672	0.985314	0.0091651	0.0237775
AT3G27500	0.832984	0.466796	0.85784	0.618276	0.578633	0.539276	0.804676	1	1	1.02073	0.617567	0.596263	0.508796	0.718323	0.628301	0.830328	0.328404	0.667738	0.658747	0.788879	0.650311	0.483249	0.287788	0.250499	0.486924	0.0373545	0.097566	0.656354	0.441717	0.751231	0.251515	0.462317	0.284388	0.539783	0.159108	0.308591
AT1G36290	0	0	0	0	0	0	NA	1	1	0	0	0	0	0	0	NA	1	1	0	0	0	0	0	0	NA	1	1	0	0	0	0	0	0	NA	1	1
AT5G03260	34.7764	34.8225	37.1514	9.83739	10.9413	10.1478	0.289708	1.44047e-30	2.17931e-29	52.9819	54.2561	45.4465	35.5132	40.6748	38.497	0.751123	7.17921e-05	0.000527407	28.589	35.6168	30.5589	14.4588	12.0291	10.886	0.394387	1.87818e-09	1.67714e-08	21.8885	24.4466	22.3189	9.11544	12.5186	12.252	0.493576	4.99465e-06	2.02841e-05
AT2G03620	8.35088	9.32237	7.28139	5.48416	5.24847	4.45353	0.608551	0.0125167	0.0315778	7.58631	7.76366	8.07739	9.13351	7.26293	7.73863	1.03021	0.893773	1	6.62395	6.43934	6.64027	4.82399	4.65772	5.0027	0.735117	0.402698	0.713524	6.90506	7.87258	7.85124	4.94295	5.38893	4.26826	0.6452	0.118886	0.239986
AT2G09900	0	0	0	0	0	0	NA	1	1	0	0	0	0	0	0	NA	1	1	0	0	0	0	0	0	NA	1	1	0	0	0	0	0	0	NA	1	1
AT5G47180	28.5719	29.1648	38.8321	14.6934	14.4257	13.4162	0.440467	5.48104e-09	2.89218e-08	44.8715	40.7205	44.2404	26.9563	25.2244	23.9544	0.58641	1.80141e-13	4.2182e-12	33.7323	24.5644	32.5818	13.1425	11.9433	11.3954	0.401428	1.57367e-08	1.27051e-07	34.427	34.4889	36.008	11.9004	12.5713	12.3278	0.350726	2.08451e-22	2.36155e-21
AT5G44000	9.89205	9.79764	11.6602	17.8559	17.211	18.5298	1.70963	1.50691e-15	1.20934e-14	10.7955	10.5966	10.704	11.1794	12.0642	11.493	1.08227	0.453339	0.84633	7.74519	8.78921	10.1714	17.4527	14.173	14.7452	1.73636	1.04253e-08	8.58607e-08	9.99657	11.1186	11.0627	15.9847	16.0733	15.5536	1.47964	1.03843e-13	7.72147e-13
AT5G08020	2.59139	3.36721	2.35978	3.34821	3.17526	3.47939	1.2025	0.00204808	0.00594142	2.61256	2.66012	1.90669	2.83707	2.53333	2.51357	1.09814	0.55973	0.969188	3.37537	2.78832	2.43982	2.78673	4.46803	3.63609	1.26586	0.0153639	0.0450604	2.59804	3.1472	2.73783	2.35969	4.97166	1.94742	1.0938	0.0868203	0.181494
AT5G64570	318.985	283.873	422.105	51.6447	44.8422	43.8516	0.136921	2.90485e-59	8.73847e-58	382.084	305.901	307.23	178.639	169.897	191.111	0.542241	9.93148e-15	2.60921e-13	490.083	333.201	441.74	50.7716	42.8069	39.7889	0.105427	9.13009e-51	5.67078e-49	388.262	328.55	371.123	32.2844	34.14	45.329	0.102721	6.67799e-80	2.81195e-78
AT1G43722	0	0	0	0	0	0	NA	1	1	0	0	0	0	0	0	NA	1	1	0	0	0	0	0	0	NA	1	1	0	0	0	0	0	0	NA	1	1
AT4G36250	56.2692	43.453	63.777	81.7692	67.1671	76.2809	1.37748	1.05204e-07	4.98036e-07	60.9568	54.8964	58.1308	60.0656	55.3682	54.031	0.974025	0.546296	0.951319	68.9229	55.1846	57.3298	67.8229	73.1196	73.4862	1.18183	0.00108573	0.0041833	62.0263	56.7206	55.2587	57.6183	70.0258	50.7725	1.02535	0.000453696	0.00144902
AT3G23171	0	0	0	0	0	0	NA	1	1	0	0	0	0	0	0	NA	1	1	0	0	0	0	0	0	NA	1	1	0	0	0	0	0	0	NA	1	1
AT5G42797	0	0	0	0	0	0	NA	1	1	0	0	0	0	0	0	NA	1	1	0	0	0	0	0	0	NA	1	1	0	0	0	0	0	0	NA	1	1
AT5G14060	14.3743	14.0413	13.3108	47.145	51.5298	51.6269	3.60209	1.8636e-67	6.60556e-66	11.4331	12.8726	13.4129	26.1309	29.4689	27.0056	2.19004	1.35995e-22	6.00489e-21	16.3927	18.6092	17.0504	46.5329	43.5919	45.7143	2.60967	3.24366e-26	8.15209e-25	13.1176	12.7789	12.1394	52.1186	53.5826	47.2029	4.01999	1.87714e-105	1.1008e-103
AT5G11480	13.2318	12.6622	13.7919	39.3974	41.4992	43.1276	3.12514	4.46224e-54	1.19952e-52	10.8849	11.2495	11.7298	18.6242	20.5244	18.3453	1.69778	5.25901e-10	8.70081e-09	12.0749	12.4992	9.68089	36.6489	32.0974	33.4624	2.98377	4.04426e-26	1.01263e-24	13.4433	14.4551	12.7394	32.735	40.7345	36.5946	2.70842	1.61662e-48	3.90804e-47
AT4G07942	0.0129245	0	0.0125116	0.0333982	0	0	1.31303	1	1	0	0	0	0	0	0.0130911	NA	1	1	0	0	0	0	0	0	NA	1	1	0	0.0134217	0	0	0	0	0	1	1
AT1G49020	0	0	0	0	0	0	NA	1	1	0	0	0	0	0	0	NA	1	1	0	0	0	0	0	0	NA	1	1	0	0	0	0	0	0	NA	1	1
AT2G27930	3.07685	4.73605	5.754	1.44562	1.84819	1.39406	0.345537	0.000123064	0.000421874	5.67801	4.75733	4.32579	4.55551	4.43302	5.0289	0.949618	0.651322	1	5.19833	4.84751	6.05832	2.12672	2.00382	3.4593	0.471297	0.0123683	0.0372401	4.46007	4.64758	4.01021	1.55946	1.69383	2.71663	0.455098	0.0104536	0.0267738
AT3G15010	18.6682	16.7807	15.9436	13.9693	11.8783	12.97	0.755317	0.518579	0.833148	15.0227	17.8054	16.2706	14.8825	15.824	15.2402	0.935804	0.282606	0.596678	14.5357	14.9896	15.4645	12.0376	13.7351	13.3894	0.870465	0.591773	0.952471	16.3867	16.7479	13.636	9.16948	11.7848	11.5962	0.695961	0.359775	0.622704
AT2G03230	0	0	0	0.336602	0	0.0911149	NA	0.0734453	0.156603	0	0.0720463	0	0.383537	0	0	5.32348	0.403484	0.777458	0.0872356	0.253465	0.265532	0.18214	0.497681	0.0876707	1.266	0.675748	1	0.267999	0.18036	0.324782	0.176053	0	0.146678	0.417428	0.410488	0.696311
AT5G05270	3.31838	3.33923	3.92206	44.0219	52.5805	48.4614	13.7116	1.39241e-136	1.47595e-134	2.44088	2.52901	2.59631	12.1424	15.8395	16.0632	5.82128	1.88645e-44	1.9871e-42	3.10096	3.5758	3.61822	49.53	61.5133	60.5755	16.6701	2.47327e-103	5.54045e-101	2.89766	2.80492	3.65592	60.7431	51.9085	51.1619	17.5042	2.50095e-174	2.99064e-172
AT2G10790	0	0	0	0	0	0	NA	1	1	0	0	0	0	0	0	NA	1	1	0	0	0	0	0	0	NA	1	1	0	0	0	0	0	0	NA	1	1
AT2G01540	18.5221	21.6059	21.2873	11.913	13.0344	10.7872	0.581852	0.00234353	0.00672708	18.6048	19.4625	19.6587	17.3431	17.5954	19.5459	0.943845	0.381975	0.748885	19.7952	21.4045	21.2072	14.8464	14.8861	12.1505	0.671129	0.105219	0.236853	21.824	25.5897	21.9722	15.0533	11.2124	13.1618	0.568237	0.0072628	0.019204
AT1G48870	0.469721	0.631208	0.584631	0.722504	1.00847	1.33773	1.82059	0.00010766	0.000371417	0.380134	0.556722	0.582599	1.0126	0.720607	0.589054	1.52835	0.05102	0.155951	0.269637	0.554934	0.25078	0.750636	0.726414	1.12909	2.42353	0.000138298	0.000635196	0.460201	0.487791	0.36251	1.06565	1.10443	1.15231	2.53521	5.63219e-10	3.26861e-09
AT3G50840	14.8608	16.1214	16.4644	8.00844	8.24316	7.79628	0.50684	2.62759e-07	1.20142e-06	18.0146	15.7834	18.5391	15.4399	12.9799	15.0145	0.829896	0.0151226	0.0569994	14.1785	13.6366	15.3372	14.8017	13.321	15.9644	1.02166	0.0535997	0.133273	13.5399	13.8621	14.7097	7.62664	6.15711	8.23038	0.522755	0.000278533	0.0009156
AT4G35100	812.862	853.49	921.851	721.399	719.465	695.295	0.825345	0.661801	1	1043.76	988.551	1010.38	929.841	953.6	941.368	0.928393	0.174806	0.416967	1106.98	885.656	898.144	589.123	530.192	602.307	0.595556	0.00463692	0.0156028	1134.61	901.903	993.872	614.118	600.199	740.758	0.645157	0.0725364	0.154479
AT1G34044	0.46736	0.816447	1.22802	0.517589	0	0.280213	0.317618	0.0276448	0.0650506	0.693411	0.443139	1.30426	0.14744	0.277543	0.270505	0.284942	0.00229017	0.0113519	0.670706	0.341031	0.272203	0.350092	0.19132	0.606646	0.894168	0.899719	1	0.480782	1.45602	1.1653	0.406072	0.684211	0.169159	0.405996	0.0897923	0.187055
AT2G34204	0	0	0	0	0	0	NA	1	1	0	0	0	0	0	0	NA	1	1	0	0	0	0	0	0	NA	1	1	0	0	0	0	0	0	NA	1	1
AT1G36950	0	0	0	0	0	0	NA	1	1	0	0	0	0	0	0	NA	1	1	0	0	0	0.122764	0	0	NA	0.516851	0.854684	0	0	0	0	0	0	NA	1	1
AT4G09090	0	0	0	0	0	0	NA	1	1	0	0	0	0	0	0	NA	1	1	0	0	0	0	0	0	NA	1	1	0	0	0	0	0	0	NA	1	1
AT1G12430	10.5335	9.50136	9.27539	8.60997	7.9287	8.54855	0.85592	0.411943	0.697019	9.23323	8.49298	7.83581	10.5386	9.94467	8.5905	1.13738	0.171269	0.410484	7.0544	6.44129	7.06929	5.71782	6.43597	6.26579	0.895677	0.452493	0.783424	7.02051	8.04998	7.59864	6.65465	8.88036	6.61975	0.97731	0.00920387	0.023867
AT3G58795	0.111494	0.0524388	0.0539659	0.144056	0.130004	0.58492	3.94211	0.00953297	0.0246254	0.052634	0.138752	0	0.123107	0.173804	0.282328	3.02655	0.107521	0.285357	0.112003	0.0813568	0.17046	0.116926	0.212994	0.787933	3.07254	0.026813	0.0732495	0	0.115783	0.0694989	0.226037	0.0519356	0.094161	2.00847	0.36757	0.634365
AT3G17440	51.1686	52.1248	53.4739	34.4461	35.5722	37.6731	0.686951	0.0717104	0.15343	57.0676	54.8501	47.0757	45.1665	46.2273	46.2624	0.865798	0.0312386	0.104373	50.2632	42.0895	44.686	23.233	26.1315	27.5317	0.561127	0.00081994	0.0032448	48.6304	47.9743	46.5384	26.7887	26.9499	27.2787	0.565988	6.23553e-05	0.000223829
AT1G56320	8.52906	9.84144	6.71533	5.73039	4.28743	5.25009	0.608627	0.0623528	0.135584	3.16743	3.30221	3.64083	3.95533	5.85008	5.52895	1.51668	0.00765792	0.032085	5.54064	12.4057	6.08526	6.61899	5.21394	2.92765	0.614214	0.271874	0.518973	6.55126	9.80194	9.7115	10.3172	5.13837	6.86697	0.856427	0.513731	0.829365
AT1G27671	0	0	0	0	0	0	NA	1	1	0	0	0	0	0	0	NA	1	1	0	0	0	0	0	0	NA	1	1	0	0	0	0	0	0	NA	1	1
AT1G50880	0	0	0	0	0	0	NA	1	1	0	0	0	0	0	0	NA	1	1	0	0	0	0	0	0	NA	1	1	0	0	0	0	0	0	NA	1	1
AT3G46086	0	0	0	0	0	0	NA	1	1	0	0	0	0	0	0	NA	1	1	0	0	0	0	0	0	NA	1	1	0	0	0	0	0	0	NA	1	1
AT1G44830	7.14143	5.88444	10.879	1.43056	0.860678	0.290429	0.107997	6.75034e-14	4.94172e-13	10.506	9.78299	7.44998	6.84614	7.24908	5.38305	0.702199	0.00429806	0.0195061	8.61997	5.17068	6.71464	1.27725	0.37015	0.22356	0.091243	4.6986e-11	4.98681e-10	9.05502	8.50847	5.1072	0.617285	1.34095	0.794811	0.121436	8.75076e-16	7.2711e-15
AT4G15396	0.813452	0.884738	0.590596	1.54369	0.691616	0.986865	1.40781	0.0154176	0.0382419	0.384013	0.421802	0.193116	0.589432	0.581194	0.51496	1.68739	0.0396394	0.126902	1.73648	1.50248	2.53915	0.719788	0.97124	0.641595	0.4037	0.00239655	0.00858976	1.88283	2.13826	2.34514	2.62833	1.53935	2.46887	1.04246	0.0747931	0.158661
AT4G16180	28.8602	30.0465	31.9823	16.7773	15.3538	14.9466	0.517969	1.04948e-07	4.96893e-07	32.4733	31.6715	29.7603	26.4217	23.8291	22.0455	0.769887	0.000144168	0.0009933	28.2902	27.3959	31.1469	16.9071	15.4645	13.0264	0.522821	9.19681e-05	0.000436731	28.4773	29.9989	30.942	16.8281	17.8524	14.9457	0.55499	2.26425e-05	8.56311e-05
AT5G41120	3.30662	3.46538	3.28796	2.13616	1.70428	1.94213	0.574811	0.00625342	0.0166808	2.9014	3.36955	3.29603	4.04789	3.49241	3.53126	1.15727	0.213809	0.487632	2.99677	3.10783	3.1871	1.73386	2.11133	1.86871	0.614947	0.0687633	0.164842	3.73435	3.32185	3.47259	1.51197	2.05928	1.9123	0.520814	0.00442203	0.0121605
AT5G45190	28.3443	28.5543	27.9389	17.4051	17.773	17.5613	0.621652	0.00223124	0.00643445	29.131	29.9154	27.4968	27.9958	24.4512	24.3919	0.887868	0.062582	0.183995	28.3625	24.6819	25.3539	13.953	16.0927	15.3698	0.579293	0.00181597	0.00668276	25.3806	26.6944	26.3412	15.1703	16.3493	11.4235	0.547629	0.000226937	0.000756502
AT1G01300	68.0362	54.2239	71.3898	51.8675	50.2859	44.0483	0.754979	0.552107	0.87774	73.449	74.669	69.9677	77.9974	92.4408	83.7371	1.16548	0.0578721	0.172701	80.8295	70.813	71.1965	66.5559	55.9805	58.9036	0.81422	0.947037	1	72.6907	71.6759	60.9282	42.1782	48.9345	54.2259	0.707951	0.420757	0.711146
AT2G43790	56.7143	56.2293	68.2777	41.0007	36.7202	36.787	0.631867	0.00696002	0.0184033	71.9882	67.2989	64.8215	57.6428	56.0831	51.9498	0.811704	0.00136599	0.00723745	69.8116	60.9854	65.0317	37.7802	31.6926	27.4845	0.495113	2.06507e-05	0.000109691	67.9429	69.1879	69.3219	36.0777	38.6166	37.2467	0.542212	1.19598e-06	5.17678e-06
AT5G32431	0	0	0	0	0	0	NA	1	1	0	0	0	0	0	0	NA	1	1	0	0	0	0	0	0	NA	1	1	0	0	0	0	0	0	NA	1	1
AT5G66820	10.7781	8.62006	8.31815	9.65827	10.2509	9.53692	1.06241	0.00601425	0.016099	7.83148	9.60142	8.78635	9.07639	8.51694	9.75992	1.04325	0.77817	1	10.6277	11.1447	9.44152	9.87077	10.1764	9.12627	0.934627	0.291826	0.54791	8.91611	10.0322	7.89494	9.46539	11.3137	8.38942	1.08662	0.00100748	0.0030617
AT1G44840	0	0	0.0277495	0	0.0111415	0	0.401502	1	1	0	0	0.0155548	0.0791278	0.0148951	0	6.04462	0.150896	0.371078	0	0	0	0	0	0	NA	1	1	0.0147443	0.0446522	0.0178683	0.0145286	0	0.0121045	0.3447	0.468457	0.779609
AT1G30670	0	0	0	0	0	0	NA	1	1	0	0	0	0	0	0	NA	1	1	0	0	0	0	0	0	NA	1	1	0	0	0	0	0	0	NA	1	1
AT1G40076	0	0	0	0	0	0	NA	1	1	0	0	0	0	0	0	NA	1	1	0	0	0	0	0	0	NA	1	1	0	0	0	0	0	0	NA	1	1
AT1G36925	0.151844	0.0714167	0.0734965	0.196191	0.0590179	0.0796605	1.12843	0.736244	1	0.0716825	0.377934	0.329584	0.0838303	0.315606	0.0769007	0.611314	0.484498	0.886652	0	0	0.464301	0	0.217558	0	0.46857	0.664545	1	0.468616	0.946115	0.189302	0.0769603	0	0.0641192	0.087953	0.00101286	0.00307723
AT3G01080	0.344694	0.47162	0.333681	0.16195	0.121794	0.131515	0.361096	0.027186	0.0640426	0.236687	0.311974	0.30607	0	0.065131	0.126959	0.224737	0.000562911	0.00332074	0.0944367	0.182925	0.31939	0.164312	0.0897939	0	0.425816	0.230943	0.45699	0.386829	0.455578	0.351592	0.127057	0.145967	0.158786	0.36165	0.0394126	0.0897534
AT1G22180	19.8856	23.5628	16.4212	7.92091	7.10557	7.56204	0.377295	6.22081e-13	4.30106e-12	13.8998	15.1492	17.4796	16.2797	13.5642	15.1565	0.967154	0.572229	0.984489	17.0186	19.8817	19.5069	9.17134	11.5645	11.8016	0.576831	0.00344739	0.0119402	18.0833	20.8788	17.7236	8.26347	6.87818	7.12592	0.392825	2.47556e-12	1.68832e-11
AT3G20075	0.117926	0	0	0.152367	0.0916698	0	2.0694	1	1	0	0.0978381	0	0	0	0	0	1	1	0	0	0.120196	0	0.225282	0.119056	2.86479	0.642089	1	0	0	0	0	0.219728	0	NA	0.508116	0.822381
AT3G60190	35.8821	39.4225	37.251	25.2362	24.7463	24.3327	0.660253	0.0182844	0.0446733	35.0132	33.3332	32.055	36.692	36.2247	35.3419	1.07826	0.392279	0.761927	30.7544	33.3543	31.24	25.4328	22.1007	20.4327	0.712817	0.209636	0.421657	34.476	34.6376	34.1121	21.8594	23.4825	20.72	0.639976	0.0159039	0.0393
AT1G17450	7.09023	5.56209	6.74714	4.23478	3.40054	4.09164	0.604499	0.00390244	0.0107881	7.16795	6.66491	5.41541	5.72385	5.90172	5.99597	0.915488	0.2132	0.486549	5.50322	5.23228	5.9109	3.77395	2.9901	3.2009	0.598624	0.00824104	0.0260063	5.88325	6.82119	6.28755	3.70885	4.58644	3.45721	0.618813	0.0192175	0.0467423
AT1G61630	0	0	0	0	0	0	NA	1	1	0	0	0	0	0	0	NA	1	1	0	0.0463876	0	0	0	0	0	0.516155	0.854684	0	0	0	0	0	0	NA	1	1
AT5G37445	0	0	0	0	0	0	NA	1	1	0	0	0	0	0	0	NA	1	1	0	0	0	0	0	0	NA	1	1	0	0	0	0	0	0	NA	1	1
AT5G18260	15.5582	13.6102	18.1707	7.21795	5.92764	6.77003	0.420701	4.80494e-09	2.54581e-08	19.1199	18.0525	17.1577	14.989	13.8174	14.9948	0.806206	0.00317113	0.0150333	12.6549	13.0648	13.0107	6.03435	5.54948	5.01953	0.42869	7.66659e-07	5.03642e-06	13.735	13.8652	13.1629	4.61519	6.01118	4.97744	0.382792	1.10588e-10	6.73063e-10
AT5G38450	0.840729	1.2775	0.959946	0.111412	0.0837869	0.180949	0.122198	2.61331e-12	1.7399e-11	1.24155	2.03888	1.31014	0.642669	0.851317	0.917069	0.525218	0.000345744	0.00216546	0.628012	1.25841	0.812967	0.316503	0.123546	0.130581	0.211392	3.67627e-05	0.000186545	1.08664	0.69398	0.833122	0.262223	0.261083	0.254881	0.297729	5.98783e-05	0.000215398
AT2G33793	1.02422	0.829626	0.302956	1.3601	1.19426	1.64182	1.94556	0.000343481	0.00110828	0.61782	0.802537	0.586653	0.753934	0.709607	0.518709	0.987663	0.94447	1	0.400126	0.788888	0.724953	0.716077	1.82075	1.72338	2.22585	0.000760902	0.00303404	0.526816	0.41363	0.248281	1.06706	2.25295	0.744853	3.41951	1.94535e-06	8.22751e-06
AT5G19380	4.74665	3.28893	4.61551	3.91521	3.88746	3.73528	0.912013	0.298837	0.530652	5.50195	4.78195	4.16251	4.46894	5.06505	4.91514	1.00019	0.889553	1	3.74654	3.07705	4.49244	3.68898	2.57056	2.11794	0.74032	0.595086	0.955972	4.75218	5.54541	5.09862	3.7805	4.126	4.36665	0.797154	0.682455	1
AT1G79670	21.8561	25.5716	21.0626	12.5837	11.2671	11.9564	0.522807	1.37518e-06	5.87748e-06	21.518	18.9764	17.7053	14.3746	16.1365	15.9432	0.798188	0.00245715	0.0120656	20.6712	22.6603	20.7728	14.5126	11.8399	13.6564	0.624123	0.0158366	0.0462652	21.3875	21.8626	20.216	11.2021	9.57754	11.5347	0.50916	3.21698e-06	1.33436e-05
AT2G13706	0	0	0	0	0	0	NA	1	1	0	0	0	0	0	0	NA	1	1	0	0	0	0	0	0	NA	1	1	0	0	0	0	0	0	NA	1	1
AT1G68170	0	0	0.035927	0	0	0	0	1	1	0	0	0	0	0	0.0375911	NA	1	1	0.0372823	0.162486	0	0	0.389943	0	1.95197	0.451916	0.782586	0	0.0385405	0	0	0.103726	0	2.69135	0.637504	0.988878
AT4G14230	10.5753	14.0154	11.8642	10.2479	8.16845	7.31117	0.705736	0.255295	0.466115	12.4387	11.0974	11.3069	10.8852	12.2244	11.2563	0.986308	0.723064	1	12.1316	11.9512	10.9159	12.5943	10.2511	11.2647	0.974613	0.153127	0.324487	12.1467	13.7277	10.2512	9.01655	8.45377	7.89055	0.702019	0.43478	0.731213
AT3G55580	0.416404	0.195847	0.223944	1.01625	1.33073	1.01945	4.02589	2.04113e-12	1.36707e-11	0.13105	0.13435	0	0.204345	0.0240414	0.117159	1.30198	0.758075	1	0.0929568	0.236327	0.117894	0.873382	0.950158	1.12105	6.58482	7.85791e-13	9.5441e-12	0.0951918	0.312306	0.144201	1.94634	1.18536	1.48483	8.36783	1.60839e-19	1.59661e-18
AT4G14810	0	0	0	0	0	0	NA	1	1	0	0	0	0	0	0	NA	1	1	0	0	0	0	0	0	NA	1	1	0	0	0	0	0	0	NA	1	1
AT5G18362	5.80826	5.53186	5.48211	1.12568	1.86245	1.82827	0.286312	3.75228e-08	1.85037e-07	4.45567	5.05978	5.04282	2.64546	3.3199	3.23571	0.632017	0.00190809	0.00967639	2.99032	2.437	2.51602	1.21824	2.21917	2.34555	0.728026	0.638975	1	4.03317	3.54362	4.61617	2.06068	1.75862	2.20738	0.494276	0.0231931	0.0554726
AT1G42450	0	0	0	0	0	0	NA	1	1	0	0	0	0	0	0	NA	1	1	0	0	0	0	0	0	NA	1	1	0	0	0	0	0	0	NA	1	1
AT4G08980	34.8536	40.284	32.4478	27.0914	27.6554	27.3106	0.762719	0.616239	0.962169	30.3867	32.6694	39.4553	35.0245	34.6414	36.8238	1.03881	0.803048	1	47.2858	47.483	47.4856	30.1356	40.1091	50.2356	0.846935	0.807593	1	30.1903	31.2851	32.7734	22.8518	22.7467	21.3562	0.710404	0.351471	0.60994
AT2G22390	1.92132	1.92983	1.51316	1.64093	1.7973	1.91341	0.99764	0.162874	0.314101	1.32209	1.67508	2.15583	1.86974	2.23361	2.44084	1.26998	0.173478	0.414478	1.63567	1.80593	1.46042	1.63926	1.43083	1.47944	0.928092	0.565657	0.919199	1.273	2.26577	1.7457	1.45244	1.09218	1.65013	0.793786	0.833063	1
AT3G06962	0	0.178542	0	0	0.295089	0	1.65278	1	1	0	0	0	0.628727	0	0	NA	0.263513	0.56574	0	0	0	0.398105	0.725193	0	NA	0.0258008	0.0708127	0.195257	0.197107	0	0.384801	0	0.480894	2.20636	0.470512	0.782061
AT2G12740	0	0	0	0	0	0	NA	1	1	0	0	0	0	0	0	NA	1	1	0	0	0	0	0.00835109	0.00882668	NA	0.512435	0.854684	0	0	0	0	0	0	NA	1	1
AT1G51240	0	0	0	0	0	0	NA	1	1	0	0	0	0	0	0	NA	1	1	0	0	0	0	0	0	NA	1	1	0	0	0	0	0	0	NA	1	1
AT5G05985	0	0	0	0	0	0	NA	1	1	0	0	0	0	0	0	NA	1	1	0	0	0	0	0	0	NA	1	1	0	0	0	0	0	0	NA	1	1
AT5G07070	2.08662	2.65423	1.85927	2.5122	2.45147	2.8611	1.18555	0.00607239	0.0162327	2.55217	2.4197	2.11014	3.06322	2.36564	2.30565	1.09213	0.599011	1	2.50108	2.07627	2.4893	1.71581	3.14818	2.34599	1.02028	0.271887	0.518973	2.73197	1.67442	2.30574	2.52376	2.14277	1.92243	0.98165	0.137355	0.271782
AT3G42786	0	0	0	0	0	0	NA	1	1	0	0	0	0	0	0	NA	1	1	0	0	0	0	0	0	NA	1	1	0	0	0	0	0	0	NA	1	1
AT1G07130	2.99568	4.0703	2.6583	2.41911	1.77885	1.87718	0.624739	0.146742	0.286973	3.33907	3.65902	3.25112	2.52672	3.11323	3.45571	0.887451	0.344988	0.693568	2.59139	2.6717	2.37482	2.26895	2.34476	2.43629	0.923029	0.536069	0.880443	3.42412	3.32696	2.59351	2.78358	2.09315	2.49482	0.788858	0.851909	1
AT4G08590	2.00028	2.11103	1.8183	2.86812	2.7685	2.73863	1.41245	1.206e-05	4.65526e-05	1.68129	1.90239	1.27074	3.1244	3.85333	3.13791	2.0838	1.6438e-07	1.96706e-06	1.24975	2.01139	1.83987	2.50704	2.39993	2.29033	1.41095	0.00434922	0.0147247	1.55584	1.69725	1.67261	3.28871	3.31797	2.63697	1.87662	2.44698e-10	1.45477e-09
AT2G44080	78.683	56.4029	81.6813	14.7143	10.3281	9.36916	0.158749	1.06822e-37	1.97547e-36	92.0061	100.532	85.8605	46.1543	37.8817	30.1923	0.410305	1.30555e-21	5.45636e-20	86.4958	64.1508	58.0377	11.8527	11.1251	12.1071	0.168124	1.04415e-31	3.28517e-30	79.4339	73.6913	63.0289	9.70749	10.3284	9.14427	0.134997	5.30102e-75	2.09805e-73
AT2G18400	11.468	12.6534	9.96146	14.7372	14.167	13.5287	1.24499	9.73836e-05	0.000337662	10.1838	12.086	9.88945	12.8679	14.2372	14.4413	1.2919	0.0223227	0.0790483	10.524	13.4343	8.34009	16.4474	20.3686	16.8348	1.66109	1.03555e-05	5.78333e-05	9.18283	8.88363	9.42828	12.316	12.6475	11.884	1.34017	1.41653e-06	6.07585e-06
AT5G32215	0	0	0	0	0	0	NA	1	1	0	0	0	0	0	0	NA	1	1	0	0	0	0	0	0	NA	1	1	0	0	0	0	0	0	NA	1	1
AT5G62320	0	0.0355728	0	0	0.029397	0	0.826388	1	1	0	0.06275	0.164167	0.0835121	0.117903	0	0.887617	1	1	0	0.0275949	0	0	0	0	0	1	1	0	0	0.0942916	0.0766682	0	0.0638758	1.49052	0.698473	1
AT1G42110	0	0	0	0.0481985	0	0	NA	0.509453	0.820256	0	0	0	0	0	0	NA	1	1	0.0187371	0	0	0	0	0	0	1	1	0	0	0	0	0	0	NA	1	1
AT1G04820	369.031	350.213	405.523	337.397	330.767	315.861	0.87487	0.247643	0.454021	442.539	426.794	474.186	462.67	524.565	506.166	1.11156	0.223948	0.505651	486.372	398.156	415.305	354.806	326.356	380.362	0.816662	0.966262	1	440.713	386.363	386.796	251.607	295.872	304.149	0.70158	0.313275	0.55177
AT3G42770	0	0	0	0	0	0	NA	1	1	0	0	0	0	0	0	NA	1	1	0	0	0	0	0	0	NA	1	1	0	0	0	0	0	0	NA	1	1
AT2G39210	64.4188	72.5258	52.4999	9.2336	8.59113	8.2165	0.137461	1.96988e-69	7.24992e-68	45.5591	43.8084	34.0602	24.8506	23.4941	23.7343	0.583978	2.24471e-11	4.28561e-10	51.4266	66.6459	52.8964	13.5959	11.3449	9.73503	0.202819	2.52113e-27	6.61319e-26	52.1246	58.0959	58.6011	9.14195	7.16423	10.7108	0.160033	2.98641e-50	7.53938e-49
AT5G23950	9.11992	8.6658	9.09743	1.43554	1.3315	1.4572	0.157134	2.05534e-28	2.88969e-27	12.0199	9.71722	11.0029	4.44709	4.37807	4.31394	0.401316	7.80861e-16	2.24645e-14	9.4406	10.7422	9.43702	2.42747	2.16673	1.30865	0.199287	2.37703e-13	2.99063e-12	9.0961	10.3361	10.1577	1.50166	2.19957	2.30673	0.203041	2.36664e-18	2.21391e-17
AT5G45110	20.9945	20.9412	16.1019	9.54433	6.5175	6.63331	0.391042	9.45124e-11	5.68123e-10	12.6881	14.7676	14.2359	12.4492	9.92543	10.4956	0.788415	0.00246134	0.0120809	12.5659	14.3698	11.0439	4.43183	7.96005	8.63523	0.553641	0.0140972	0.0417645	16.8154	19.1866	20.2307	6.85397	9.88979	5.23925	0.390929	5.82047e-08	2.84355e-07
AT2G47040	0	0	0	0	0.0139884	0	NA	1	1	0	0	0	0	0	0	NA	1	1	0	0	0	0	0.0171885	0	NA	1	1	0	0	0	0.0182411	0	0	NA	1	1
AT4G05583	0	0	0	0	0	0	NA	1	1	0	0	0	0	0	0	NA	1	1	0	0	0	0	0	0	NA	1	1	0	0	0	0	0	0	NA	1	1
AT3G61150	11.6373	10.8145	13.5648	12.2394	11.4607	11.2223	0.96962	0.0302845	0.0705895	12.3144	11.1241	12.8737	13.3926	13.7299	13.9796	1.13191	0.166347	0.400889	17.4227	14.6348	15.5286	14.253	13.0086	12.8839	0.84364	0.805956	1	12.68	12.7126	12.3704	10.9843	11.0773	10.3385	0.85799	0.116936	0.236391
AT5G52990	9.75963	10.3384	8.68177	3.40809	2.87061	2.92137	0.319672	7.41472e-15	5.73416e-14	8.66119	9.19131	10.401	6.66636	5.48249	6.14499	0.647489	9.7912e-06	8.66256e-05	8.97982	9.92314	9.88774	2.55109	5.99084	6.3616	0.517651	0.0215529	0.0605789	11.5173	11.2612	10.7056	2.58468	3.76801	2.15341	0.254034	1.30306e-15	1.07317e-14
AT1G16210	83.5732	98.9197	71.2006	49.1094	51.0913	46.5945	0.578632	0.000798238	0.00246258	71.4086	68.3453	83.5874	66.0589	64.779	64.659	0.875328	0.0561228	0.168529	61.146	69.4778	64.7507	48.7948	55.1574	67.4832	0.877471	0.566889	0.920979	72.5697	71.2961	68.6264	46.539	41.1203	51.145	0.65322	0.0766977	0.162312
AT3G17260	0	0	0	0	0	0	NA	1	1	0	0	0	0	0	0	NA	1	1	0	0	0	0	0	0	NA	1	1	0	0	0	0	0	0	NA	1	1
AT3G42556	0	0	0	0	0	0	NA	1	1	0	0	0	0	0	0	NA	1	1	0	0	0	0	0	0	NA	1	1	0	0	0	0	0	0	NA	1	1
AT3G61980	11.7705	15.0478	13.259	10.3	8.85863	6.9048	0.65033	0.113172	0.229223	12.0225	13.5828	15.7935	12.3467	11.3984	11.4887	0.851081	0.0947003	0.25685	8.86818	7.72999	9.16138	5.83531	6.95017	10.8029	0.915715	0.562134	0.91489	11.338	11.2788	12.4062	7.53849	6.33022	6.59696	0.584349	0.0354846	0.0816793
AT1G34580	0.103908	0	0.0804706	1.34255	1.09851	0.784976	17.4968	1.78684e-24	2.16991e-23	0.0392422	0.0689661	0.0451073	0.481871	0.583122	0.673583	11.3398	6.33894e-14	1.53953e-12	0.041753	0.0303285	0.148271	1.67814	1.56816	1.23786	20.3499	2.27877e-24	5.24819e-23	0.0855138	0.0647433	0.0518162	0.568776	0.561463	1.26366	11.8467	3.39071e-13	2.45443e-12
AT5G13970	13.116	12.8985	12.0099	10.8209	9.26884	11.6767	0.835422	0.652988	1	12.5444	13.4256	13.0945	12.2566	11.2704	13.6877	0.952649	0.464116	0.860806	11.2937	11.5387	12.5294	7.97911	9.92491	10.9774	0.816742	0.979998	1	12.8502	12.3529	12.4937	9.58303	11.1085	7.12093	0.737792	0.768284	1
AT1G02050	7.9293	5.51547	7.67595	5.29917	4.27452	4.8452	0.68269	0.231583	0.428788	6.22441	6.98185	5.76992	7.44697	8.08259	7.47759	1.21242	0.0745839	0.211902	4.63891	6.31802	6.78138	3.60024	4.06263	4.81541	0.703464	0.369275	0.665328	5.75054	6.81463	7.08258	3.44913	3.48131	4.69531	0.591709	0.0802803	0.169106
AT1G66500	7.21817	2.67099	3.31395	8.19475	3.56878	1.78202	1.02594	0.444847	0.745111	3.58293	2.84017	3.85923	7.38398	4.0265	3.22553	1.42341	0.0765486	0.21666	3.49227	2.73035	3.13759	2.17076	1.77436	1.74145	0.607525	0.0994169	0.22561	2.94835	2.89362	4.10238	4.78824	1.90367	1.38953	0.812667	0.809975	1
AT3G44444	0	0.19838	0	0	0.163939	0	0.826388	1	1	0	0	0	0	0	0	NA	1	1	0	0	0	0	0	0	NA	1	1	0	0	0	0	0	0	NA	1	1
AT4G09110	1.05239	1.23742	0.891417	0.0566558	0.0681725	0.0920171	0.0681642	1.92513e-10	1.13072e-09	0.496809	0.691217	0.571062	1.01675	0.455702	0.710633	1.24103	0.542031	0.946049	0.660745	1.59984	0.938563	0.183943	0	0.132808	0.0990111	1.58465e-06	9.9995e-06	0.631523	0.774118	1.14799	0.800082	0.531069	0.370325	0.666296	0.694474	1
AT3G15115	16.128	15.7669	17.3691	12.0936	11.2162	12.7822	0.732624	0.361213	0.625063	20.3394	15.3638	14.0338	10.3349	9.27834	8.98471	0.574983	3.72783e-08	4.93742e-07	18.0822	12.5251	14.1488	9.8764	9.38061	9.15886	0.634906	0.0578363	0.142187	19.0798	14.8044	14.9721	10.3054	8.61272	10.2155	0.596312	0.0304453	0.0710038
AT5G24530	46.8714	46.6535	47.0778	13.1685	11.1005	11.3789	0.253536	7.71999e-42	1.61323e-40	42.9942	41.1953	34.7234	32.1618	27.0255	28.0367	0.733512	5.38575e-05	0.000407319	33.3391	43.6483	33.7396	14.2314	14.8874	9.37233	0.347622	1.1322e-09	1.03297e-08	36.7399	48.822	47.922	17.2379	17.4826	16.6634	0.384945	1.58124e-14	1.22993e-13
AT4G06578	0	0	0	0	0	0	NA	1	1	0	0	0	0	0	0	NA	1	1	0	0	0	0	0	0	NA	1	1	0	0	0	0	0	0	NA	1	1
AT1G04030	7.34134	6.92599	7.83836	4.93798	4.49828	4.10062	0.612371	0.0126736	0.0319283	7.0537	7.11186	6.37387	6.72322	6.91136	6.47365	0.979007	0.676792	1	6.20356	6.85374	7.26257	4.0533	4.00113	3.88021	0.587338	0.0148077	0.0436195	5.90847	5.76267	7.29493	2.51705	3.72144	3.08178	0.491419	0.001031	0.00312923
ATMG01275	0	0	0	0	0	0	NA	1	1	0	0	0	0	0	0	NA	1	1	0	0	0	0	0	0	NA	1	1	0	0	0	0	0	0	NA	1	1
AT5G26590	0	0	0	0	0	0	NA	1	1	0	0	0	0	0	0	NA	1	1	0	0	0	0	0	0	NA	1	1	0	0	0	0	0	0	NA	1	1
AT3G18210	8.97292	8.91778	9.4901	11.3252	12.6771	12.0044	1.31503	1.14603e-07	5.41009e-07	7.27403	7.90371	6.20832	11.996	12.8009	12.0324	1.72212	1.46518e-09	2.29954e-08	8.0175	9.79601	7.61744	9.8455	11.1045	9.7109	1.20565	0.00250996	0.00895419	7.85433	9.50975	6.93038	11.1298	12.2061	9.97409	1.3711	1.82736e-08	9.3688e-08
AT5G01230	3.04805	4.53356	3.88378	3.76994	4.59703	3.82683	1.06353	0.0386774	0.0880214	4.57503	3.93373	4.9478	4.19973	5.41481	4.27477	1.03216	0.911113	1	3.14048	4.01108	4.03608	4.20742	4.5289	5.33915	1.25813	0.0071441	0.0228625	3.26959	3.94988	4.05978	3.72352	4.15027	3.38826	0.998475	0.0349177	0.0805287
AT5G63080	9.49856	11.461	9.89314	6.07206	5.18017	5.97454	0.558356	0.000641754	0.00200039	9.69592	9.28332	11.1181	8.09932	6.71869	7.00166	0.72497	0.000469263	0.00283753	9.09231	10.5599	10.1883	4.1462	5.5102	6.72773	0.549057	0.00770588	0.0244669	9.95041	12.4462	10.4157	4.31011	5.25852	3.29696	0.392097	1.20268e-07	5.73876e-07
AT2G33920	0	0	0	0	0	0	NA	1	1	0	0	0	0	0	0	NA	1	1	0	0	0	0	0	0	NA	1	1	0	0	0	0	0	0	NA	1	1
AT3G05720	0.100464	0.0708767	0.0486271	0.194707	0.195239	0.0790581	2.13215	0.0409869	0.0927686	0.0237135	0.0625128	0.0545154	0.0554643	0.0783049	0.152638	2.03499	0.359335	0.715719	0.151384	0.0549812	0.051199	0.158038	0.0479806	0.380348	2.27658	0.0530875	0.132215	0.0258374	0.23474	0	0.0763783	0.0467977	0.0636343	0.716908	1	1
AT2G21090	2.665	2.54318	2.86027	2.66982	2.22175	2.18835	0.877481	0.472142	0.78326	2.73498	2.64362	2.22158	2.2176	2.89	2.66023	1.02206	0.98345	1	2.32797	2.46603	2.34231	2.45054	2.91447	2.30059	1.07417	0.0968714	0.220876	2.36408	2.6472	2.7446	2.77974	3.9041	2.59319	1.19613	0.00137572	0.00410215
AT1G68860	0	0	0	0	0	0	NA	1	1	0	0	0	0	0	0	NA	1	1	0	0	0	0	0	0	NA	1	1	0	0	0	0	0	0	NA	1	1
AT4G30500	5.50334	4.87519	4.75855	5.5228	5.44096	5.6622	1.09836	0.0142769	0.035644	5.54915	5.62975	6.61046	6.60753	5.7193	6.65665	1.06713	0.700996	1	7.89015	6.62796	6.97074	5.43525	8.7271	7.76767	1.02053	0.217759	0.435414	5.60643	4.88277	5.12904	3.73711	4.57952	2.66232	0.702958	0.611525	0.959671
AT5G48070	15.3468	14.8037	17.1262	4.81953	4.00422	4.80838	0.288347	1.43733e-19	1.41096e-18	11.5717	12.4673	12.5687	7.60973	7.53151	5.14556	0.554167	4.44336e-08	5.82315e-07	16.8087	15.4757	12.1662	4.28442	4.85239	6.20469	0.345136	3.6696e-08	2.83527e-07	12.462	12.9121	11.515	2.59278	4.43489	3.24025	0.278346	2.35495e-13	1.72062e-12
AT3G23850	0	0	0	0	0	0.185874	NA	1	1	0	0	0	0.782416	0	0	NA	0.145273	0.360069	0	0	0	0	0	1.07309	NA	0.0583731	0.143371	0	0	0	0	0	0	NA	1	1
AT1G18880	43.3055	49.2262	38.0892	19.349	18.2908	18.7692	0.431853	4.98411e-12	3.26337e-11	46.6785	49.5103	42.3006	45.37	47.947	45.5675	1.00285	0.860647	1	34.7037	41.2101	36.4445	20.9543	17.89	15.1395	0.480461	8.98331e-06	5.06642e-05	32.2882	37.1745	37.5437	19.5886	21.902	20.4262	0.578628	0.00035714	0.0011572
AT1G50740	17.0969	16.7009	18.5094	8.3655	7.66746	7.64255	0.452624	1.30335e-07	6.12862e-07	16.7631	16.3668	19.7076	13.6277	14.6138	13.8846	0.797278	0.011328	0.0446819	15.1933	14.1734	14.1264	8.64666	8.31027	10.1623	0.62353	0.0530694	0.13219	17.588	18.28	19.2965	8.71663	8.19963	9.39818	0.477018	3.00771e-05	0.00011222
AT5G58780	0.587244	0.828591	0.497421	1.70719	0.7418	1.27083	1.94423	0.000594307	0.00185888	0.242572	0.456758	0.358491	1.21577	0.76286	1.15245	2.95993	2.16649e-05	0.000178252	0.848017	0.749891	0.935229	1.03925	1.08679	0.778138	1.14647	0.175475	0.362916	0.528595	0.762294	0.549079	0.967318	0.683867	0.836915	1.35225	0.0157801	0.0390401
AT2G05642	0.0422013	0.0198485	0.0204265	0.0817894	0	0	0.991672	1	1	0	0.0175062	0	0	0	0	0	1	1	0	0.0153971	0	0	0	0	0	1	1	0.0434133	0	0.0526116	0	0	0.0178203	0.18558	0.388963	0.665544
AT3G31350	0	0	0	0	0	0	NA	1	1	0	0	0	0	0	0	NA	1	1	0	0	0	0	0	0	NA	1	1	0	0	0	0	0	0	NA	1	1
AT3G11430	10.1043	10.3599	6.80099	3.52411	3.11611	2.81847	0.346915	2.60578e-10	1.51566e-09	2.5362	3.5315	2.60131	5.08783	5.38997	5.77652	1.87499	9.24576e-08	1.14937e-06	5.93664	12.9066	6.38144	4.76735	4.30266	2.60762	0.462945	0.00794464	0.0251584	6.44073	10.6861	9.17068	6.78639	3.79232	5.21778	0.600684	0.14654	0.287049
AT3G42500	0	0	0	0	0	0	NA	1	1	0	0	0	0	0	0	NA	1	1	0	0	0	0	0	0	NA	1	1	0	0	0	0	0	0	NA	1	1
AT2G26695	13.2254	9.00079	10.3839	27.9549	32.0741	33.1249	2.85659	1.24259e-25	1.58131e-24	12.9472	13.2985	14.2209	34.1185	38.5731	41.2371	2.81538	5.77599e-28	3.32337e-26	12.4287	11.6963	10.1255	29.1457	30.5629	29.35	2.60021	2.35173e-18	4.09869e-17	12.5394	10.2532	10.7133	23.8471	20.4975	23.3682	2.02092	8.90253e-17	7.75183e-16
AT3G33097	0	0	0	0	0	0	NA	1	1	0	0	0	0	0	0	NA	1	1	0	0	0	0	0	0	NA	1	1	0	0	0	0	0	0	NA	1	1
AT1G58220	7.45499	5.87988	7.7669	5.69892	5.16407	6.11853	0.804744	0.942619	1	9.2231	9.06991	6.32864	7.24551	7.10073	7.30439	0.879333	0.141556	0.353031	6.68712	5.92364	6.82622	5.27834	3.91582	3.63342	0.659958	0.119924	0.26438	7.26545	7.19382	8.45062	5.6094	6.07555	5.99893	0.771888	0.871694	1
AT5G03540	43.7523	42.574	41.0714	25.4718	21.9956	24.4047	0.564155	1.46283e-05	5.59138e-05	43.4206	41.6733	37.3428	32.3954	30.6457	30.4055	0.763223	6.02796e-05	0.000450615	39.5086	35.5645	39.495	24.6358	22.2961	25.5227	0.632415	0.0172424	0.0498305	37.016	39.5861	37.5476	21.5623	22.9039	22.6516	0.587981	0.000309296	0.0010103
AT4G10520	0	0	0	0	0	0	NA	1	1	0	0	0	0	0	0	NA	1	1	0	0	0	0	0	0	NA	1	1	0	0	0	0	0	0	NA	1	1
AT3G04290	21.3969	14.1292	27.9191	62.8067	58.2979	55.6784	2.78639	3.40218e-20	3.4382e-19	26.9277	22.0462	26.0011	33.1407	40.037	32.401	1.40819	0.000191987	0.00128203	16.6972	12.148	14.6027	58.9803	51.1457	48.3752	3.64808	4.54308e-32	1.46083e-30	30.7117	28.1769	23.5487	57.9559	77.3997	62.4357	2.39929	3.72212e-34	6.3779e-33
AT1G42160	0	0	0	0	0	0	NA	1	1	0	0	0	0	0	0	NA	1	1	0	0	0	0	0	0	NA	1	1	0	0	0	0	0	0	NA	1	1
AT1G07350	26.0934	29.7631	25.1602	23.5931	26.4126	24.0637	0.914249	0.119859	0.241675	26.1396	31.3647	32.1369	32.1291	35.5781	36.835	1.16623	0.0934827	0.254184	20.6656	22.5072	24.3968	18.8536	17.6626	16.1793	0.77987	0.660478	1	26.6842	28.8841	24.6217	24.4976	21.7253	23.8371	0.873674	0.0894359	0.186359
AT5G63960	4.3733	2.98614	3.78227	3.90087	3.48585	4.00632	1.02256	0.032465	0.0751921	3.57364	3.17708	2.44538	4.76754	5.28317	4.27226	1.5575	5.53575e-05	0.000417818	3.99185	3.19118	3.34876	3.56199	2.59755	2.92477	0.862561	0.730879	1	3.083	3.33123	3.26573	2.74537	3.91918	3.07472	1.00613	0.0152174	0.0377899
AT2G16005	239.961	264.528	291.888	21.4468	20.2526	19.1072	0.0763541	5.36131e-138	5.84905e-136	250.246	242.939	250.57	157.36	133.258	106.047	0.533327	5.045e-13	1.13777e-11	277.86	281.561	286.41	19.4921	15.7524	8.35187	0.0515427	9.4025e-53	6.18283e-51	125.498	114.583	126.841	20.6377	13.6125	21.2319	0.151209	2.91357e-45	6.51375e-44
AT4G20340	6.36407	6.18029	5.86143	6.09212	6.2089	6.21784	1.00614	0.0262475	0.0620014	6.44656	6.54117	6.20767	7.19764	6.64058	7.3856	1.10567	0.359204	0.715597	4.29659	5.37707	4.64827	5.32308	5.29128	5.17642	1.10256	0.0424386	0.10894	5.30108	5.53863	4.91456	5.51084	4.65675	5.61405	1.00174	0.0218091	0.0524274
AT5G08040	32.4738	48.4252	28.0718	42.7998	46.1811	42.8474	1.20976	0.00143887	0.00426885	28.3019	24.9596	38.5432	36.216	34.764	45.2132	1.26566	0.0837616	0.232685	25.203	28.134	21.3648	34.9671	70.232	90.4597	2.6192	5.21942e-09	4.43895e-08	28.7139	30.4523	29.3817	46.5694	44.7227	51.1818	1.609	1.39222e-13	1.02839e-12
AT4G39340	1.7646	1.4646	2.61257	0.402344	0.403443	0.108911	0.156579	1.2294e-05	4.74175e-05	2.15607	1.03341	1.23916	0.573059	1.6181	1.26165	0.779653	0.421561	0.801976	1.66838	0.98465	0.846383	0.32657	0.297442	0.209588	0.238211	0.00717479	0.022952	1.17459	2.26366	1.94108	0.315657	0.96703	0.438315	0.319929	0.0101331	0.0260435
AT2G29790	0	0	0	0	0	0	NA	1	1	0	0	0	0	0	0	NA	1	1	0	0	0	0	0	0	NA	1	1	0	0	0	0	0	0	NA	1	1
AT4G17050	20.9551	20.4511	22.9661	46.7741	46.264	47.453	2.18248	6.96755e-32	1.09352e-30	20.8823	21.7815	24.5969	36.3486	35.597	39.9574	1.66372	1.36178e-09	2.1493e-08	18.75	22.3251	20.2435	44.203	41.5011	47.5229	2.1727	1.10553e-17	1.85647e-16	24.0889	23.3232	24.0361	42.206	37.2932	38.9458	1.65777	5.03884e-22	5.6139e-21
AT4G23635	0	0	0	0	0	0	NA	1	1	0	0	0	0	0	0	NA	1	1	0	0	0	0	0	0	NA	1	1	0	0	0	0	0	0	NA	1	1
ATMG00480	0	0	0	0	0	0	NA	1	1	0	0	0	0	0	0	NA	1	1	0	0	0	0	0	0	NA	1	1	0	0	0	0	0	0	NA	1	1
AT3G51860	20.5148	20.0659	19.4531	6.27702	5.37292	5.37543	0.283596	6.4128e-30	9.48429e-29	18.1807	20.4278	21.1856	16.1658	12.0483	12.9059	0.687692	1.33094e-05	0.00011438	21.5845	21.4955	29.9802	6.53069	8.35277	8.42717	0.31906	2.68886e-12	3.15472e-11	25.5791	28.0919	27.3098	7.56598	5.30779	7.08686	0.246486	1.17155e-27	1.63414e-26
AT2G07734	0.028717	0.0270128	0	0	0	0	0	0.507301	0.820256	0.108453	0.0714754	0	0	0.0895316	0	0.497595	0.532726	0.934199	0	0.0209546	0	0	0	0	0	1	1	0.0295417	0	0	0	0	0	0	1	1
AT5G65609	1.30686	1.84395	1.47595	0.844264	0	1.37121	0.478837	0.261404	0.473974	1.43953	0.722825	1.18191	1.44298	0.452714	0.220617	0.632818	0.465549	0.86275	0.218804	1.11254	0.444004	0.228421	0.624141	0.219895	0.604082	0.814165	1	0	1.13094	0.543079	0	0.202918	0.551845	0.450868	0.578815	0.916039
AT4G09840	1.60939	3.07822	2.18115	1.17833	1.25105	1.23833	0.53397	0.0703611	0.151062	1.97537	1.33523	1.3973	1.95472	1.22653	1.68447	1.03352	1	1	2.04787	1.80069	1.91376	1.68779	1.02483	0.974879	0.639935	0.33116	0.609066	2.48341	2.72979	2.00639	1.03321	0.64972	1.08735	0.383717	0.00141091	0.00419885
AT5G02320	3.33452	4.13963	3.22798	1.72836	1.20562	1.79004	0.441409	4.73254e-05	0.000170607	4.28317	4.11757	4.03965	2.8256	2.8408	2.72949	0.674889	4.91939e-05	0.000374918	3.58345	3.45173	3.47774	1.21987	2.16658	2.15296	0.526916	0.0162872	0.0474372	4.02859	3.22121	3.31117	1.41493	1.77	1.80101	0.472111	0.000778898	0.0024054
AT5G11425	0	0	0	0	0	0	NA	1	1	0	0	0	0	0	0	NA	1	1	0	0	0	0	0	0	NA	1	1	0	0	0	0	0	0	NA	1	1
AT5G66400	161.691	167.153	147.49	32.6827	39.2913	35.1511	0.224895	1.35908e-43	2.95968e-42	122.181	161.231	176.849	108.135	90.7189	126.599	0.707107	0.000647222	0.00377176	170.039	150.821	201.891	84.9733	101.814	99.4641	0.547587	0.000562962	0.0023055	149.404	195.959	209.447	60.1034	34.0255	60.6231	0.278928	9.98038e-13	6.98814e-12
AT4G17190	10.7861	11.7595	10.3852	11.0062	11.4355	12.5069	1.06127	0.00361491	0.010057	10.7053	10.4924	11.5796	14.0604	13.2941	14.1349	1.26579	0.00891828	0.0364387	10.9522	10.6709	11.3493	10.4579	13.7184	14.8518	1.18366	0.00540039	0.0178553	10.1089	10.3557	10.656	9.96105	13.5427	7.24322	0.987994	0.0542889	0.119699
AT2G28730	0	0	0	0	0	0	NA	1	1	0	0	0	0	0	0	NA	1	1	0	0	0	0	0	0	NA	1	1	0	0	0	0	0	0	NA	1	1
AT4G34100	55.0405	51.9586	57.1405	34.4741	32.7791	34.7715	0.621573	0.00168756	0.00495763	63.8018	62.4521	51.1176	47.5943	49.5608	48.3371	0.820268	0.00440245	0.01991	55.1496	49.5241	53.6468	37.3011	30.3333	29.334	0.612482	0.00973071	0.0301523	52.4088	54.1383	52.5293	29.994	30.9551	31.8783	0.58354	0.000131739	0.000453321
AT1G60180	0	0	0	0	0	0	NA	1	1	0	0	0	0	0	0	NA	1	1	0.224698	0	0	0	0.0427302	0.0451637	0.391165	0.525193	0.865758	0.13806	0	0.111541	0	0	0	0	0.0702235	0.150365
AT5G48090	0.17776	0.231522	0.132369	0.247342	0.159439	0.186512	1.09534	0.271941	0.488702	0.167833	0.204201	0.252276	0.362354	0.468943	0.207751	1.66431	0.0536288	0.162419	0.315934	0.309309	0.320551	0.22944	0.470194	0.303705	1.06084	0.324755	0.599648	0.351663	0.170398	0.102281	0.194051	0.165606	0.11548	0.761021	1	1
ATMG00320	0	0	0	0	0	0	NA	1	1	0	0	0	0	0	0	NA	1	1	0	0	0	0	0	0	NA	1	1	0	0	0	0	0	0	NA	1	1
AT1G36800	0	0	0	0	0	0	NA	1	1	0	0	0	0	0	0	NA	1	1	0	0	0	0	0	0	NA	1	1	0	0	0	0	0	0	NA	1	1
AT5G58010	0.704087	1.58217	1.32532	3.18401	3.04067	2.95502	2.54174	7.87393e-10	4.41776e-09	2.51135	3.21281	1.95276	1.7708	3.00817	2.06024	0.890879	0.470303	0.867397	2.08261	2.28342	3.30912	5.94813	8.92969	4.89683	2.57645	8.51825e-08	6.25777e-07	3.62154	3.61525	4.87652	5.98727	4.73741	6.47484	1.41989	4.51787e-05	0.000165028
AT5G37475	44.2608	53.2668	40.8176	26.7656	21.7515	21.7356	0.507808	1.79262e-06	7.56254e-06	34.0712	40.0831	47.5041	35.2164	27.2646	29.3685	0.754979	0.00232183	0.0114867	37.8303	39.5363	36.6385	14.1779	32.5336	34.4922	0.712281	0.428698	0.749994	37.3743	42.1907	41.1121	19.9365	24.1485	13.5417	0.477528	3.51115e-05	0.00012975
AT3G27700	8.81677	7.73455	8.92208	7.28735	6.61012	6.7001	0.808591	0.88846	1	9.36497	9.14358	7.03572	8.43473	8.69114	7.72655	0.972916	0.619883	1	7.76076	6.96181	7.56582	7.00272	5.07772	4.28698	0.734348	0.42651	0.746943	7.89177	8.7408	7.98785	6.54965	6.75438	6.40583	0.80055	0.521172	0.83955
AT1G52140	14.9416	17.4634	19.3578	13.5253	13.9795	10.5141	0.734483	0.483331	0.798392	24.4553	23.0483	19.9054	20.4001	21.6182	23.0637	0.96548	0.562765	0.973239	19.5487	21.9362	19.4697	12.5262	8.84515	8.71659	0.493613	0.000427715	0.00178757	19.5585	21.4628	17.6235	14.0576	11.3361	13.4499	0.662352	0.213831	0.399575
AT1G18550	4.121	3.13654	4.13831	3.84428	3.16357	4.12656	0.977057	0.113707	0.230153	3.63256	2.95084	3.52596	4.3992	3.16317	3.42935	1.08728	0.582289	0.996743	3.65884	3.06946	3.92146	2.24158	2.98897	2.41687	0.718083	0.410228	0.723366	3.99308	4.01318	4.15696	2.82534	4.11007	1.83404	0.720981	0.722351	1
AT4G08460	49.6724	63.7475	46.7163	26.8502	32.0613	29.0723	0.549431	0.000273544	0.000894215	49.0241	47.0776	61.5823	42.2581	40.2235	41.6592	0.787276	0.00299318	0.0142946	38.8234	41.9111	41.8913	30.2384	32.5588	45.1362	0.880185	0.574337	0.930245	44.8638	42.8312	45.014	29.1694	27.7765	32.3463	0.672842	0.135894	0.269208
AT5G41240	9.04504	10.9556	10.8811	6.17161	5.89351	5.8222	0.57922	0.00135959	0.00404863	9.8833	10.6746	10.3898	8.99968	8.32268	8.6675	0.839799	0.0170111	0.0627794	9.24969	7.74217	9.32273	4.62561	5.78564	6.21773	0.63193	0.0583389	0.143297	9.36754	8.61201	8.89433	5.52183	5.20747	3.72503	0.537858	0.00278106	0.00791808
AT1G15950	79.5476	103.489	90.942	100.537	99.588	96.3005	1.08193	0.000495163	0.00156435	93.5326	99.2786	106.493	96.1266	90.534	94.7797	0.940315	0.275404	0.585075	86.3414	103.324	92.04	97.5357	101.337	84.4167	1.00562	0.0632456	0.153365	90.349	91.7668	88.53	109.1	96.9565	115.837	1.18935	8.94449e-09	4.71234e-08
AT2G37790	2.92544	3.03327	3.28251	6.22812	7.51998	7.7086	2.32184	2.78874e-16	2.32697e-15	1.91462	2.73049	3.28313	4.73512	5.49316	5.01714	1.92293	9.10921e-06	8.11904e-05	2.13731	3.63866	2.94787	9.06444	7.23983	10.0686	3.02308	4.27945e-13	5.2867e-12	1.50473	2.41658	2.32088	6.30156	8.23823	6.85043	3.42672	3.61482e-23	4.22194e-22
AT5G43670	9.9578	9.32739	10.3166	6.41492	5.8055	6.00179	0.615578	0.00318382	0.00894214	13.0198	11.29	9.30425	10.8406	10.1305	9.90197	0.918459	0.255333	0.557593	9.56773	8.90921	11.076	6.7175	4.2481	3.50166	0.489537	0.00136647	0.00515968	11.1214	11.8078	12.1527	5.78417	5.73296	5.62224	0.488554	1.28371e-07	6.11067e-07
AT3G04997	0	0	0	0	0	0	NA	1	1	0	0	0	0	0	0	NA	1	1	0	0	0	0	0	0	NA	1	1	0	0	0	0	0	0	NA	1	1
AT3G23260	2.96473	3.16752	3.11803	0.898532	0.938921	1.0369	0.310732	1.62134e-08	8.23835e-08	3.24842	3.76546	4.25032	2.3036	1.74974	1.85367	0.524406	4.95745e-06	4.66089e-05	1.7649	2.40372	2.61143	0.499002	0.769144	0.997707	0.334194	0.000230487	0.00101551	2.82396	2.85073	2.87473	0.667837	0.886578	0.309114	0.217972	2.10685e-09	1.16803e-08
AT3G42716	0	0	0	0.0535066	0	0.0651768	NA	0.0380825	0.0868382	0	0	0	0	0	0	NA	1	1	0	0	0	0	0	0	NA	1	1	0	0	0	0	0	0	NA	1	1
ATMG01120	1.16803	0.961378	0.565357	4.33883	1.81594	1.83832	2.96615	0.000156628	0.00052831	1.37851	1.21133	1.42609	1.77333	2.73121	1.62675	1.52674	0.171353	0.410657	1.0267	1.17193	0.892887	1.22494	2.37082	0.58961	1.35383	0.230786	0.456787	1.95257	1.66783	0.546063	0.444002	1.63226	2.21951	1.03104	0.47516	0.788616
AT5G08350	9.51925	11.3258	9.4255	9.09816	7.46734	7.11472	0.782285	0.857588	1	8.74143	8.07799	8.25533	10.0788	8.80866	9.15764	1.11846	0.339053	0.684091	9.73738	10.1496	6.64553	5.15105	5.89565	6.84577	0.674359	0.256558	0.498085	7.15444	7.0417	6.39435	5.94827	6.96515	6.9748	0.965893	0.0547521	0.120625
AT3G31365	0	0	0	0	0	0	NA	1	1	0	0	0	0	0	0	NA	1	1	0	0	0	0	0	0	NA	1	1	0	0	0	0	0	0	NA	1	1
AT5G49070	0	0	0	0	0	0	NA	1	1	0	0	0	0	0	0	NA	1	1	0	0	0	0	0	0	NA	1	1	0	0	0	0	0	0	NA	1	1
AT4G21730	3.48349	3.46581	6.29043	2.59664	2.29128	2.17895	0.533763	0.0515634	0.114245	3.9847	3.94608	5.59809	7.32282	7.51885	5.63184	1.51332	0.00808756	0.0336418	8.41201	9.38543	7.57904	4.21523	3.39134	2.29948	0.390363	0.000219528	0.000970857	7.51163	4.73058	4.3428	1.56184	1.62266	1.69727	0.294348	4.88318e-06	1.98602e-05
AT3G43860	0	0	0	0	0	0	NA	1	1	0	0.0165264	0	0	0	0	0	1	1	0	0.0436058	0	0	0	0	0	0.516951	0.854684	0	0	0	0	0	0	NA	1	1
AT5G24560	0	0	0	0	0	0	NA	1	1	0	0	0.114439	0	0	0	0	0.507521	0.903239	0	0	0	0	0	0	NA	1	1	0	0	0	0	0	0	NA	1	1
AT4G24230	40.1939	49.5858	40.0115	23.6739	21.4948	19.4825	0.498116	2.12981e-07	9.82778e-07	43.0908	44.1047	46.6004	38.6882	32.4707	37.1177	0.809267	0.00257772	0.012575	54.5017	50.3533	52.6369	20.5728	24.3017	32.8731	0.493661	8.78121e-05	0.000418237	31.8664	30.0131	30.9669	15.9942	14.7621	21.2606	0.560247	0.00335028	0.0094088
AT5G22310	21.8734	21.711	22.6205	6.9266	6.33049	6.54807	0.299149	3.9529e-30	5.90597e-29	23.0861	20.6598	24.5824	19.588	19.7335	19.8548	0.866058	0.0401594	0.12831	19.7328	12.8404	14.6405	6.80232	9.45952	10.7419	0.571947	0.016904	0.0489873	20.1441	14.9166	17.0656	5.60016	4.40346	5.13233	0.290371	3.88709e-17	3.44537e-16
AT2G03932	0	0	0	0	0	0	NA	1	1	0	0	0	0	0	0	NA	1	1	0	0	0	0	0	0	NA	1	1	0	0	0	0	0	0	NA	1	1
AT1G28510	10.7373	11.9529	11.4037	13.5737	13.2704	12.8464	1.16415	0.000114619	0.000394244	11.2316	11.2474	9.47315	10.7895	11.6001	11.9319	1.07415	0.551877	0.958752	11.3683	12.006	10.629	13.6906	10.1084	11.425	1.0359	0.0952047	0.217624	11.6019	12.7146	14.0601	14.0945	13.3855	13.8956	1.07815	0.000557681	0.00175972
AT2G34160	26.1341	36.6684	25.1777	28.5032	25.1383	22.8836	0.869799	0.46178	0.769128	20.3551	23.3981	32.9876	30.7938	21.6886	27.1057	1.0371	0.891726	1	18.4466	22.9113	22.1018	16.7598	28.9735	35.6853	1.283	0.00991723	0.0306483	26.7557	24.2758	25.0021	21.155	20.7857	15.561	0.756267	0.944612	1
AT1G48240	15.8101	18.4028	18.3228	25.8117	27.1515	25.1999	1.48781	2.9918e-12	1.98637e-11	20.003	17.1548	18.7808	22.3391	24.1002	21.8136	1.22014	0.0234669	0.0824834	20.9633	18.4074	17.0871	22.5852	19.5984	23.2838	1.15958	0.00382691	0.0131337	18.1294	16.9468	16.934	18.7026	19.2338	21.3044	1.13902	6.01481e-06	2.42134e-05
AT1G43940	0	0	0	0	0	0	NA	1	1	0	0	0	0	0	0	NA	1	1	0	0.0563664	0	0	0	0	0	1	1	0	0	0	0	0	0	NA	1	1
AT5G37320	0.0982357	0	0.0713228	0	0.0190908	0	0.112591	0.141862	0.278958	0	0	0.0533061	0	0.0510453	0.0248754	1.42424	1	1	0	0	0	0	0	0	NA	1	1	0.0252642	0	0.0306172	0	0	0	0	0.506569	0.822381
AT5G33355	0.257988	0.242678	0	0	0	0	0	0.134485	0.267107	0	0	0	0	0	0.130656	NA	1	1	0	0.847137	0	0.135278	0.246425	0	0.45058	0.497875	0.844205	0	0.267913	0.643258	0	0	0	0	0.0385363	0.0879029
AT5G58390	0	0	0	5.31886	6.65403	6.65035	NA	3.24028e-80	1.47935e-78	0	0	0	1.01009	1.66372	0.92659	NA	1.12149e-22	4.97153e-21	0	0	0.0333003	8.87415	6.02296	4.55183	584.047	4.24847e-49	2.44867e-47	0	0	0	6.12686	7.97467	6.429	NA	4.25063e-88	1.981e-86
AT1G43290	0	0	0	0	0	0	NA	1	1	0	0	0	0	0	0	NA	1	1	0	0	0	0	0	0	NA	1	1	0	0	0	0	0	0	NA	1	1
AT2G29040	0	0	0	0	0	0	NA	1	1	0.0173987	0	0	0	0	0	0	1	1	0.0185119	0	0	0	0	0	0	1	1	0	0	0.0229735	0	0	0	0	1	1
AT5G43600	18.8023	19.7249	20.8079	15.187	11.9105	14.0784	0.693956	0.11147	0.22613	21.5549	22.4457	17.6738	18.5373	14.2855	15.2091	0.778797	0.00282305	0.0135825	17.3929	17.1699	16.6209	11.0873	10.8301	9.30335	0.609973	0.0100486	0.0310057	22.5397	22.5034	22.7583	11.8261	14.4784	10.4814	0.542554	0.0001252	0.00043206
AT3G48195	11.4229	9.45881	12.1708	5.69096	5.35219	5.5737	0.502742	1.20637e-06	5.18902e-06	12.2245	12.529	9.00879	9.98061	9.41896	9.38847	0.852668	0.0486065	0.150086	9.73678	8.55599	10.5451	4.91105	3.99913	2.85864	0.408103	1.62093e-06	1.02055e-05	10.7676	11.4728	10.9672	5.65462	5.83953	5.22209	0.503387	3.46525e-07	1.58055e-06
AT2G05810	5.06899	3.03574	6.82078	6.26559	4.80724	5.17675	1.08871	0.0651015	0.141004	7.48199	6.63068	5.26284	6.77234	7.21703	5.42526	1.00202	0.898119	1	6.70464	5.27698	4.87379	4.96155	3.95413	3.2411	0.721239	0.417323	0.733874	6.95276	6.17642	4.86595	3.92223	4.87984	4.36657	0.731789	0.74042	1
AT3G29265	0	0	0	0	0	0	NA	1	1	0	0	0	0	0	0	NA	1	1	0	0	0	0	0	0	NA	1	1	0	0	0	0	0	0	NA	1	1
AT2G30750	92.5792	87.2408	46.5957	0.366549	0.257284	0.322469	0.00417949	5.10392e-134	5.19703e-132	32.9236	33.3439	8.05634	4.48984	9.2625	10.8715	0.331305	6.20742e-05	0.000463412	18.2156	61.1373	17.759	0.644618	0.880683	0.310279	0.0189017	1.95492e-27	5.1521e-26	33.6592	52.023	44.416	0.359467	0.770871	0.63891	0.0135993	1.17684e-151	1.16307e-149
AT2G37010	0	0	0.0118762	0	0	0	0	1	1	0	0	0	0	0	0	NA	1	1	0	0	0.0125043	0	0	0	0	1	1	0	0	0	0	0	0	NA	1	1
AT5G31212	0	0	0	0	0	0	NA	1	1	0	0	0	0	0	0	NA	1	1	0	0	0	0	0	0	NA	1	1	0	0	0	0	0	0	NA	1	1
AT5G32426	0	0	0	0	0	0	NA	1	1	0	0	0	0	0	0	NA	1	1	0	0	0	0	0	0	NA	1	1	0	0	0	0	0	0	NA	1	1
AT5G43610	0	0	0	0	0	0	NA	1	1	0	0	0	0	0.0280076	0	NA	1	1	0	0	0	0.0565261	0	0	NA	0.51684	0.854684	0.0277241	0.0279868	0	0	0	0	0	0.506639	0.822381
AT1G43060	0	0	0	0	0	0	NA	1	1	0	0	0	0	0	0	NA	1	1	0	0	0	0	0	0	NA	1	1	0	0	0	0	0	0	NA	1	1
AT3G23590	10.3632	8.72254	10.5012	8.62148	8.35282	8.99603	0.877763	0.280478	0.502057	10.7436	11.2808	8.56663	9.40518	10.7118	9.44897	0.966489	0.559788	0.969188	10.036	10.3841	10.3347	10.2035	8.06495	6.52961	0.806313	0.896906	1	9.5583	10.1425	11.0142	7.64249	8.9514	8.29561	0.810338	0.428961	0.722793
AT2G24340	0	0	0	0	0	0	NA	1	1	0	0	0	0	0	0	NA	1	1	0	0	0	0	0	0	NA	1	1	0	0	0	0	0	0	NA	1	1
AT4G07338	0	0	0	0	0	0	NA	1	1	0	0	0	0	0	0	NA	1	1	0	0	0	0	0	0	NA	1	1	0	0	0	0	0	0	NA	1	1
AT1G63370	0.147299	0.415674	0.19963	0.190318	0.274806	0.216373	0.893646	0.810038	1	0.333777	0.219973	0.543522	0.292755	0.183695	0.268556	0.678963	0.239952	0.531852	0.443915	0.322451	0.420376	0.154475	0.253255	0.14871	0.46888	0.122902	0.270131	0.303059	0.305932	0.330543	0.149313	0.164674	0.17416	0.519563	0.294331	0.522898
AT1G56110	53.66	54.894	47.3118	53.1185	50.6322	53.4154	1.00834	0.00375451	0.0104178	43.0608	43.2758	47.4818	51.9141	58.7644	52.7883	1.22156	0.0140173	0.0534922	53.2759	64.6498	53.3934	58.4088	61.0187	69.6424	1.10361	0.00832333	0.0262365	45.0536	45.0858	43.1944	46.3899	63.5987	50.3616	1.20262	4.43668e-08	2.19787e-07
AT2G28880	3.1665	3.16095	3.52826	5.19343	3.33554	4.77343	1.34971	2.20366e-05	8.27254e-05	3.75845	3.62432	3.67496	3.18237	2.78036	2.9324	0.804426	0.0118452	0.0464166	2.92129	3.15937	3.06937	2.81926	3.41962	3.07939	1.01839	0.118299	0.26121	3.44358	3.2749	3.33534	3.77315	5.3943	2.82704	1.19303	0.00183619	0.00538017
AT4G05510	0	0	0	0	0	0	NA	1	1	0	0	0	0	0	0	NA	1	1	0	0	0	0	0	0	NA	1	1	0	0	0	0	0	0	NA	1	1
AT2G21490	3.38517	2.0182	2.7693	1.41687	0.889504	0.600312	0.355659	0.0003586	0.00115341	0.540191	0.356009	0.103488	0.526446	0.346846	0.579515	1.45326	0.338668	0.68361	6.41808	5.6361	4.56804	10.2503	5.73822	2.55115	1.11535	0.269637	0.516086	5.64049	10.9918	5.64678	2.60984	2.35419	2.69784	0.343904	6.87681e-05	0.000245484
AT4G01320	42.2852	40.8712	45.4432	29.9033	26.4395	26.2181	0.642	0.00788733	0.0206506	43.6803	42.2272	45.8381	42.6983	40.793	40.9626	0.944653	0.299991	0.623741	48.6197	47.407	47.4263	25.3147	26.3009	25.0801	0.53464	5.23251e-05	0.000258183	48.6905	49.6811	49.0868	24.6409	29.3817	17.825	0.487239	7.13759e-06	2.85385e-05
AT1G19010	4.43541	4.67622	3.91908	5.34616	4.53543	3.84173	1.05315	0.0312215	0.072549	4.44067	4.56894	4.45825	4.60159	3.89793	4.28151	0.949002	0.543104	0.947527	3.46884	3.93159	4.15669	3.71495	4.83372	5.01884	1.17395	0.0282959	0.0766093	4.25656	4.42056	5.08421	4.31501	4.90867	4.14811	0.971692	0.0500224	0.1113
AT1G70230	21.2862	22.5519	22.7311	17.5597	17.7547	16.8736	0.783966	0.846812	1	20.3304	19.4814	20.9598	19.3365	18.9686	17.7131	0.921783	0.191128	0.447483	20.9621	20.14	20.64	16.0375	13.4762	14.2188	0.708309	0.19821	0.40225	24.2319	20.7731	23.2776	16.3767	13.3967	15.4564	0.662392	0.142146	0.279862
AT1G52830	24.6175	26.3225	27.6011	8.82149	7.69938	7.31502	0.303483	5.37998e-21	5.63347e-20	24.1053	21.4611	34.7003	21.3949	18.7379	18.9446	0.736014	0.00641634	0.0276094	29.898	18.2439	20.0436	5.24404	5.92445	8.98017	0.295497	3.16884e-08	2.4648e-07	36.7007	20.0222	26.6141	5.36123	4.88251	6.41578	0.199905	1.37779e-16	1.18862e-15
AT3G42181	0	0	0	0	0	0	NA	1	1	0	0	0	0	0	0	NA	1	1	0	0	0	0	0	0	NA	1	1	0	0	0	0	0	0	NA	1	1
AT4G03437	0	0	0	0	0	0	NA	1	1	0	0	0	0	0	0	NA	1	1	0	0	0.0580377	0	0	0	0	1	1	0	0	0	0	0	0	NA	1	1
AT1G23160	1.1703	1.59732	0.599777	0.207542	0.0535136	0.048154	0.0918246	2.38067e-09	1.29337e-08	0.736633	0.666335	0.298846	0.582758	0.453105	0.209186	0.7316	0.255208	0.557393	0.48409	0.837221	0.771831	0.14439	0.328779	0.139001	0.292465	0.00108049	0.00416457	0.637366	1.38213	1.43039	0.325652	0.0427564	0.0581391	0.123641	3.24907e-06	1.34651e-05
AT1G67510	7.2337	6.28367	7.84217	3.4095	3.74395	3.87238	0.516201	0.000123262	0.000422464	10.9415	10.5791	8.57148	7.02952	7.38332	6.44844	0.693247	1.94613e-05	0.000161706	7.3038	6.18057	6.30085	4.60585	3.24322	2.71998	0.534189	0.00786124	0.0249201	6.32143	6.47717	6.46452	3.14254	3.95408	3.83379	0.567427	0.00829521	0.021679
AT5G64490	0.518688	0.788157	0.617988	0.206207	0.372185	0.125591	0.365737	0.0216766	0.0521068	0.452052	0.69515	0.736121	0.528659	0.290253	0.525372	0.713784	0.221489	0.501245	0.841706	1.04811	0.528671	0.5858	0.609772	0.443092	0.677557	0.545814	0.893349	0.24627	0.455774	0.447673	0.364001	0.297369	0.235874	0.780405	1	1
AT3G47320	0	0	0	0	0	0	NA	1	1	0	0	0	0	0	0	NA	1	1	0	0	0	0	0	0	NA	1	1	0	0	0	0	0	0	NA	1	1
AT3G52302	0	0	0	0	0	0	NA	1	1	0	0	0	0	0	0	NA	1	1	0	0	0	0	0	0	NA	1	1	0	0	0	0	0	0	NA	1	1
AT1G67010	0	0	0	0	0	0	NA	1	1	0	0	0	0	0	0	NA	1	1	0	0	0	0	0	0	NA	1	1	0	0	0	0	0	0	NA	1	1
AT1G67780	0.751082	0.730872	0.551582	1.372	1.20797	1.00546	1.76315	2.47358e-05	9.23113e-05	0.831405	0.60165	0.64648	0.772121	1.15738	0.734529	1.28107	0.265233	0.568063	0.650441	0.623656	0.50156	0.841996	0.84111	1.07204	1.55162	0.00579416	0.0190025	0.346362	0.806872	0.678054	0.866366	1.20643	0.393714	1.34687	0.0599878	0.130916
AT3G27720	0	0	0	0	0	0	NA	1	1	0	0	0	0	0	0	NA	1	1	0	0	0	0	0	0	NA	1	1	0	0	0	0	0	0	NA	1	1
AT5G17240	1.6089	2.41659	1.98455	2.31348	2.92496	2.23267	1.24311	0.0051931	0.0140498	2.03357	1.65777	2.22486	3.35239	3.04742	2.31303	1.47271	0.011015	0.0436162	1.53804	2.63205	2.11596	3.97327	3.29665	3.85118	1.76917	3.9827e-05	0.00020082	2.16231	1.99417	2.10284	2.1833	2.05494	2.76138	1.11827	0.0118686	0.0300875
AT5G36310	0	0	0	0	0	0	NA	1	1	0	0	0	0	0	0	NA	1	1	0	0	0	0	0	0	NA	1	1	0	0	0	0	0	0	NA	1	1
AT1G76830	0	0	0	0	0	0	NA	1	1	0	0	0	0	0	0	NA	1	1	0	0	0	0	0	0	NA	1	1	0	0	0	0	0	0	NA	1	1
AT4G05440	8.48227	7.55524	5.63161	7.56498	7.32305	8.11232	1.06143	0.0270872	0.0638277	5.56349	7.44214	8.55383	7.33515	9.3612	7.41309	1.11828	0.468398	0.86569	6.18338	6.87415	5.12611	4.13287	9.10588	9.62446	1.25735	0.041588	0.107133	8.03089	7.87316	6.87823	6.27748	8.11213	3.29652	0.776311	0.950078	1
AT3G50050	3.71301	3.12593	4.67269	3.57406	3.10277	3.77896	0.90828	0.336449	0.587563	4.96051	4.14328	3.1431	5.1247	5.36361	4.96434	1.26176	0.0601479	0.178289	4.08431	3.91503	4.08724	3.17353	2.65994	2.34285	0.676479	0.211966	0.425833	3.68596	4.51134	4.69838	2.86047	3.32078	2.05393	0.638601	0.210624	0.394239
AT1G04280	51.4131	54.7506	53.4386	33.7359	32.4974	34.0005	0.628022	0.00246134	0.00704241	49.0699	44.3901	51.7972	43.5308	40.7562	44.7981	0.888666	0.0769203	0.217492	52.0015	49.9659	49.026	31.3996	32.0601	38.3595	0.674329	0.0760818	0.179912	45.3918	44.0374	48.4526	34.0864	31.5783	35.6036	0.734458	0.670201	1
AT4G26950	0.192789	0.0453371	0.0466574	2.98912	3.33448	3.94449	36.0558	1.27264e-38	2.41327e-37	0	0	0	0.0532175	0.35062	0.244092	NA	0.000516056	0.0030844	0	0.0703387	0.147375	2.37563	3.17655	4.47661	46.0642	2.86193e-25	6.93843e-24	0.148744	0.300309	0	2.10082	2.2451	2.07593	14.3009	2.69609e-24	3.30153e-23
AT5G64840	31.884	31.4738	33.1528	161.391	172.538	185.813	5.38534	1.38311e-103	9.35119e-102	29.0345	30.2375	26.8203	53.1972	54.367	55.897	1.89868	3.7095e-19	1.35338e-17	32.145	28.7857	31.4106	107.316	117.917	112.82	3.66091	2.95411e-42	1.33599e-40	28.8833	31.9348	30.2569	177.918	174.342	145.779	5.46844	9.39456e-138	8.157e-136
AT3G54700	0.290589	0.136672	0.187537	0.031288	0.0188241	0.0254081	0.122837	0.000987482	0.00300148	0.297225	0.381723	0.289087	0.160429	0.100664	0.318862	0.599105	0.0882388	0.242476	0.26759	0.123691	0.246819	0.0761866	0.185043	0.0244477	0.4477	0.227884	0.451842	0.39858	0.251474	0.271704	0	0.0225601	0.0818045	0.113224	4.35104e-05	0.000159298
AT5G27944	0	0	0	0	0	0	NA	1	1	0	0	0	0	0	0	NA	1	1	0	0	0	0	0	0	NA	1	1	0	0	0	0	0	0	NA	1	1
AT5G37125	0	0	0	0	0	0	NA	1	1	0	0	0	0	0	0	NA	1	1	0	0	0	0	0	0	NA	1	1	0	0	0	0	0	0	NA	1	1
AT3G24310	13.2991	17.8354	15.5593	1.7674	1.32917	1.6346	0.101323	8.84981e-47	2.06221e-45	14.0632	18.2212	15.7114	4.74093	3.71191	3.81021	0.255503	7.36119e-35	5.58354e-33	16.9478	18.4104	20.6424	0.916514	1.12512	1.1892	0.0576928	1.0466e-52	6.86874e-51	14.7755	14.6393	15.5849	1.50216	0.955784	1.41197	0.0859985	5.63271e-50	1.41247e-48
AT4G04490	0.28226	0.436194	0.156138	0.260496	0.156724	0.126925	0.62217	0.458195	0.763811	0.0951778	0.200724	0.0437612	0.200353	0.167621	0.183791	1.62445	0.227538	0.512071	0.364563	0.470775	0.493188	0.169149	0.231093	0.447799	0.638333	0.426106	0.746429	0.269626	0.502489	0.201079	0.122623	0.075132	0.170271	0.378162	0.0469608	0.105205
AT3G20898	10.8	8.7385	10.4549	6.26752	5.62059	5.52182	0.58046	0.00842956	0.0219608	10.9746	11.7698	11.3732	8.74154	9.51166	10.2439	0.835261	0.0493387	0.151788	9.10235	6.37801	6.57671	4.41526	4.5897	4.01946	0.590487	0.0614528	0.149698	9.88612	9.64717	7.70193	4.7316	5.49975	5.68128	0.584267	0.0479666	0.107213
AT1G70645	1.84533	0	0	0	0	0	0	0.0912833	0.189199	0.348457	0.306197	0	0.407508	0	0	0.622479	1	1	0	0	0.37617	0	0	0	0	1	1	0	0	0	0.748225	0	0	NA	0.508072	0.822381
AT3G24516	0	0	0	0	0	0	NA	1	1	0	0	0	0	0	0	NA	1	1	0	0	0	0	0	0	NA	1	1	0	0	0	0	0	0	NA	1	1
AT2G03937	0	0	0	0	0	0	NA	1	1	0	0	0	0	0	0	NA	1	1	0	0	0	0	0	0	NA	1	1	0	0	0	0	0	0	NA	1	1
AT2G04510	0	0.0281696	0	0	0	0	0	1	1	0	0	0	0	0	0	NA	1	1	0	0.021852	0	0	0	0	0	1	1	0	0	0	0	0	0.0252912	NA	1	1
AT4G26400	33.7583	33.9994	33.0209	17.7272	18.4009	17.6391	0.533519	1.07909e-06	4.67022e-06	32.0523	32.3494	35.9011	28.9514	30.1798	30.3208	0.89182	0.0813385	0.227383	31.9784	33.1016	32.4735	20.9005	18.078	19.5729	0.600199	0.00454372	0.0153214	32.6357	34.5219	31.7418	17.0137	14.9799	18.274	0.508269	3.46938e-06	1.43269e-05
AT2G15760	1.41456	1.03492	1.52152	1.09661	1.46614	1.1214	0.927765	0.411604	0.696517	0.712302	0.991035	1.19403	1.49248	0.882042	0.795995	1.09428	0.770743	1	1.10524	1.07807	0.897112	1.21975	1.26108	1.65026	1.34108	0.0231593	0.0644632	1.06714	1.40369	1.88107	1.14712	0.849279	0.743337	0.62955	0.400436	0.6816
AT5G53905	0	0	0	0	0	0	NA	1	1	0	0	0	0	0	0	NA	1	1	0	0	0	0	0	0	NA	1	1	0	0	0	0	0	0	NA	1	1
ATCG01020	2017.27	1300.73	391.923	1003.12	1293.55	1170.22	0.93449	0.52423	0.841101	391.718	459.85	639.619	588.75	747.182	826.755	1.45031	0.00346766	0.0162239	896.015	400.788	277.741	1216.7	4560.81	6235.81	7.62971	1.88188e-10	1.86314e-09	419.838	817.177	459.414	1096.25	952.171	1373.81	2.01731	2.7926e-11	1.77218e-10
AT4G27170	0.405544	0.381477	0	0	0.0450355	0	0.0572227	0.00572853	0.0153918	0.0546996	0.144197	0.0628749	0	0.0602083	0	0.230003	0.230961	0.518212	0.232797	0.253649	0.53145	0.0607573	7.692	0.292448	7.90376	0.00623483	0.0202653	1.19197	1.74474	0.361131	0.704723	0.755633	0.53821	0.606021	0.523716	0.84257
AT3G22430	7.14962	6.37039	6.65203	4.18262	3.33464	3.43826	0.543104	0.000369328	0.00118621	7.50041	6.64022	7.24199	5.32867	4.89154	5.61237	0.740442	0.000693081	0.00399878	5.56626	5.39095	6.09294	3.3949	3.18695	3.68925	0.602405	0.0295701	0.079591	5.53665	6.45534	5.74413	3.28145	2.62732	3.18679	0.512827	0.00124519	0.00373911
AT3G17060	0	0.0276503	0	0	0	0	0	1	1	0	0	0	0.0324564	0	0	NA	1	1	0	0.0214492	0	0	0	0	0	1	1	0	0	0	0	0	0	NA	1	1
AT5G48595	0	0	0	0	0	0	NA	1	1	0	0	0	0	0	0	NA	1	1	0	0	0	0	0	0	NA	1	1	0	0	0	0	0	0	NA	1	1
AT5G39645	0	0.201579	0	0	0	0	0	1	1	0	0	0	0	0	0	NA	1	1	0	0	0	0	0	0	NA	1	1	0	0	0	0	0	0	NA	1	1
AT5G46530	17.0825	17.7571	20.8506	5.4379	5.00369	6.49406	0.304104	9.88736e-14	7.16951e-13	18.2907	23.2615	21.7633	21.5271	14.0222	18.3057	0.850581	0.122286	0.316057	14.1139	14.7683	13.0585	5.32249	8.04018	6.06112	0.463125	0.000513574	0.002119	14.3259	15.8757	16.3581	4.83093	6.2851	3.81579	0.320702	7.96551e-10	4.5613e-09
AT3G55750	91.8705	93.7344	95.3465	176.246	181.892	176.149	1.90171	1.48294e-27	2.0256e-26	77.4466	86.8572	97.6601	129.819	140.751	137.797	1.55887	1.10359e-07	1.35438e-06	98.638	138.553	104.724	186.448	174.751	186.114	1.60073	1.90529e-08	1.51962e-07	98.8218	107.078	92.7174	167.283	204.973	153.483	1.76058	2.92582e-24	3.57243e-23
AT4G26810	4.3091	3.3947	2.76357	3.75811	3.09844	2.93883	0.935802	0.351823	0.611017	2.23766	2.81536	3.0982	3.15213	3.9744	3.54626	1.30935	0.0957686	0.259099	3.13836	4.95232	3.29403	2.99386	4.73335	3.75219	1.00832	0.348701	0.635485	2.88135	3.63583	3.02179	3.00301	3.11122	2.82038	0.936643	0.201399	0.379403
AT1G28306	0	0	0	0	0	0	NA	1	1	0	0	0	0	0	0	NA	1	1	0	0	0	0	0	0	NA	1	1	0	0	0	0	0	0	NA	1	1
AT5G57785	29.7242	32.5136	35.6569	77.1035	68.3185	60.6296	2.10483	1.40001e-24	1.70568e-23	13.8536	14.7463	23.1475	82.1759	77.2658	94.2289	4.90209	1.9551e-36	1.54941e-34	74.0799	75.6653	84.6447	109.46	116.024	111.407	1.43731	2.41658e-07	1.68644e-06	28.1659	26.3122	27.0617	97.3686	66.517	90.1288	3.11522	6.23432e-37	1.14598e-35
AT2G27775	4.05667	4.1709	4.01839	6.64321	5.61019	6.73108	1.55026	4.03648e-07	1.81644e-06	4.32004	5.94855	4.249	5.98965	4.36293	5.20786	1.07183	0.717468	1	4.12258	4.92209	3.70205	6.13411	6.93868	5.57181	1.4627	0.000749524	0.00299252	4.90106	4.40867	3.99886	6.59855	6.10843	5.41788	1.36189	2.53655e-05	9.54244e-05
AT3G60860	24.0623	18.0163	21.7622	13.0269	9.70963	12.0516	0.544921	0.000102493	0.000354499	23.1828	22.8482	16.4711	18.2605	17.6978	15.9499	0.830505	0.0234668	0.0824834	22.7835	20.3606	22.5282	11.7094	11.8152	8.88406	0.493489	1.46812e-05	7.99152e-05	21.9166	23.7449	23.7799	11.2892	13.7676	9.87491	0.503039	4.83347e-07	2.17306e-06
AT3G47348	19.2262	22.4963	9.07897	11.5118	2.55166	4.92021	0.373683	0.0212368	0.051143	7.96941	17.5073	10.6873	9.31995	2.43666	1.8999	0.377628	0.00524821	0.0232376	21.1983	18.8197	14.8167	1.47533	22.8436	24.6179	0.892443	0.872686	1	18.8135	18.0179	15.7844	1.90137	6.98992	3.56427	0.236726	4.59133e-06	1.8723e-05
AT1G57660	66.8965	65.2863	66.8098	127.418	134.728	119.324	1.917	3.95057e-26	5.13727e-25	64.4766	74.0012	64.0097	96.27	114.653	107.793	1.574	1.88522e-08	2.60153e-07	95.5388	133.384	98.7533	149.197	142.44	130.009	1.28677	0.000176078	0.000791303	84.5884	88.8058	77.4912	125.507	127.45	141.242	1.57123	1.41845e-20	1.48067e-19
AT1G19086	0	0	0	0	0	0	NA	1	1	0	0	0	0	0	0	NA	1	1	0	0	0	0	0	0	NA	1	1	0	0	0	0	0	0	NA	1	1
AT4G04692	55.8968	60.8352	62.354	63.042	63.0652	62.5956	1.0537	0.000784022	0.00242161	66.2405	69.2591	79.5991	52.7208	53.6385	54.7124	0.748827	0.000103983	0.00073745	57.8314	54.2057	55.3221	50.9501	71.8041	66.5055	1.13086	0.00744888	0.0237181	67.4441	70.6874	59.6561	56.9259	54.3626	50.6924	0.818964	0.350189	0.607866
AT1G05870	30.416	32.7882	26.7251	31.1766	33.1055	31.3523	1.06344	0.00101748	0.00308708	25.2573	27.1434	39.3967	43.7155	45.4266	46.4694	1.47729	0.000501383	0.00300794	21.0418	21.1403	27.7295	25.7539	37.2549	44.3189	1.53519	1.57763e-05	8.55436e-05	27.7671	23.4465	24.6457	27.2525	26.2181	28.263	1.07744	3.57948e-05	0.000132137
AT2G24410	0	0	0	0	0	0	NA	1	1	0	0	0	0	0.166359	0	NA	1	1	0	0	0	0	0	0	NA	1	1	0	0	0	0	0	0	NA	1	1
AT5G35495	0	0	0	0	0	0	NA	1	1	0	0	0	0	0	0	NA	1	1	0	0	0	0	0	0	NA	1	1	0	0	0	0.0229439	0	0	NA	0.508063	0.822381
AT1G07540	0.10528	0.039613	0.101917	0.163233	0.0327358	0.15465	1.4206	0.249667	0.457258	0	0.104815	0.159961	0.185994	0.196941	0.191947	2.1712	0.0666164	0.193486	0.105761	0.138281	0.257536	0.176655	0.120674	0.106289	0.804695	1	1	0.411555	0.327992	0.131251	0.0853759	0.137315	0.195609	0.480364	0.220975	0.411141
AT2G36740	12.1178	12.1873	12.4192	9.51882	7.97814	8.1831	0.699266	0.156374	0.303306	10.6736	11.0231	14.3642	10.3506	9.92681	10.447	0.852016	0.0762108	0.215849	9.28934	10.3253	8.62242	6.74038	7.98336	11.0541	0.912907	0.479022	0.818811	11.0023	12.1619	11.7499	7.90572	9.27758	7.29463	0.70109	0.406766	0.691043
AT5G20410	3.83517	3.64928	3.49803	4.86931	6.70352	6.93153	1.6849	9.69963e-09	5.02431e-08	4.54195	4.10147	3.58478	2.66807	3.50186	2.80679	0.734099	0.00645421	0.0277437	4.96617	3.42938	3.93158	3.95227	3.8962	4.90142	1.03429	0.153876	0.325827	4.21898	3.84458	3.67575	4.20221	4.23385	6.34683	1.25927	0.000568593	0.00179146
AT3G14550	0.761834	0.831283	0.678494	1.0237	1.08967	1.43882	1.56373	0.000733034	0.00227332	0.891921	1.08714	0.562221	1.21131	1.04508	1.35811	1.42231	0.0847223	0.234849	0.918375	1.04511	1.02498	1.53398	2.00842	0.769129	1.44273	0.0338472	0.0894833	1.00315	0.886079	1.29168	1.05026	0.965256	1.41547	1.07862	0.0878265	0.183324
AT1G78820	9.22185	6.96629	13.7904	47.6604	45.0649	41.1536	4.46583	9.05745e-35	1.53867e-33	10.377	10.7035	12.7726	27.9951	31.0062	29.4316	2.61225	3.77059e-29	2.27877e-27	13.7419	10.8424	13.7264	51.0517	36.6984	30.4783	3.08604	1.32171e-19	2.47283e-18	12.8592	12.4178	13.0845	46.7636	45.945	47.3865	3.65198	1.48468e-90	7.15758e-89
AT2G10540	0	0	0	0.0170192	0.0102394	0	NA	0.506791	0.820256	0	0	0	0	0	0	NA	1	1	0	0	0	0	0	0	NA	1	1	0.0135505	0	0	0	0	0	0	1	1
AT5G37570	0.771623	0.975337	0.653598	1.05929	0.656052	0.632513	0.978045	0.370271	0.637814	0.8196	1.26035	0.837419	1.51762	0.95226	1.00138	1.18986	0.417408	0.795876	0.94471	1.1085	1.05683	1.39084	0.967362	1.0468	1.09484	0.170765	0.354579	0.644949	0.951553	1.08221	0.782173	1.14569	0.672029	0.970576	0.246115	0.451293
AT4G14455	17.8977	19.4789	12.7224	10.8362	11.7956	9.38948	0.639161	0.0860036	0.179508	10.3675	12.123	13.4653	12.5063	12.8044	12.0856	1.04006	0.821808	1	14.288	13.2176	11.3243	10.7903	16.0632	18.5056	1.16815	0.0254854	0.0700672	12.4524	15.8477	12.2882	10.8241	10.8341	9.78478	0.774682	0.878278	1
AT2G35020	13.1557	11.3301	14.0637	13.0861	11.5811	11.5638	0.939856	0.0838475	0.175629	13.2848	13.824	13.4738	14.9348	15.0754	15.0019	1.10915	0.238483	0.529527	16.7604	15.5438	15.3181	11.8322	9.59097	7.47644	0.60685	0.0245579	0.067867	15.4605	15.3582	15.8579	12.0108	11.8707	12.5453	0.780409	0.750636	1
AT3G03852	0	0	0	0	0	0	NA	1	1	0	0	0	0	0	0	NA	1	1	0	0	0	0	0	0	NA	1	1	0	0	0	0	0	0	NA	1	1
AT3G03080	0	0	0	0	0.0287959	0	NA	1	1	0	0	0	0	0.0384975	0	NA	1	1	0	0	0	0	0	0	NA	1	1	0	0	0	0	0	0	NA	1	1
AT3G46620	55.3842	49.1439	33.3508	73.3623	27.7978	14.7947	0.84099	0.887585	1	32.4453	32.5145	37.4524	58.938	44.777	39.7545	1.4009	0.00106082	0.00580737	30.4617	27.9183	28.2696	19.6962	17.2729	18.5795	0.641072	0.0276021	0.0750272	29.8482	32.3351	36.861	44.0585	18.3638	20.9685	0.841955	0.54873	0.87581
AT4G07370	0	0	0	0	0	0	NA	1	1	0	0	0	0	0	0	NA	1	1	0	0	0	0	0	0	NA	1	1	0	0	0	0	0	0	NA	1	1
AT3G49570	5.91406	4.87724	1.88223	2.72155	2.51906	2.3801	0.601309	0.284462	0.50843	1.98875	2.8902	4.83575	4.91992	5.22001	3.69264	1.42388	0.124765	0.320859	4.15061	4.13812	3.13781	6.03226	9.7503	21.5927	3.27091	2.39688e-06	1.47159e-05	6.41727	5.132	6.16096	3.77762	2.18879	4.31045	0.580278	0.190653	0.362369
AT5G56760	49.8074	61.7745	53.0792	42.4043	37.4844	37.8685	0.715148	0.20421	0.383537	53.0486	57.2268	65.0304	60.1774	60.9328	64.8443	1.06074	0.592265	1	53.5874	55.5172	54.2696	41.4544	46.7226	51.6524	0.855885	0.701411	1	52.0538	49.8015	53.0292	36.9534	34.8554	42.7062	0.739358	0.761781	1
AT2G31670	37.1827	37.4163	40.3794	65.8648	62.9291	67.6579	1.7086	3.33242e-20	3.36871e-19	35.8838	39.9018	42.4089	50.7853	46.7724	43.0004	1.18921	0.0491237	0.151272	37.6834	38.099	39.6191	50.0921	55.8503	59.8208	1.43641	3.78019e-07	2.57442e-06	40.4532	40.067	39.9382	53.2183	57.4272	55.1537	1.3764	8.45488e-16	7.03917e-15
AT3G62770	26.3552	22.166	27.8226	14.249	13.7864	13.6493	0.546014	2.76283e-05	0.000102367	31.3646	28.9053	26.5263	25	23.343	25.1219	0.846406	0.0149706	0.0565534	28.5104	25.472	27.046	18.0563	12.7697	10.8157	0.513916	0.000668382	0.00269778	27.1353	29.309	29.8824	15.9016	15.2017	16.4986	0.551416	5.21627e-05	0.000189182
AT5G07690	0	0	0	5.39217	5.20616	5.40143	NA	1.16498e-99	7.37204e-98	0	0	0	0.110372	0.181795	0.202497	NA	5.42258e-06	5.05716e-05	0	0	0	3.95734	2.8644	1.74083	NA	1.01501e-33	3.48023e-32	0	0	0	6.66225	11.1984	4.36875	NA	2.16046e-59	6.53428e-58
AT5G66631	0.903153	0.604129	0.874297	0.4927	0.608455	0.61069	0.718786	0.650636	1	0.720073	0.599443	0.697006	0.686978	1.18889	0.508218	1.18227	0.499409	0.903239	0.725822	0.527221	0.593235	0.694579	0.555945	0.972589	1.2041	0.113217	0.252043	0.598747	0.333475	0.550462	0.915502	0.841404	0.423748	1.47075	0.0104388	0.0267434
AT3G05270	17.9338	17.624	16.7691	14.8306	13.7626	15.3099	0.839017	0.543212	0.866016	20.1781	18.8877	15.131	16.2589	15.1641	15.592	0.867488	0.0599551	0.177765	16.193	14.3962	15.359	11.7371	11.5659	12.186	0.772372	0.592259	0.952991	15.0891	15.2718	14.5004	12.642	13.0956	9.33906	0.781893	0.794626	1
AT1G02220	13.8756	14.4931	9.2115	1.78899	0.87022	1.14368	0.101194	9.47341e-32	1.4799e-30	6.06361	8.09012	9.27184	4.52144	3.18405	3.8493	0.493256	1.09745e-07	1.34733e-06	5.09023	12.2961	7.44667	2.25534	3.23603	2.58755	0.32533	2.25027e-05	0.000118815	8.84932	13.0021	11.165	3.1953	4.30897	3.03535	0.319223	1.90542e-10	1.14006e-09
AT1G74420	0.919184	0.707429	1.11227	0.890725	0.860678	0.591817	0.855539	0.766572	1	1.02565	0.693276	1.24695	1.19946	1.60656	1.31191	1.38844	0.0797876	0.223967	1.88873	0.838406	0.958169	0.876332	0.818122	0.780352	0.671533	0.437515	0.76244	1.09602	1.41012	0.781316	0.656461	0.564405	0.529286	0.532373	0.0780755	0.164958
AT1G68700	0.346937	0.181304	0.298535	0.14942	0.0599311	0.12134	0.399976	0.174159	0.333491	0.473146	0.51171	0.209178	0.255382	0.32049	0.390453	0.809295	0.486458	0.889307	0.193623	0.253158	0.432195	0	0	0.116753	0.132828	0.0038995	0.0133541	0.237934	0.28022	0.192231	0.117227	0.107739	0	0.316681	0.120657	0.243211
AT3G57760	2.37517	2.08013	2.88071	1.72843	1.23089	1.7187	0.637679	0.169716	0.326079	2.0621	2.26502	2.07401	2.41156	1.9293	2.07395	1.00214	0.921985	1	2.41344	2.09173	2.6435	0.68714	1.32993	1.51592	0.494217	0.0255956	0.0703182	2.33104	2.46654	2.75687	1.02394	1.75496	0.876149	0.483827	0.0141767	0.0354043
AT1G64820	0.105657	0.099387	0	0.0341286	0	0.0277149	0.301611	0.372196	0.640769	0.0498785	0.0876588	0	0	0.0823525	0	0.598765	0.740105	1	0	0.0770976	0.0807681	0.0554023	0	0	0.350946	0.336916	0.617725	0.0543458	0.0548609	0.0329302	0	0	0	0	0.0685271	0.147351
AT2G06880	0	0	0	0	0	0	NA	1	1	0	0	0	0	0	0	NA	1	1	0	0	0	0	0	0	NA	1	1	0	0	0	0	0	0	NA	1	1
AT4G33280	0.375322	0.141219	0.072666	0.387948	0.437633	0.669463	2.53738	0.00169729	0.0049823	0.0354363	0.124555	0.122198	0.165766	0.46806	0.380159	3.59329	0.00263812	0.0128342	0.226221	0.383419	0.382546	0.314885	0.645299	0.416807	1.38784	0.139629	0.300921	0.19305	0.19488	0.140372	0.494589	0.314695	0.253579	2.01184	0.0104006	0.0266596
AT5G65800	15.1197	13.743	17.1446	0.438999	0.874892	1.04722	0.0513202	3.71196e-70	1.38281e-68	21.7339	13.4955	10.6704	8.3004	10.0193	9.74369	0.611404	0.000362765	0.00226069	17.3433	11.8386	12.4671	1.82615	1.3793	1.82231	0.120717	7.18173e-31	2.17995e-29	16.7118	13.1653	12.7075	0.904088	0.771564	1.23746	0.0684077	9.08127e-58	2.65347e-56
AT5G41670	122.869	129.273	107.995	58.7521	53.7675	55.3712	0.466186	6.30791e-11	3.84352e-10	118.359	122.176	117.591	82.1739	88.6577	82.7334	0.708033	9.93144e-08	1.22825e-06	102.36	108.288	104.953	55.7863	51.2338	49.7206	0.496642	1.81882e-06	1.13683e-05	131.499	132.351	130.293	63.4617	63.6133	66.3807	0.490826	2.6259e-10	1.55728e-09
AT1G56680	0.939873	0.763538	0.620348	0.772777	0.498141	0.62755	0.816982	1	1	0.685709	0.992432	0.278186	0.3302	0.799163	0.951986	1.06391	0.894313	1	0.643748	0.872863	0.696701	2.01613	1.42823	0.73322	1.88748	0.00588376	0.0192546	0.791072	0.754205	0.958682	0.996029	1.39302	0.793758	1.27111	0.0279278	0.065675
AT5G07760	0.668987	0.409768	0.481944	0.201015	0.108844	0.114267	0.271754	3.1448e-05	0.000115678	0.807897	0.529212	0.590955	0.0343567	0.0808417	0.0787917	0.100614	2.60317e-16	7.845e-15	1.59414	1.01037	1.25273	0.456842	0.208047	0.0785341	0.192734	9.39125e-06	5.27789e-05	0.752218	0.581628	0.504287	0.0946233	0.115953	0.144531	0.193189	1.23831e-07	5.90039e-07
AT2G01037	0	0	0	0	0	0	NA	1	1	0	0	0	0	0	0	NA	1	1	0	0	0	0	0	0	NA	1	1	0	0	0	0	0	0	NA	1	1
AT5G32600	0	0	0	0	0	0	NA	1	1	0	0	0	0	0	0	NA	1	1	0	0	0	0	0	0	NA	1	1	0	0	0	0	0	0	NA	1	1
AT1G34700	0	0	0	0	0	0	NA	1	1	0	0	0	0	0	0	NA	1	1	0	0	0	0	0	0	NA	1	1	0	0	0	0	0	0	NA	1	1
AT5G58190	8.36754	7.75465	8.35956	6.23114	6.37631	5.34125	0.733146	0.413555	0.699289	9.14563	8.05358	7.71664	7.60064	7.47504	8.14137	0.931818	0.331476	0.672275	6.31466	6.18095	5.46166	4.75503	4.25216	4.01576	0.725219	0.383503	0.686802	7.29335	8.3684	8.71018	5.76605	5.66418	5.91793	0.711809	0.536188	0.858933
AT4G28760	21.496	14.9556	21.2295	17.571	17.3027	17.8884	0.914722	0.181686	0.3459	20.2402	20.4237	15.8795	17.892	19.791	18.5047	0.993709	0.794286	1	19.9675	16.9014	20.4627	18.4087	13.976	11.9881	0.773969	0.657111	1	17.5627	19.0208	17.3636	17.1393	18.2554	17.9362	0.988578	0.000288966	0.000947485
AT1G30330	23.8259	16.682	27.2062	18.6495	17.1907	18.3725	0.800613	0.982866	1	30.9203	27.4746	22.2094	24.9354	28.2966	25.8044	0.980548	0.686515	1	29.6139	23.5847	25.603	21.1088	14.2249	10.9626	0.587506	0.0283983	0.0768123	24.8454	24.8694	21.2329	14.6211	17.5848	16.4743	0.68614	0.196389	0.371423
AT1G77200	8.24298	5.20321	7.45464	3.78368	5.81748	3.07262	0.606377	0.171095	0.32839	10.4452	7.91863	5.47345	4.25139	4.90317	3.57039	0.533826	0.000121014	0.000846797	6.97315	6.13358	5.41685	5.74409	4.19576	3.01122	0.699166	0.447969	0.777193	9.70704	7.32113	6.49034	5.16733	3.8397	4.30514	0.56603	0.0658935	0.142362
AT1G75280	28.7225	36.3692	34.3525	46.0127	48.6409	46.9051	1.4235	1.22997e-10	7.33699e-10	33.6531	37.8717	37.1807	30.3943	26.1552	28.6466	0.783732	0.000698678	0.00402623	32.2668	42.124	36.5541	60.5076	72.0285	64.4743	1.77575	2.34524e-11	2.56693e-10	27.7351	30.7422	29.5719	45.2514	49.0626	35.8412	1.47821	1.27627e-14	9.96176e-14
AT5G66030	44.4972	40.6138	50.5314	21.192	18.5841	20.6749	0.445665	2.72282e-11	1.7044e-10	54.9637	50.9565	41.214	34.0945	34.9089	33.8386	0.698967	2.96373e-06	2.89834e-05	41.7213	40.797	46.7576	22.3008	16.7541	13.0116	0.402754	1.95737e-07	1.38002e-06	41.0473	44.3554	41.9821	19.4327	18.9205	20.2379	0.459954	4.66941e-12	3.13052e-11
AT5G23395	7.52585	9.2517	7.70942	6.53398	7.6455	8.18888	0.91348	0.264202	0.478123	6.76723	6.8385	8.34044	7.25454	9.02126	9.15548	1.1588	0.256497	0.559554	6.60019	7.90323	7.38661	6.63972	9.81292	11.4572	1.275	0.00875116	0.0274665	6.30829	6.28538	6.80096	6.21602	7.34518	7.26385	1.07375	0.00468801	0.0128352
AT3G23810	78.4249	66.1464	77.2756	162.327	175.902	161.972	2.25471	6.24806e-33	1.00839e-31	77.0577	79.4449	99.5705	96.9001	130.655	104.633	1.29724	0.0123927	0.0482357	78.3066	68.6936	70.3546	189.133	199.917	190.018	2.66416	1.603e-27	4.23792e-26	83.6488	78.8451	74.1479	190.352	199.065	180.547	2.40855	2.81401e-57	8.14438e-56
AT5G57720	0	0.0318013	0	0.0436812	0	0	1.37356	1	1	0	0	0.0366904	0	0.0351343	0	0.957588	1	1	0.0679239	0	0.0344583	0	0	0	0	0.269025	0.515403	0	0	0	0	0	0.0571036	NA	0.508255	0.822381
AT5G49100	14.6417	9.6259	14.4613	18.0029	14.5778	19.1014	1.33446	1.72972e-05	6.55707e-05	13.5437	13.5309	13.783	16.9991	14.0293	12.6093	1.06804	0.584498	0.999353	17.5309	12.7341	13.7129	11.0671	16.189	15.0355	0.961659	0.252256	0.491067	13.8403	13.3785	13.1562	14.3093	18.1946	10.745	1.07118	0.00265513	0.00758589
AT1G55680	55.9655	60.4874	65.694	48.636	43.2675	44.9797	0.751499	0.459785	0.766126	61.4997	64.0126	56.4119	66.0163	57.6967	55.2655	0.983808	0.657415	1	59.3263	55.128	59.385	37.0238	37.5093	34.8001	0.628932	0.0118186	0.0357676	63.6606	66.207	61.5315	40.4454	41.7757	37.2521	0.62421	0.00460992	0.0126327
AT3G26290	2.18709	3.35178	2.21237	13.4942	7.92757	9.74638	4.02105	4.18504e-25	5.2103e-24	1.78654	2.30384	1.8402	4.93834	5.00553	4.03231	2.35663	1.26148e-11	2.48921e-10	2.39457	3.85529	2.9806	8.27258	14.9051	22.2788	4.92462	4.72177e-16	7.17273e-15	1.69375	1.76084	2.23643	8.84308	13.3014	6.32989	5.00338	8.82849e-26	1.14849e-24
AT1G04410	570.061	553.917	506.527	468.394	428.228	400.886	0.79577	0.969478	1	0	0.0445677	0	0	0	0	0	0.507945	0.903239	537.237	604.965	531.784	470.656	476.498	485.412	0.855781	0.681788	1	572.424	563.43	553.54	479.595	447.96	457.575	0.819898	0.26829	0.482091
AT1G34000	8.75547	6.68881	10.7703	137.5	148.53	147.899	16.553	1.74352e-140	1.97925e-138	9.72803	12.2003	11.287	28.575	28.5036	28.8098	2.58581	9.41552e-26	4.87489e-24	14.5781	10.0951	12.4739	110.387	102.574	93.7651	8.2571	7.90358e-66	7.48101e-64	8.65859	10.75	9.58857	133.814	114.376	121.986	12.766	7.25669e-188	1.016e-185
AT5G14011	0	0	0	0	0	0	NA	1	1	0	0	0	0	0	0	NA	1	1	0	0	0	0	0	0	NA	1	1	0	0	0	0	0	0	NA	1	1
AT2G19260	4.82194	3.83916	3.72793	3.23204	2.73768	3.03907	0.727159	0.432485	0.726837	3.65146	4.00053	3.21488	3.68877	3.21535	3.20049	0.929855	0.390095	0.758871	3.33952	2.78602	2.71737	1.48426	2.32649	1.79439	0.633857	0.137263	0.296574	4.38481	3.99912	3.93923	2.03522	3.11238	1.25088	0.519225	0.0301727	0.0704316
AT5G46920	4.45485	4.88364	4.13418	3.83005	3.38485	3.286	0.779422	0.835406	1	3.60521	3.69598	4.65295	4.1422	4.0379	4.32566	1.04615	0.796417	1	4.50884	4.10613	3.67003	3.9869	3.96723	5.44435	1.09064	0.0588532	0.144391	3.9281	4.81754	3.98786	2.83508	4.10346	2.56005	0.745953	0.873233	1
AT4G32070	44.9148	52.1782	47.4688	19.0847	18.4798	18.375	0.386959	1.43003e-18	1.35129e-17	47.6738	42.2077	39.6803	33.6513	33.0069	34.1925	0.778398	0.000292484	0.00187094	41.49	35.4572	34.8595	19.147	19.8311	20.0644	0.528077	6.28034e-05	0.000306199	46.1232	41.3596	43.7445	18.5393	18.3529	18.1363	0.419337	1.59065e-15	1.30173e-14
AT5G28916	0	0	0	0	0	0	NA	1	1	0	0	0	0	0	0	NA	1	1	0	0	0	0	0	0	NA	1	1	0	0	0	0	0	0	NA	1	1
AT5G30520	0	0	0	0	0	0	NA	1	1	0	0	0	0	0	0	NA	1	1	0	0	0	0	0	0	NA	1	1	0	0	0	0	0	0	NA	1	1
AT3G19490	13.8616	13.5507	13.6911	16.7224	17.4242	16.7877	1.23918	9.16368e-08	4.35897e-07	12.1312	12.3407	10.443	14.7462	15.4387	15.4272	1.30638	0.00111034	0.0060499	15.112	16.6161	15.4093	21.0874	18.3107	15.0169	1.15439	0.004595	0.0154757	14.3948	18.0764	15.4804	18.4433	19.9038	16.063	1.13469	2.60367e-06	1.08871e-05
AT2G02220	18.6947	19.7417	17.2023	7.54418	6.27171	6.29918	0.36153	6.88706e-20	6.85889e-19	19.3488	16.6029	14.4743	13.118	13.663	12.9188	0.787286	0.00203584	0.01023	15.5101	16.146	15.9175	8.00954	6.18211	5.01252	0.403673	6.43839e-08	4.80335e-07	17.238	17.3488	16.8481	7.79324	7.02088	7.90487	0.441703	1.91804e-11	1.22973e-10
AT1G03570	0	0	0	0	0	0	NA	1	1	0	0	0	0	0	0	NA	1	1	0	0	0	0	0	0	NA	1	1	0.569498	0	0	0	0	0	0	1	1
AT3G04420	0.368214	0.173181	0.0891123	0.237876	0.262377	0.354149	1.3551	0.150908	0.293987	0.434565	0.356405	0.666019	0.440448	0.22322	0.466199	0.775481	0.380692	0.747067	0.339071	0.380636	0.562952	0.707946	0.674111	0.495653	1.46392	0.0400239	0.103671	0.157829	0.254919	0.459046	0.559873	0.285866	0.310971	1.32681	0.101454	0.208442
AT3G18050	44.1988	35.3409	46.9013	97.662	98.9837	93.7481	2.29668	1.00677e-29	1.4792e-28	51.4967	53.3646	50.5482	81.1625	88.9937	89.1755	1.6687	2.28636e-12	4.85321e-11	50.7905	42.3154	45.7463	91.8002	71.8582	79.7315	1.75287	8.58923e-11	8.85867e-10	46.2326	41.4234	42.0212	78.8498	78.9201	93.9088	1.94081	2.41397e-28	3.44288e-27
AT5G46440	0.156005	0.0733733	0.15102	0.503915	0.242539	0.081843	2.17745	0.146009	0.285676	0.0736464	0.323574	0	0.258381	0.0810632	0	0.854549	1	1	0.391792	0.0569179	0.477022	0	0	0.157498	0.170134	0.0524111	0.130739	0.240727	0.324012	0	0.0790688	0.363346	0.131752	1.01669	0.805409	1
AT5G43860	0.70735	1.0646	1.3695	4.067	3.93147	3.93355	3.79826	4.10271e-20	4.12876e-19	0.768027	0.850939	1.3818	2.06972	2.42585	2.11357	2.20249	1.83379e-05	0.000153472	0.817166	1.16134	0.937254	4.7105	3.41201	5.14169	4.54914	1.56188e-15	2.2938e-14	0.982347	1.24875	0.837748	3.90777	3.09724	3.91286	3.55764	6.26364e-18	5.74429e-17
AT1G36830	0	0	0	0	0	0	NA	1	1	0	0	0	0	0	0	NA	1	1	0	0	0	0	0	0	NA	1	1	0	0	0	0	0	0	NA	1	1
AT1G28520	15.2023	17.4349	16.7102	9.99039	10.6241	9.93979	0.619167	0.00434584	0.0119227	18.0654	17.8782	16.2344	17.9847	18.4449	15.8154	1.00128	0.845437	1	21.3465	21.2298	21.2959	12.291	13.2691	14.1382	0.621526	0.0113482	0.0345462	15.5811	17.6341	15.4047	8.04667	8.2675	9.47105	0.530343	7.5205e-05	0.000266903
AT2G22110	0	0	0	0	0	0	NA	1	1	0	0	0	0	0	0	NA	1	1	0	0	0	0	0	0	NA	1	1	0	0	0	0	0	0	NA	1	1
AT3G51370	83.3208	87.5317	96.1174	47.3627	46.7714	47.6131	0.530948	6.36996e-07	2.82416e-06	104.546	101.183	104.327	68.8775	66.0321	65.894	0.647638	2.72529e-11	5.14756e-10	83.6589	76.8325	83.2712	44.8057	45.4175	44.92	0.554405	0.000180162	0.000808469	80.2523	82.0413	81.944	43.0308	39.764	42.7365	0.513972	5.97812e-08	2.91802e-07
AT3G63052	0	0	0	0.256219	0	0	NA	1	1	0	0	0	0	0	0	NA	1	1	0.19921	0.289404	0	0.207965	0.189416	0.60061	2.0425	0.323979	0.598545	0	0.205933	0.741667	0.603047	0	0.167475	0.81313	1	1
AT3G29633	0	0	0	0	0	0	NA	1	1	0	0	0	0	0	0	NA	1	1	0	0	0	0	0	0	NA	1	1	0	0	0	0	0	0	NA	1	1
AT5G19600	8.07886	6.43028	7.55336	9.76918	8.99071	8.85701	1.25176	3.21019e-06	1.31982e-05	5.36222	5.58554	6.29479	13.9905	13.742	12.869	2.35472	3.56951e-24	1.71102e-22	5.08101	5.30308	5.7535	4.86985	3.89135	5.52462	0.885251	0.598312	0.960005	5.04335	6.57907	4.90676	6.68444	8.18588	8.07668	1.38827	5.19322e-08	2.5527e-07
AT3G53990	186.366	180.492	175.114	78.9668	70.8787	61.7963	0.390503	2.22207e-17	1.97373e-16	176.034	153.172	195.93	168.38	160.83	180.573	0.970763	0.570701	0.982515	173.552	179.546	163.112	79.318	94.8974	110.552	0.551651	0.000625129	0.00253538	151.449	142.712	149.668	60.0233	49.4011	70.1722	0.404653	6.08604e-11	3.76617e-10
AT3G61118	0.321445	0.604738	0.20745	0	0.0832914	0	0.073473	0.0163913	0.0404212	0.505824	0.177792	0.465139	0.591544	0.111353	0.217058	0.800828	0.67083	1	0.215275	0.0781856	0.109211	0.224737	0.409383	0	1.57478	0.392886	0.70021	0.220451	0.556351	0.667899	0.434453	0.299468	0.0904908	0.570645	0.689507	1
AT2G42130	2.80064	3.52827	3.2195	20.8391	19.2049	22.5638	6.55688	4.82875e-85	2.40379e-83	2.29011	2.61401	3.90787	7.70329	6.13293	6.15471	2.26861	1.97162e-08	2.71263e-07	2.03471	3.46685	2.29384	17.9634	18.5825	20.3224	7.29511	1.08685e-45	5.60126e-44	3.57562	4.07693	3.80325	19.6698	22.9234	19.0276	5.37899	1.13413e-84	5.09477e-83
AT2G22941	0	0	0	0	0	0	NA	1	1	0	0	0	0	0	0	NA	1	1	0	0	0	0	0	0	NA	1	1	0	0	0	0	0	0	NA	1	1
AT4G26980	7.06291	6.42594	6.94934	6.13363	5.71535	4.67723	0.808595	0.92439	1	6.47719	5.9078	6.62849	6.07267	6.22703	5.60001	0.941422	0.459362	0.854615	3.16956	4.09768	3.42241	3.94636	4.72797	4.50043	1.23248	0.012059	0.0364066	6.37243	7.00397	5.88217	5.16422	4.23387	5.76933	0.787567	0.772631	1
AT3G24890	2.94585	4.24137	2.67713	2.09729	2.00955	3.15398	0.736065	0.694881	1	2.1002	2.59367	3.26229	3.25269	1.87436	2.37487	0.942908	0.74016	1	2.17418	3.46564	2.38979	0.37829	3.33064	3.7631	0.930559	0.765562	1	2.78307	3.05918	2.92304	1.46259	2.63242	0.761596	0.554073	0.204807	0.385004
AT4G12500	0	0	0.0495959	0.529564	0.677037	0.161266	27.5802	2.12428e-06	8.8936e-06	0	0	0	0.0565693	0.266217	0.155679	NA	0.00530051	0.0234198	0.514668	0.149538	0.052219	0.537288	0.342556	0.517235	1.95007	0.0610844	0.148941	0	0	0.0638711	0.363533	0.4773	0.865362	26.7131	2.66197e-08	1.34812e-07
AT1G52185	0	0	0	0	0	0	NA	1	1	0	0	0	0	0	0	NA	1	1	0	0	0	0	0	0	NA	1	1	0	0	0	0	0	0	NA	1	1
AT3G24070	25.0438	29.5566	24.9085	10.7754	11.6692	11.7358	0.429894	1.8024e-11	1.14229e-10	25.4517	23.932	24.5971	19.9065	16.8242	20.5964	0.774891	0.000734257	0.00420243	20.23	16.3055	19.7757	10.4181	11.5741	14.5115	0.648248	0.0686801	0.164701	21.8519	19.4609	20.7023	8.97594	8.08949	12.0149	0.468924	2.45963e-05	9.26343e-05
AT5G29646	0	0	0	0	0	0.0102655	NA	0.508965	0.820256	0	0	0	0	0	0	NA	1	1	0	0	0	0.00513022	0	0	NA	1	1	0	0	0	0	0	0	NA	1	1
AT1G63245	15.0907	16.8182	10.3213	1.90741	1.40259	1.20474	0.106908	7.75085e-18	7.05046e-17	5.88504	8.16525	11.037	3.26007	5.45492	5.64888	0.572555	0.00896077	0.0365945	7.25025	9.57533	6.68747	3.44041	2.66352	3.312	0.400456	0.00221333	0.00799015	9.61819	9.028	14.519	2.32781	1.68096	3.87881	0.237827	2.33095e-06	9.78811e-06
AT1G66180	211.994	157.215	230.304	123.302	84.2067	78.4737	0.477025	1.73061e-05	6.55973e-05	307.015	287.19	301.688	372.387	322.139	336.689	1.15105	0.0811122	0.226901	212.863	150.97	198.26	61.2362	51.6298	59.3218	0.306333	2.07887e-15	3.03318e-14	263.121	242.348	239.535	85.3308	60.9536	82.1275	0.306592	1.19675e-20	1.25431e-19
AT2G16940	49.8453	56.7625	49.112	38.7519	39.3044	40.2993	0.760055	0.567423	0.898053	49.4471	53.5906	51.0018	45.1606	42.0619	44.8165	0.857177	0.0136468	0.0523531	34.4165	35.201	34.5194	31.4716	35.0888	39.81	1.02145	0.0465781	0.118069	42.7424	43.7148	42.4774	31.6312	35.1779	35.5079	0.793557	0.549419	0.876742
AT1G07790	20.3397	27.0531	22.8656	36.3821	37.5298	29.3728	1.47007	8.09154e-09	4.21668e-08	24.7791	22.5905	26.9991	27.0465	24.6608	25.5307	1.03858	0.812503	1	20.7072	21.744	18.7249	29.4729	30.1865	32.3472	1.50397	3.91568e-07	2.6613e-06	24.6923	25.551	23.5848	34.3629	41.9731	37.8646	1.54685	8.89651e-16	7.39037e-15
AT2G21030	0.054083	0	0	0	0.0420412	0	0.777347	1	1	0	0	0	0	0.0562053	0	NA	1	1	0	0	0	0.0567178	0	0	NA	1	1	0.0556362	0	0	0.109645	0.151156	0	4.68761	0.235141	0.433227
AT1G07720	93.3887	84.0744	145.42	70.7375	61.0732	56.0258	0.581748	0.0117733	0.0298322	120.619	96.4137	130.207	117.281	102.626	111.738	0.955089	0.467944	0.865377	163.592	114.853	152.705	57.4386	50.5166	48.7632	0.36349	4.86437e-11	5.15461e-10	133.337	116.079	134.38	49.9269	46.4845	49.0998	0.379137	5.07358e-19	4.91587e-18
AT3G20580	0	0	0	0	0	0	NA	1	1	0.0634626	0.027883	0	0	0	0	0	0.037219	0.120485	0	0.0122618	0.0342549	0.0176227	0	0	0.378846	0.642923	1	0	0	0	0	0.0313103	0	NA	0.508114	0.822381
AT3G54680	31.7948	34.7579	38.9056	15.8856	17.1622	15.7785	0.462992	4.15375e-09	2.21441e-08	43.3126	43.5439	45.9481	31.0193	32.012	30.9994	0.708038	5.22713e-07	5.7815e-06	34.2973	30.1944	31.2951	15.944	14.7113	11.7453	0.442656	5.10241e-07	3.4215e-06	40.8679	39.7794	40.8329	18.0579	14.8721	19.9854	0.435589	5.62638e-09	3.00712e-08
AT5G53040	0	0.04863	0	0	0	0	0	1	1	0	0	0	0	0	0	NA	1	1	0	0	0	0	0	0	NA	1	1	0	0	0	0	0	0	NA	1	1
AT3G45190	35.2458	35.2238	32.9792	23.8977	23.15	24.0088	0.686875	0.0587846	0.128599	32.9962	33.4579	32.5359	30.4691	32.8524	30.4234	0.947015	0.306888	0.634001	30.1022	30.908	30.7591	22.7762	22.6158	23.5598	0.75136	0.402735	0.713524	32.0379	32.2974	33.234	22.9791	24.3857	22.6695	0.717791	0.408918	0.694067
AT2G02630	1.80297	1.60479	1.82043	0.425828	0.150702	0.183072	0.14529	8.59296e-16	6.98116e-15	1.66568	1.80144	1.83047	0.920461	0.40295	0.608735	0.364722	4.24822e-09	6.28572e-08	2.00595	2.1927	2.48975	0.203312	0.259249	0.254441	0.107201	3.09836e-19	5.70785e-18	2.17384	1.77167	2.77945	0.491295	0.397348	0.163728	0.156488	8.10612e-12	5.35763e-11
AT3G44340	25.3954	20.3095	24.3811	20.0556	16.645	18.706	0.790552	0.905608	1	27.8465	25.9911	20.7247	26.4204	26.4682	24.3214	1.03551	0.811727	1	25.4166	24.0298	24.5916	20.906	17.1592	14.8985	0.715359	0.245658	0.480701	24.4643	25.6976	23.2321	16.8289	18.2985	16.2692	0.700282	0.246449	0.451857
AT2G11740	0	0	0	0	0	0	NA	1	1	0	0	0	0	0	0	NA	1	1	0	0	0	0	0	0	NA	1	1	0	0	0	0	0	0	NA	1	1
AT2G14000	0	0	0	0	0	0	NA	1	1	0	0	0	0	0	0	NA	1	1	0	0	0	0	0	0	NA	1	1	0	0	0	0	0	0	NA	1	1
AT1G05060	20.0291	24.7961	18.7339	14.9716	12.3504	12.8265	0.631671	0.0248864	0.0590644	18.4595	18.0708	19.6627	20.3127	17.5045	21.4972	1.05555	0.668315	1	16.8405	20.746	17.2084	12.9871	13.5783	16.4421	0.784883	0.740495	1	19.3755	21.8334	23.0339	13.764	12.0565	12.6109	0.598221	0.015602	0.0386422
AT1G42220	0	0	0	0	0	0	NA	1	1	0	0	0	0	0	0	NA	1	1	0	0	0	0	0	0	NA	1	1	0	0	0	0	0	0	NA	1	1
AT3G60570	0	0	0	0	0	0	NA	1	1	0	0	0	0	0	0	NA	1	1	0	0	0	0	0	0	NA	1	1	0	0	0	0	0	0	NA	1	1
AT3G06540	16.9639	14.0416	14.7184	9.4519	8.48382	8.40169	0.57601	0.000370632	0.00119017	14.6912	15.2388	12.4882	14.8449	13.6845	12.0358	0.956318	0.465998	0.863249	15.8893	14.2107	14.3684	8.60487	7.44078	7.04614	0.519285	0.000140504	0.000643655	17.268	17.5549	16.7611	8.67807	8.54671	8.96666	0.507744	1.31339e-06	5.65293e-06
AT1G55960	17.3039	19.4106	20.4461	138.36	180.853	179.569	8.72597	4.47922e-106	3.18878e-104	21.7544	19.6535	18.3777	19.4639	18.1993	17.8784	0.929014	0.241726	0.534796	18.3125	18.8724	20.2542	86.1251	82.0009	65.9782	4.07569	4.00714e-41	1.74867e-39	19.2049	19.7473	19.9286	166.213	153.062	145.884	7.89999	1.35773e-198	2.18288e-196
AT1G77700	6.17798	7.7018	6.1247	1.68301	1.99619	2.18676	0.293232	1.61605e-11	1.02748e-10	6.07896	6.1754	6.98751	5.71196	5.45349	6.10682	0.89764	0.268134	0.572942	5.3463	4.69815	5.6141	2.49791	2.13292	2.81799	0.475703	0.00211926	0.00767778	4.97713	4.63782	4.63975	1.81083	2.4964	2.35732	0.467534	0.000942306	0.00287587
AT1G75510	24.332	28.0774	26.101	19.8731	19.2836	19.8567	0.751664	0.503455	0.820256	24.6634	22.0361	23.7106	25.9386	26.0462	25.0896	1.09465	0.337362	0.68184	20.7363	24.2864	21.1883	17.2798	16.8901	16.4504	0.764532	0.549217	0.897738	24.1288	23.1434	26.1895	17.406	15.6569	19.0683	0.709637	0.490275	0.809386
AT3G43340	0	0	0	0	0	0	NA	1	1	0	0	0	0	0	0	NA	1	1	0	0	0	0	0	0	NA	1	1	0	0	0	0	0	0	NA	1	1
AT4G28560	0.530277	0.692789	0.59889	0.532891	0.274806	0.463656	0.697795	0.580595	0.915236	0.47285	0.488829	0.575494	0.520454	0.244927	0.447593	0.789094	0.33756	0.682004	0.651076	0.322451	0.48043	0.432531	0.337673	0.178452	0.652465	0.503063	0.851455	0.606118	0.642456	0.330543	0.0597253	0.521467	0.273679	0.541361	0.357323	0.618715
AT2G47660	0	0	0	0	0	0	NA	1	1	0	0	0	0	0	0	NA	1	1	0	0	0	0	0	0	NA	1	1	0	0	0	0	0	0	NA	1	1
AT1G07980	13.2464	13.5143	11.7771	8.84188	11.137	9.86758	0.774471	0.835422	1	11.1464	10.6579	14.5496	14.2726	12.2274	12.2821	1.06679	0.669038	1	11.4576	11.6223	11.829	9.90466	13.9523	13.3328	1.06534	0.0628082	0.152469	12.1447	10.5144	11.3253	8.47838	9.58176	8.01007	0.767122	0.961166	1
AT1G15240	15.3528	15.4863	16.6888	10.392	9.58781	10.2603	0.636259	0.00610193	0.0163077	18.8523	17.8272	15.8897	14.3092	15.1598	14.5023	0.836447	0.00830739	0.0343752	15.9753	14.869	16.4505	9.88209	9.01097	8.14178	0.571623	0.00130578	0.00494999	14.9841	15.5516	15.4841	9.33328	10.0243	8.79579	0.611765	0.00328509	0.00924116
AT4G21930	0.337381	0.317359	0.139972	2.61548	3.40941	1.56768	9.55386	1.07209e-16	9.17819e-16	0.136517	0.119961	0.209228	1.43687	2.45434	2.00156	12.6534	1.57274e-17	5.18619e-16	0.290504	0.246185	0.245625	2.42618	3.40674	3.99002	12.5563	9.62324e-21	1.91111e-19	0.148744	0.250257	0.600867	3.81079	2.33491	1.95381	8.10057	3.855e-15	3.09746e-14
AT1G01740	1.93629	1.99907	1.76013	3.60012	3.67114	3.59251	1.90743	8.9736e-12	5.79867e-11	1.04785	1.33217	1.4351	2.63335	2.01227	2.22433	1.80072	9.63071e-05	0.000688534	1.30466	2.0332	2.09389	2.47636	2.9998	3.64742	1.67968	0.000267815	0.00116539	1.74898	2.10886	1.97236	3.1835	3.78379	2.77198	1.67049	2.84264e-08	1.43421e-07
AT2G12010	0	0	0	0	0	0	NA	1	1	0	0	0	0	0	0	NA	1	1	0	0	0	0	0	0	NA	1	1	0	0	0	0	0	0	NA	1	1
AT2G03830	0.411525	0.442404	0.227644	0.227876	0.0456997	0.061684	0.309975	0.052253	0.115574	0.166519	0.341423	0	0.194738	0.122193	0.119094	0.858415	0.817414	1	0.472462	0.214492	0.419446	0	0.730006	0.0593523	0.713448	0.848085	1	0.120955	0.122102	0.366458	0.178779	0.328619	0	0.832463	1	1
AT5G25350	119.853	116.533	113.724	35.5549	32.8911	41.1623	0.313067	3.99035e-27	5.3655e-26	131.847	132.302	110.208	79.2873	94.7	90.4973	0.706503	3.92825e-06	3.75632e-05	112.901	111.754	124.832	39.8717	43.9153	43.8625	0.365249	3.70739e-14	4.96714e-13	107.919	116.568	111.118	31.826	33.2778	46.3767	0.332177	2.75118e-16	2.34337e-15
AT3G16670	0	0	0	26.1534	32.0361	27.8448	NA	1.785e-159	2.65396e-157	0	0	0.0564725	0.287277	1.08155	0.421649	31.7052	7.7675e-07	8.33344e-06	0.052273	0	0.053037	17.7354	8.79746	10.2441	349.225	2.17799e-49	1.26618e-47	0.0535299	0	0	22.2065	38.0066	30.8061	1700.34	3.85557e-127	2.91135e-125
AT3G29050	0	0	0	0	0	0	NA	1	1	0	0	0	0	0	0	NA	1	1	0	0	0	0	0	0	NA	1	1	0	0	0	0	0	0	NA	1	1
AT1G62914	2.33579	2.19718	2.69881	2.85571	1.3862	2.26633	0.89995	0.562841	0.892145	3.24875	2.95894	2.45319	2.66228	1.6705	1.4755	0.670636	0.00871195	0.0357478	2.34646	2.2359	2.48315	0.921888	2.18312	1.19176	0.608132	0.198929	0.40343	2.17034	2.86905	2.1292	1.7567	2.38668	1.06057	0.725939	0.812816	1
AT5G28000	0	0	0	0	0	0	NA	1	1	0	0	0	0.0889109	0	0	NA	1	1	0	0	0	0.0844465	0	0	NA	1	1	0.0828361	0	0	0	0	0	0	1	1
AT1G53090	2.7434	2.56807	3.71288	14.2645	14.8038	13.8335	4.754	1.26604e-59	3.83603e-58	3.09315	2.61858	3.15076	7.0288	6.75395	5.8138	2.21118	1.31741e-15	3.72937e-14	4.09375	4.04256	3.74637	10.4607	9.5913	9.31738	2.47162	2.88565e-20	5.58224e-19	3.06878	2.7383	3.1213	13.0406	14.0198	10.1899	4.17212	5.27764e-59	1.57495e-57
AT1G74448	0	0	0	0	0	0	NA	1	1	0	0	0	0	0	0	NA	1	1	0	0	0	0	0	0	NA	1	1	0	0	0	0	0	0	NA	1	1
AT2G17064	0	0	0	0	0	0	NA	1	1	0	0	0	0	0	0	NA	1	1	0	0	0	0	0	0.0514589	NA	1	1	0	0	0	0	0	0	NA	1	1
AT2G01990	12.1731	18.3128	12.2947	10.2773	13.1863	9.6831	0.774808	0.867864	1	11.1614	18.0113	19.1251	18.1478	21.2825	19.0514	1.21086	0.160583	0.390188	13.2882	15.8413	12.1386	10.1392	12.1312	15.0404	0.904107	0.518123	0.855821	8.81561	9.21863	9.5877	9.53306	11.5455	10.3549	1.13799	0.000336138	0.0010933
AT3G17380	6.34207	7.31839	6.06805	3.52544	2.26435	2.63079	0.426823	8.43482e-06	3.31532e-05	4.4213	5.93472	7.20299	6.1884	6.3227	6.05033	1.05709	0.780364	1	4.66715	6.43046	5.0736	3.40286	2.8528	4.39262	0.658472	0.236436	0.466019	4.13453	6.01168	4.9186	1.38294	2.54201	1.83727	0.382495	8.91742e-05	0.000313467
AT4G09770	4.8283	4.76725	2.45304	0.309708	0.372665	0.431152	0.0924196	1.08844e-17	9.82637e-17	1.26091	1.64778	1.04057	1.81488	0.782914	1.28333	0.982748	0.869821	1	1.30719	2.62365	2.05924	0.215469	0.490627	0.622281	0.221763	1.10472e-05	6.14176e-05	2.57155	3.09377	4.31174	0.763652	0.893257	0.491635	0.215349	2.50527e-09	1.37845e-08
AT5G23600	0.748529	0.645432	0.603844	0.483569	0.581867	0.719936	0.893667	0.823065	1	0.706729	1.03503	1.21853	0.619872	0.842727	0.821357	0.77153	0.351024	0.702824	0.939933	1.04688	0.445046	0.261665	0.357489	0.944621	0.643037	0.57477	0.930722	0.834195	0.777325	0.777648	0.379382	0.755464	0.2634	0.585244	0.436854	0.734366
AT1G52827	15.4138	20.9557	20.8666	9.17977	6.55259	6.57019	0.389659	2.53974e-06	1.05528e-05	15.0078	14.0869	28.2287	12.8975	11.6386	11.9533	0.636551	0.00986638	0.039633	19.1133	17.3104	17.9198	10.2293	14.3779	12.8868	0.689943	0.3055	0.570016	18.7057	15.8817	19.5164	5.37094	4.59968	6.71217	0.308348	2.41475e-08	1.22643e-07
AT4G02870	0	0	0	0	0	0	NA	1	1	0	0	0	0	0	0	NA	1	1	0	0	0	0	0	0	NA	1	1	0	0	0	0	0	0	NA	1	1
AT1G47690	0	0	0	0	0	0	NA	1	1	0	0	0	0	0	0	NA	1	1	0	0	0	0	0	0	NA	1	1	0	0	0	0	0	0	NA	1	1
AT3G20810	11.6824	10.6289	14.7854	15.9913	15.1293	14.0159	1.21673	4.59304e-05	0.000165827	13.0417	14.5187	14.835	12.4764	11.7428	12.124	0.857243	0.0337447	0.111198	11.9522	11.931	13.2005	18.3523	17.4014	21.8727	1.55395	7.2095e-08	5.34422e-07	12.412	14.6428	11.6395	9.39123	10.7722	10.5132	0.792796	0.6627	1
AT1G49590	13.3738	14.6083	14.7517	11.3692	10.7811	9.87458	0.749404	0.510168	0.821205	14.1675	13.8756	17.2969	13.0617	12.536	11.5983	0.820382	0.0193793	0.0700198	10.4201	11.6298	11.8791	8.34187	11.021	10.0602	0.867199	0.676382	1	13.9077	14.4329	13.2221	8.91963	10.0435	7.89889	0.646302	0.0959852	0.19859
AT1G78420	26.5034	26.7813	23.0195	13.4922	9.95559	11.2742	0.455047	1.03454e-09	5.75347e-09	23.4337	25.3787	22.0293	22.8723	20.171	19.602	0.884299	0.0637884	0.186767	20.2201	21.7137	21.0555	10.4155	11.5645	9.60662	0.501461	1.11652e-05	6.19811e-05	23.7422	27.4051	24.4567	11.103	13.6411	10.0492	0.460204	6.88224e-09	3.65855e-08
AT5G15350	129.819	140.025	153.458	156.612	147.036	139.692	1.04734	0.00101148	0.00306999	159.204	143.127	166.248	144.509	147.305	135.144	0.911175	0.137781	0.346147	153.644	134.76	116.39	110.276	105.079	95.8693	0.768845	0.57278	0.928126	188.301	146.097	150.933	134.908	119.51	136.924	0.806338	0.514907	0.830904
AT1G32970	0.0361534	0	0	0	0	0	0	0.509037	0.820256	0	0	0	0.0199596	0.0187861	0	NA	0.505873	0.903239	0	0.0395715	0	0.0379148	0	0	0.958133	1	1	0	0.0375443	0	0	0	0.0152665	0.406626	1	1
AT1G36035	0	0	0	0	0	0	NA	1	1	0	0	0	0	0	0	NA	1	1	0	0	0	0	0	0	NA	1	1	0	0	0	0	0	0	NA	1	1
AT4G29770	0.132093	0.248509	0.159841	0.128004	0.0256706	0.207896	0.669025	0.733732	1	0.0311792	0.191785	0.0358392	0.109389	0.137277	0.200694	1.72857	0.421829	0.802304	0.331741	0.048194	0.033659	0.103896	0	0.0333396	0.331813	0.310545	0.57808	0.101915	0.102881	0	0.0334748	0.0922965	0	0.614129	1	1
AT5G41850	5.20276	5.09624	5.07815	4.22223	3.50956	3.83479	0.752193	0.652886	1	3.77551	4.20946	4.52645	4.083	4.28979	6.27151	1.17047	0.342912	0.690096	3.75791	4.36119	4.64552	3.96817	3.86065	5.07894	1.01121	0.236742	0.466462	4.77715	3.57217	3.43071	3.05101	2.64384	2.72351	0.71463	0.700349	1
AT3G07440	4.31017	4.24036	4.44041	7.71479	5.7481	6.43093	1.53136	3.21967e-07	1.4614e-06	4.18148	4.29769	3.86232	5.67601	5.62995	6.24818	1.42237	0.00313137	0.0148637	4.01206	4.4724	5.03799	5.34954	7.17639	6.30759	1.39276	0.00134144	0.00507375	4.7187	4.88662	3.84519	5.37119	6.63107	5.87759	1.32931	2.95815e-05	0.000110469
AT5G49250	0	0	0	0	0	0	NA	1	1	0	0	0	0	0	0	NA	1	1	0	0	0	0	0	0	NA	1	1	0	0.0686444	0	0	0	0	0	1	1
AT4G08200	0	0	0	0	0	0	NA	1	1	0	0	0	0	0	0	NA	1	1	0	0	0	0	0	0	NA	1	1	0	0	0	0	0	0	NA	1	1
AT5G55750	0.282189	0.0663606	0.136586	0	0.219359	0	0.452159	0.770396	1	0	0	0	0	0.0733156	0.0714564	NA	0.505983	0.903239	1.62999	0.308868	1.51001	0.887809	0.202155	0.0712227	0.336687	0.130583	0.284573	1.81433	2.05131	1.2313	0.429071	0.0657238	0.11916	0.120455	1.53537e-07	7.23784e-07
AT5G27310	0	0	0	0	0	0	NA	1	1	0	0	0	0	0	0	NA	1	1	0	0	0	0	0	0	NA	1	1	0	0	0	0	0	0	NA	1	1
AT4G04955	17.2525	18.6122	21.5431	11.9569	9.71153	10.8196	0.565917	0.000271895	0.000888997	22.1764	21.0408	20.517	14.6216	12.3423	11.2705	0.599904	1.4079e-10	2.48207e-09	19.6111	17.3803	18.5727	9.33533	9.4708	11.1002	0.538231	0.000324353	0.00138698	23.0066	21.8518	23.0191	10.0731	11.2695	8.98785	0.446841	3.27015e-10	1.9288e-09
AT2G27380	8.22989	4.13317	9.90804	1.01378	1.24697	0.878147	0.14094	6.60057e-17	5.7222e-16	17.4667	18.0391	9.74534	3.50393	2.26505	1.81907	0.167688	7.99793e-27	4.34865e-25	43.4743	18.2831	68.1549	9.19769	4.19698	1.33784	0.113404	1.51343e-07	1.08063e-06	81.093	86.0987	71.8204	14.0336	5.99407	8.65861	0.12002	5.48879e-30	8.30786e-29
AT3G47580	0.143896	0.191755	0.174123	1.50286	1.49143	1.73628	9.27974	7.75987e-42	1.61955e-40	0.249077	0.169127	0.104111	0.357489	0.336471	0.437251	2.16577	0.000900762	0.00502447	0.180691	0.21875	0.219998	1.86118	1.77535	1.82803	8.82177	3.3549e-31	1.03139e-29	0.0863499	0.2366	0.269089	1.42217	1.53049	1.39754	7.34784	2.49127e-31	3.94308e-30
AT1G57030	0	0	0	0	0	0	NA	1	1	0	0	0	0	0	0	NA	1	1	0	0	0	0	0	0	NA	1	1	0	0	0	0	0	0	NA	1	1
AT3G23640	38.4066	39.4286	40.2168	26.8611	23.1434	25.1662	0.63676	0.00402541	0.0111098	39.9374	40.4544	31.1886	40.7518	41.0368	39.6195	1.08808	0.37341	0.735828	41.7339	42.1691	46.7973	27.7008	24.4753	22.9244	0.5746	0.00119603	0.00456951	40.8485	43.8182	40.9703	25.55	26.1778	22.5039	0.590843	0.000367242	0.00118826
AT5G28190	0	0	0	0	0	0	NA	1	1	0	0	0	0	0	0	NA	1	1	0	0	0	0	0	0	NA	1	1	0	0	0	0	0	0	NA	1	1
AT5G51105	0.219408	0.343979	0.353997	0	0	0	0	0.000804854	0.00248094	0.552415	0.849486	0.396862	0.323016	0.532042	0.222236	0.598908	0.198773	0.460695	0.22041	0.426937	0.223631	0	0	0.147673	0.169548	0.0595252	0.145848	0.601892	0.303799	0.547065	0.222408	0	0	0.153094	0.00540447	0.0146252
AT2G09994	0	0	0	0	0	0	NA	1	1	0	0	0	0	0	0	NA	1	1	0	0	0	0	0	0	NA	1	1	0	0	0	0	0	0	NA	1	1
AT5G26840	0	0	0	0	0	0	NA	1	1	0	0	0	0	0	0	NA	1	1	0	0	0	0	0	0	NA	1	1	0	0	0	0	0	0	NA	1	1
AT2G24030	0.293414	0.318463	0.174793	0.379106	0.17545	0.449951	1.27691	0.146452	0.286459	0.319649	0.430687	0.440908	0.299055	0.445664	0.342918	0.913026	0.733884	1	0.27208	0.378797	0.276057	0.260369	0.194028	0.296224	0.809788	1	1	0.255404	0.257824	0.14069	0.274547	0.399516	0.0762459	1.14741	0.317812	0.558152
AT2G21890	0.0353361	0	0	0.547873	0.5219	0.593216	47.062	1.7897e-13	1.27356e-12	0	0	0.0383492	0.0390168	0.220337	0.250541	13.2961	0.00203224	0.010215	0.0354975	0	0.0360163	0.222346	0.43878	0.891863	21.7159	3.02393e-07	2.07961e-06	0	0.146782	0	0.358193	0.0987606	0.44764	6.16283	0.000214104	0.000716638
AT3G08870	0.0715926	0.033672	0.0519789	0.809386	0.918262	1.05165	17.6751	6.48949e-28	8.95523e-27	0.0337973	0.0148492	0.0971216	0.691684	0.409211	0.471349	10.7859	1.52064e-12	3.27962e-11	0.0719195	0.0783612	0.164184	1.2576	1.35058	1.71661	13.7528	4.88275e-24	1.11537e-22	0.0736486	0.0743467	0.0892532	0.743857	0.767024	0.69532	9.29911	1.58322e-20	1.64857e-19
AT3G52930	290.027	303.521	260.67	254.563	243.043	230.512	0.85238	0.399362	0.678636	270.7	283.278	276.344	301.305	329.522	337.011	1.16562	0.0480954	0.148741	312.179	344.12	293.356	294.991	286.77	259.112	0.885452	0.473275	0.811159	309.385	303.654	317.288	280.25	264.815	310.855	0.92002	0.011347	0.0288697
AT5G06755	0	0.729045	0	0	0	0	0	0.0746346	0.158736	0	0.0918591	0.240322	0.244505	0	0	0.73606	1	1	0.333676	0.0807918	0.564255	0.116114	0	0	0.118638	0.0604132	0.147637	0.341699	0.459917	0.690162	0	0	0.0935071	0.0626816	0.00516886	0.014051
AT4G01516	0	0	0	0	0	0	NA	1	1	0	0	0	0	0	0	NA	1	1	0	0	0	0	0	0	NA	1	1	0	0	0	0	0	0	NA	1	1
AT3G19780	6.62376	5.38602	7.65391	4.92701	4.19713	4.33145	0.684286	0.152484	0.296737	7.40995	7.5562	6.65701	6.42523	5.72024	5.53975	0.817883	0.00671962	0.0287122	6.36113	6.85005	7.58327	4.41491	3.92088	3.63792	0.575813	0.00428526	0.0145242	6.16618	6.5516	6.39682	3.59358	4.63903	3.27959	0.602273	0.0220345	0.0529123
AT1G08700	22.4958	20.7765	22.1231	18.0135	18.7177	17.5217	0.829614	0.633489	0.984336	22.7825	22.7735	23.3887	22.668	23.4582	21.5184	0.981143	0.62977	1	20.0078	21.334	21.8617	16.4687	17.4388	17.607	0.815057	0.957783	1	24.8755	25.4295	24.0341	20.1374	19.0071	19.667	0.791124	0.607088	0.954134
AT1G09550	0	0	0	0	0	0	NA	1	1	0	0	0	0	0	0	NA	1	1	0	0	0	0	0	0	NA	1	1	0	0	0	0	0	0	NA	1	1
AT4G24620	42.59	40.7705	42.9577	53.4904	53.6954	55.7807	1.29013	1.32148e-09	7.30455e-09	44.4592	44.0197	34.405	42.7545	45.5893	38.9012	1.03549	0.812562	1	35.5746	41.3731	38.0928	53.495	42.42	35.0804	1.13869	0.00874865	0.0274638	42.5165	46.119	45.5234	60.6506	60.7484	57.1391	1.3308	3.89779e-16	3.29825e-15
AT5G36520	0	0	0	0	0	0	NA	1	1	0	0	0	0	0	0	NA	1	1	0	0	0	0	0	0	NA	1	1	0	0	0	0	0	0	NA	1	1
AT2G11140	2.92961	2.38702	2.21688	1.67935	0.882061	1.14728	0.492293	0.00388212	0.0107408	2.53226	2.34497	2.17185	3.05252	2.42279	1.62996	1.00797	0.953864	1	3.54402	2.83022	2.79674	1.21162	1.57651	1.52049	0.46981	0.00180138	0.00663852	2.20725	2.74236	2.72636	0.857438	1.23011	0.714371	0.365025	1.01e-05	3.97028e-05
AT5G19690	36.4107	32.9861	34.7849	32.0188	28.7795	31.4368	0.88533	0.193023	0.365242	34.8143	35.2987	30.7018	37.6812	40.8337	37.515	1.15092	0.0802225	0.22488	33.0227	31.95	29.534	29.4486	25.5814	24.461	0.841115	0.82056	1	40.5892	40.6484	41.8006	34.5478	42.0574	33.1835	0.892313	0.0376999	0.0862257
AT1G16370	13.3167	11.1583	14.4751	3.67019	2.66741	3.24274	0.245964	1.9092e-23	2.22367e-22	14.6757	12.9713	12.1833	14.1266	13.9573	12.5906	1.0212	0.962019	1	14.77	10.3141	13.2719	3.81309	2.60474	2.34012	0.228333	2.05776e-14	2.80963e-13	16.972	13.8526	15.6668	3.08675	2.15944	2.8404	0.173938	2.95396e-32	4.76977e-31
AT5G33533	0	0	0	0	0	0	NA	1	1	0	0	0	0	0	0	NA	1	1	0	0	0	0	0	0	NA	1	1	0	0	0	0	0	0	NA	1	1
AT3G43890	0.260911	0.302064	0.174859	0.207452	0.140413	0.147408	0.671252	0.658726	1	0.227392	0.199814	0.174252	0.177285	0.187719	0.16263	0.877258	0.715285	1	0.221779	0.278256	0.204564	0.126287	0.134194	0	0.369687	0.0551142	0.136504	0.123879	0.145895	0.300252	0.203445	0.317864	0.186449	1.24162	0.122662	0.246837
AT1G11420	2.02041	1.90051	1.42437	1.50386	1.53642	1.22124	0.797247	1	1	1.65877	1.93132	1.43001	2.06112	2.14534	2.20216	1.27659	0.0825414	0.230113	1.89727	2.0031	2.21598	1.42791	2.07669	1.9289	0.888356	0.673537	1	1.21995	2.07533	1.56057	1.17985	1.90273	1.07572	0.856349	0.557179	0.887398
AT5G60230	2.17223	1.72328	2.40685	1.72456	1.81064	2.05951	0.887716	0.493076	0.812084	1.82854	2.51874	2.27225	2.02283	1.93109	2.30626	0.945715	0.616244	1	1.65633	2.17708	1.97397	1.67424	1.74989	1.82312	0.903549	0.618005	0.985007	1.56154	2.01119	1.69663	1.40605	1.80428	1.65771	0.923838	0.215915	0.402953
AT1G61210	9.27953	8.11111	10.8902	11.1534	10.6759	12.1231	1.20054	2.48174e-05	9.25953e-05	11.8166	10.5572	8.09795	9.92032	10.4844	9.43768	0.979347	0.69313	1	12.8499	11.1673	13.1541	10.59	7.09089	5.53456	0.624553	0.0720023	0.171651	10.1335	11.0993	9.57526	9.92738	10.2411	9.05063	0.948425	0.00448528	0.0123193
AT1G65830	0	0	0	0	0	0	NA	1	1	0	0	0	0	0	0	NA	1	1	0	0	0	0	0	0	NA	1	1	0	0	0	0	0	0	NA	1	1
AT3G17450	7.23408	6.84157	6.97772	6.07964	5.08639	5.30636	0.782411	0.81863	1	7.90078	7.46167	6.57781	7.18163	7.24704	6.27113	0.943462	0.37304	0.7354	5.64347	6.16322	6.4035	4.55191	4.20816	4.73731	0.741199	0.413897	0.728839	6.77141	6.3483	6.19115	5.40395	5.74374	5.72418	0.873699	0.129119	0.258438
AT2G15580	24.4237	28.5962	29.3378	58.4924	68.9558	60.9798	2.28792	2.16295e-28	3.03717e-27	25.7701	22.9572	31.6135	44.3746	45.5803	50.0013	1.74203	1.29368e-08	1.81353e-07	25.7644	24.6553	26.4287	58.5313	75.3811	89.9837	2.91348	2.15197e-22	4.59405e-21	24.6411	23.8484	24.2298	51.7097	44.3679	56.6739	2.10056	1.42498e-27	1.98188e-26
AT4G38030	0	0.017545	0.054168	0	0	0	0	0.136055	0.268941	0.0176103	0	0	0	0.0387677	0	2.20142	1	1	0.0562113	0.0136102	0	0	0	0	0	0.147573	0.314441	0	0	0.023253	0.0189069	0	0	0.813097	1	1
AT5G29036	0	0	0	0	0	0	NA	1	1	0	0	0	0	0	0	NA	1	1	0	0	0	0	0	0	NA	1	1	0	0	0	0	0	0	NA	1	1
AT3G12587	12.5533	16.4628	12.0636	8.87932	8.26251	8.46049	0.623236	0.0742709	0.158063	11.8523	11.4032	13.9221	13.5574	9.33214	11.6942	0.93023	0.505856	0.903239	8.46847	10.4305	10.7403	7.49536	12.9534	14.8937	1.19242	0.0648888	0.156818	11.2172	11.7993	11.3091	9.56696	8.79264	3.6371	0.640826	0.40234	0.684527
AT3G07170	22.494	31.4286	25.7829	27.1701	27.5385	26.7152	1.02156	0.0113606	0.0288847	21.5838	22.4008	27.235	27.9113	27.2602	25.0104	1.12584	0.245943	0.542127	22.0079	25.1821	19.9024	20.9774	27.9946	30.5875	1.18582	0.00462982	0.0155836	21.1803	23.3594	24.7545	23.99	26.0416	20.4822	1.0176	0.00119684	0.003602
AT1G15140	9.0391	10.1674	10.5425	44.5349	45.4819	47.0209	4.60647	6.23036e-83	2.97376e-81	9.51115	9.75814	9.9576	14.1592	17.0051	16.2705	1.62298	5.26294e-08	6.79129e-07	10.5026	9.27781	8.46383	43.0002	38.7228	36.6401	4.1907	1.97348e-41	8.69108e-40	10.7271	9.98058	8.92685	43.4952	44.718	43.6878	4.45092	3.42816e-99	1.85795e-97
AT2G13430	0	0	0	0	0	0	NA	1	1	0	0	0	0	0	0.0743515	NA	1	1	0	0	0	0	0	0	NA	1	1	0	0	0	0	0	0	NA	1	1
AT5G28670	0	0	0	0	0	0	NA	1	1	0	0	0	0	0	0	NA	1	1	0	0	0	0	0	0	NA	1	1	0	0	0	0	0	0	NA	1	1
AT5G16336	0	0	0	0	0	0	NA	1	1	0	0	0	0	0	0	NA	1	1	0	0	0	0	0	0	NA	1	1	0	0	0	0	0	0	NA	1	1
AT2G01320	12.9285	10.1007	14.0954	15.6683	16.1711	14.9921	1.26147	3.80599e-06	1.55488e-05	14.5721	16.0001	12.042	9.05828	10.4153	10.5428	0.704375	2.7148e-05	0.000218236	14.9579	13.853	15.3662	15.0297	12.431	12.6331	0.907571	0.37424	0.67283	12.1804	13.5894	13.1726	12.4667	13.8852	12.6235	1.00085	0.000335907	0.00109276
AT4G07938	0	0	0	0	0	0	NA	1	1	0	0	0	0	0	0	NA	1	1	0	0	0	0	0	0	NA	1	1	0	0	0	0	0	0	NA	1	1
AT2G37610	1.64029	1.7744	0.793943	0.423869	0.701293	0.172106	0.30824	0.00962659	0.0248538	1.31639	2.24544	1.78016	1.35836	0.937564	1.49529	0.7097	0.140924	0.351977	1.15345	1.07722	1.33749	0.946114	1.25342	0.579601	0.778869	0.933681	1	0.590591	1.44789	1.63594	0.831361	0.458444	0.76191	0.558378	0.443472	0.744073
AT1G32680	0	0	0	0	0	0	NA	1	1	0	0	0	0	0	0	NA	1	1	0	0	0	0	0	0	NA	1	1	0	0	0	0	0	0	NA	1	1
AT1G04550	12.8569	18.4237	14.0815	19.2015	19.7882	19.8593	1.29732	2.63007e-06	1.09106e-05	15.9779	17.2711	19.5779	19.6026	15.3552	18.3592	1.00928	0.938833	1	10.413	10.8233	11.5575	11.6214	15.3166	20.0626	1.43321	0.00013457	0.00061909	14.8462	12.3107	13.244	15.8192	16.9664	13.5182	1.14611	3.19594e-05	0.000118952
AT3G14470	4.3739	3.34361	3.31267	1.68138	1.42371	1.69411	0.435097	1.447e-06	6.16717e-06	2.61658	3.19896	1.69998	2.50122	2.66722	2.6362	1.03847	0.871721	1	1.80355	2.85751	2.07553	1.12463	0.943759	0.912353	0.442471	0.000717551	0.00287545	2.72698	3.67878	3.3949	1.86875	1.97569	1.39413	0.534512	0.00781763	0.0205305
AT1G34545	0.148951	0	0.0288383	0	0	0	0	0.0425282	0.0960048	0	0.0247154	0	0	0.0619182	0	2.50524	1	1	0.0598522	0	0	0	0.0284549	0.0300754	0.977912	1	1	0	0.0309361	0	0.0301974	0	0.0251589	1.78937	1	1
AT1G14182	1.80547	3.39665	1.07556	0.717771	0	0	0.114337	0.000177857	0.000595611	1.18014	1.26746	0.753623	0.306696	1.01032	0.70336	0.631127	0.243412	0.53796	1.53468	1.82415	1.84022	0.728241	0.397972	0.70106	0.351463	0.0291609	0.0786218	0.857224	0.865349	0.346284	0.563124	0.77632	0.351873	0.817513	1	1
AT1G44940	0	0	0	0	0	0	NA	1	1	0	0	0	0	0	0	NA	1	1	0	0	0	0	0	0	NA	1	1	0	0	0	0	0	0	NA	1	1
AT3G12240	0.638476	1.22977	0.470915	0.0785661	0.189073	0.350907	0.264431	0.00253981	0.00725209	0.832468	0.756734	0.0989884	0.772121	0.568741	0.862273	1.30503	0.482156	0.88291	0.397052	0.998343	0.588788	0.573927	0.377532	0.0613895	0.510461	0.278899	0.529785	0.688089	0.442026	0.454844	0.739664	0.453199	0.205416	0.882218	0.683921	1
AT5G52900	3.59514	3.73467	3.84343	10.5828	11.4946	8.79077	2.76268	1.9642e-24	2.38271e-23	4.1618	2.54179	3.49456	10.0103	8.64204	9.21451	2.73254	1.32753e-14	3.43136e-13	4.5223	3.71832	3.66434	11.0486	11.9145	14.7076	3.16429	4.60382e-19	8.42121e-18	6.0139	4.25288	4.13123	9.28503	12.145	10.9568	2.2494	1.2657e-15	1.04266e-14
AT1G27780	0	0	0	0	0	0	NA	1	1	0	0	0	0	0	0	NA	1	1	0	0	0	0	0	0	NA	1	1	0	0	0	0	0	0	NA	1	1
AT1G15450	0	0	0	0	0	0	NA	1	1	0	0	0	0	0	0	NA	1	1	0	0	0	0	0	0	NA	1	1	0	0	0	0	0	0	NA	1	1
AT1G33055	12.4815	16.3427	12.5381	1.98545	1.41392	1.4478	0.117188	2.57094e-42	5.42984e-41	15.1895	14.6743	15.4857	5.36718	3.97611	4.60587	0.307592	9.68193e-33	6.74963e-31	9.04155	10.8011	9.58923	1.34842	2.09684	2.72283	0.209572	1.79579e-13	2.28483e-12	13.711	17.6513	15.2867	2.32062	1.46082	2.54257	0.135566	9.58941e-31	1.48764e-29
AT4G01700	17.9903	20.2994	11.4239	12.6884	10.9696	9.09169	0.658769	0.17546	0.335524	12.0769	11.8789	15.3597	25.6958	18.8678	26.6227	1.81064	2.92109e-07	3.36838e-06	26.0309	35.438	40.2479	18.7369	24.5147	20.3287	0.625072	0.0457151	0.116109	27.5057	32.3085	29.1669	18.2781	15.1073	22.7553	0.630929	0.111129	0.225848
AT4G10140	16.79	17.7196	19.0726	11.1113	11.0002	11.1716	0.621159	0.0130963	0.0329167	18.8596	17.7426	16.9378	21.1011	18.3946	17.5133	1.06479	0.603849	1	19.4721	20.9505	18.2262	12.9316	12.4301	12.4949	0.645479	0.0575467	0.141537	18.4424	18.6172	20.8183	11.1158	10.7248	11.3361	0.573218	0.00626221	0.0167387
AT3G55810	0	0	0	0	0	0	NA	1	1	0	0	0	0	0.0280076	0	NA	1	1	0	0	0	0	0	0	NA	1	1	0	0	0	0	0	0	NA	1	1
AT1G69400	1.36712	1.45746	1.26462	1.88415	1.51143	2.07196	1.33707	0.00228083	0.00656224	1.4342	1.4367	0.560507	1.20762	1.92593	1.29242	1.28984	0.307607	0.635083	1.00713	1.30794	1.70309	1.14698	1.56701	1.44155	1.03419	0.296444	0.55537	0.84383	1.10422	1.06049	0.677508	1.47177	0.744066	0.96171	0.338119	0.589353
AT4G02120	16.4724	19.6842	17.0092	19.5753	17.9425	17.9449	1.0432	0.00171372	0.00502876	16.455	17.9519	13.3305	18.1208	18.8307	16.9525	1.12918	0.207409	0.475849	13.4832	15.9523	14.157	16.1233	12.2376	12.9346	0.947305	0.236849	0.466561	18.6609	17.8664	19.8513	18.4292	20.1963	15.1825	0.954405	0.00938208	0.024286
AT4G23150	0	0	0.0383746	0.0256092	0.0154075	0	1.06885	1	1	0.0187137	0.0822209	0.0430213	0.0656552	0	0.040152	0.734997	0.785599	1	0	0.028926	0.0404041	0.0207862	0	0	0.299815	0.641522	1	0.0407796	0.0205831	0.0494199	0	0	0.0334784	0.3022	0.469166	0.780481
AT5G36270	0.426627	0.17199	0.530995	1.10245	1.18442	1.15106	3.04346	5.60037e-06	2.2459e-05	0.0575433	0.303388	0.595293	0.201885	0.696722	0.617322	1.58533	0.332918	0.674832	0.61225	1.06734	1.18028	0.958739	2.27039	0.861425	1.43033	0.097608	0.222195	0.501576	0.126583	0.303925	0.24712	0.397458	0.411774	1.13332	0.351566	0.610034
AT3G27480	0.0371994	0	0.0360109	0.0240318	0	0	0.328257	0.389925	0.66627	0	0	0	0	0	0.0188394	NA	1	1	0	0.0678606	0.0189577	0.0195058	0.0355321	0	0.633944	0.752178	1	0.0765355	0	0.0231879	0	0.0866402	0.0157081	1.02632	1	1
AT5G07680	19.872	24.5985	20.0456	9.26555	7.81326	7.97756	0.388374	4.26687e-13	2.97336e-12	25.0436	26.0683	26.9737	22.5778	18.2574	18.3486	0.757936	0.000310873	0.00197205	17.4457	18.9767	24.3054	7.18833	7.95013	5.43717	0.338817	9.08331e-10	8.3667e-09	25.0349	29.6387	28.7953	10.5389	9.82011	6.68873	0.324046	8.97213e-15	7.07039e-14
AT5G10860	337.072	367.146	367.787	145.657	136.694	137.216	0.391386	8.06886e-20	8.00738e-19	374.314	390.83	374.508	330.232	317.363	328.97	0.856897	0.0101817	0.0407291	364.746	340.48	366.43	148.2	146.236	151.502	0.416121	8.46231e-11	8.73313e-10	324.751	339.702	348.618	120.661	108.902	133.534	0.358412	1.0183e-20	1.06995e-19
AT1G51920	2.18637	1.89842	2.11651	0	0	0	0	1.85212e-09	1.01343e-08	1.11153	0.976729	0.365046	1.1142	0	0.851748	0.801346	0.73545	1	1.18265	1.59538	0.171419	0	0.160644	0	0.0544657	0.00173148	0.00640268	0.865061	1.39722	1.25802	0	0	0.852217	0.242087	0.0456592	0.102625
AT4G40040	417.918	512.402	393.122	274.684	249.387	253.746	0.587722	0.000428275	0.00136497	392.855	412.672	473.221	346.505	343.753	373.99	0.832258	0.009359	0.0379762	347.635	342.693	318.867	232.74	277.317	356.2	0.858364	0.713614	1	391.717	387.717	381.293	236.354	215.377	261.714	0.614654	0.00732954	0.0193683
AT1G56000	2.96183	3.39994	2.89149	3.76197	4.27304	3.97675	1.29811	8.61333e-05	0.000300576	2.67794	2.74883	3.94987	2.68832	3.62584	3.10169	1.00418	0.95604	1	2.37019	2.74733	2.17459	3.50097	3.3805	4.13052	1.51012	0.0002576	0.00112531	2.34972	2.91937	2.94145	3.18043	2.96978	2.94653	1.10793	0.00474632	0.012979
AT3G13130	0.522587	0.178754	0.13797	0.613827	0.443162	0.34893	1.67509	0.0554215	0.121861	0.224275	0.0394151	0.46403	0.472107	0.0987444	0.192481	1.04894	1	1	0.190899	0.0693327	0.0484224	0.19929	0.589921	0.383703	3.80009	0.00270587	0.00957823	0.146617	0.148007	0.118455	0.433417	0.663897	0.481467	3.82199	4.09255e-05	0.000150408
AT2G38325	0	0	0.721227	0	0	0	0	0.509154	0.820256	1.05514	0.309059	0	0	0.774267	0.377316	0.844147	1	1	0	0	0	0	0	0	NA	1	1	0	0	0.464408	0	0	0	0	1	1
AT1G42540	6.8065	5.50547	6.08315	8.10227	8.5103	8.84137	1.38373	6.44997e-09	3.3859e-08	6.06869	6.31904	4.9624	6.76536	7.92894	7.23827	1.26412	0.0137618	0.0527221	3.68783	4.06104	4.24773	6.38455	5.00397	5.07792	1.37259	0.000106176	0.000498284	5.44299	6.1865	6.00991	9.42896	8.53193	8.16463	1.48109	6.18158e-14	4.64268e-13
AT5G65400	5.90959	7.05404	6.31258	6.68764	6.43132	4.91769	0.935695	0.223894	0.416063	5.96438	6.99932	8.9789	6.52513	5.29439	6.316	0.826498	0.122044	0.315528	5.36339	4.49064	4.36173	2.64996	5.09971	5.80159	0.953257	0.490744	0.835019	5.66004	6.47552	6.09714	4.50312	5.04992	4.44015	0.767477	0.967092	1
AT1G08100	0	0	0	0	0	0	NA	1	1	0	0	0	0	0	0	NA	1	1	0	0	0	0	0	0	NA	1	1	0	0	0	0	0	0	NA	1	1
AT3G46650	0.534833	0.556051	0.844742	3.70975	3.4573	3.51468	5.51849	2.3418e-31	3.62622e-30	0.558121	0.303602	0.458241	1.08784	1.1409	1.25452	2.6389	2.57858e-06	2.5499e-05	0.424165	0.616209	0.573819	1.83027	1.9359	2.52926	3.90005	7.29344e-12	8.29073e-11	0.23166	0.204624	0.491302	3.11021	3.30429	2.71012	9.83695	2.90209e-35	5.1109e-34
AT3G04720	348.303	376.55	235.248	83.4338	71.7046	61.6084	0.225754	2.83289e-26	3.6996e-25	202.959	192.489	232.053	153.696	173.018	168.968	0.78993	0.0014	0.00739204	261.487	433.704	293.947	118.311	127.5	143.463	0.393549	6.69756e-08	4.98452e-07	259.25	324.069	273.037	94.1315	68.7222	101.189	0.308333	1.53969e-17	1.3863e-16
AT1G75960	0.69245	0.569938	0.251372	2.32058	1.86714	2.0207	4.10132	2.70697e-16	2.26043e-15	0.490336	0.55654	0.281811	0.860148	0.832064	0.657538	1.76847	0.00802164	0.0334089	0.521709	0.505278	0.441111	5.42369	3.53443	5.48342	9.8369	8.89579e-31	2.69052e-29	0.244866	0.426959	0.188839	1.75479	2.33851	2.54023	7.70746	1.34602e-26	1.80483e-25
AT3G30360	0	0	0	0	0	0	NA	1	1	0	0	0	0	0	0	NA	1	1	0	0	0	0	0	0	NA	1	1	0	0	0	0	0	0	NA	1	1
AT2G46662	0	0	0	0	0	0	NA	1	1	0	0	0	0	0	0	NA	1	1	0	0	0	0.296461	0	0	NA	1	1	0	0	0	0	0	0	NA	1	1
AT5G53510	0	0	0	0	0.0139193	0	NA	1	1	0	0	0	0	0	0	NA	1	1	0	0	0	0	0.0171036	0	NA	1	1	0	0	0	0	0	0	NA	1	1
AT2G07674	0.105448	0.0991898	0.102078	0.136244	0.163939	0.11064	1.33942	0.446807	0.747987	0.149339	0.0874848	0.114439	0.582155	0.219171	0.427226	3.49753	0.010305	0.0411587	0	0.192361	0.268693	0.0552924	0	0.159686	0.466275	0.641973	1	0.162714	0.27376	0.13146	0.106889	0.245595	0.445272	1.40466	0.220422	0.410204
AT4G19645	1.38831	1.34029	1.34395	2.83227	0.852	0.805002	1.10232	0.325675	0.571423	0.862358	0.969951	1.54634	1.12952	0.303746	0.370054	0.533739	0.04081	0.129944	2.56909	1.94611	1.63846	0.498087	3.90846	4.16793	1.39339	0.172131	0.357101	1.1651	2.04876	1.73078	0.481443	1.97412	0.154274	0.527812	0.404577	0.687708
AT3G18900	0.165142	0.240073	0.203465	0.465537	0.466808	0.551323	2.43752	4.38284e-07	1.96494e-06	0.184269	0.199287	0.130344	0.596758	0.54607	0.805936	3.79211	2.25138e-09	3.44965e-08	0.120651	0.197187	0.198924	0.33063	0.286799	0.394072	1.95738	0.00202305	0.00735809	0.0926641	0.155904	0.14973	0.334799	0.475539	0.190184	2.51199	0.000106985	0.000372145
AT3G23770	0	0	0	0	0	0	NA	1	1	0	0	0	0	0	0	NA	1	1	0	0	0	0	0	0	NA	1	1	0	0	0	0	0	0	NA	1	1
AT2G40380	20.1819	15.1873	24.0143	22.6535	20.2967	19.3668	1.0494	0.0202976	0.0490606	21.6749	23.581	23.6824	25.7194	24.819	22.8694	1.06484	0.562442	0.97283	25.1736	23.716	21.2988	20.9887	16.3857	15.3238	0.75081	0.500168	0.84758	21.2805	21.6132	22.9588	20.7135	19.3504	19.3169	0.901725	0.0558718	0.122811
AT3G43540	5.98444	7.06935	8.21831	32.0437	33.7107	32.9142	4.6384	4.2835e-67	1.51191e-65	7.70011	7.92092	7.8541	12.6009	13.2196	13.0535	1.65596	6.35826e-09	9.20906e-08	5.95584	5.72764	5.81593	30.008	27.358	28.5508	4.9097	1.02846e-49	6.09493e-48	6.07041	6.3881	6.59317	27.7073	28.7322	29.0786	4.48874	4.94007e-88	2.29912e-86
AT1G04630	21.8824	30.4479	21.235	24.6786	25.4945	23.3528	0.999463	0.0413534	0.0935224	21.3676	21.3951	27.6386	23.0983	26.9668	27.8004	1.10602	0.403722	0.777815	14.7265	15.7333	13.4694	19.8064	26.3698	32.1927	1.78398	1.3284e-07	9.55007e-07	19.4837	17.8905	22.4113	26.5745	24.0249	28.5567	1.324	1.31608e-07	6.25149e-07
AT4G30060	17.5317	16.5474	16.6248	6.63356	6.74448	6.59794	0.393974	1.3418e-15	1.08123e-14	17.229	16.0971	16.6726	10.9423	8.93403	8.4656	0.566853	5.50892e-12	1.12804e-10	14.0734	15.2903	14.4008	7.1164	5.98746	5.70564	0.429789	1.10603e-07	8.03909e-07	15.5377	15.4576	14.5131	6.73739	6.97073	6.38631	0.441555	3.9742e-10	2.33056e-09
AT3G30767	0	0	0	0	0	0	NA	1	1	0	0	0	0	0	0	NA	1	1	0	0	0	0	0	0	NA	1	1	0	0	0	0	0	0	NA	1	1
AT3G43270	20.5192	19.9842	25.3257	5.22736	4.72452	4.68282	0.222314	3.61136e-38	6.76039e-37	23.3816	22.3372	21.6191	18.8303	21.7204	20.5448	0.907296	0.130724	0.333442	26.7913	22.8365	24.6495	7.43933	6.5505	4.37759	0.247282	1.95875e-17	3.2343e-16	23.1428	22.3825	21.5323	4.57926	4.7664	4.82645	0.211342	6.55337e-50	1.63722e-48
AT5G26692	0	0	0	0	0	0	NA	1	1	0	0	0	0	0	0	NA	1	1	0	0	0	0	0	0	NA	1	1	0	0	0	0	0	0	NA	1	1
AT3G11170	29.6814	25.6396	34.8434	152.299	138.046	151.704	4.90271	5.44896e-78	2.36558e-76	29.6324	31.7646	32.1649	46.8565	42.5809	38.4482	1.36686	9.06364e-05	0.000651458	32.735	33.8502	34.1929	111.866	117.869	109.367	3.36484	1.10798e-39	4.6077e-38	35.679	40.8482	36.9761	121.301	149.777	100.637	3.27493	1.10945e-56	3.18085e-55
AT2G46660	7.48259	8.3921	6.60672	3.00129	3.33973	3.04119	0.417332	2.47326e-08	1.23763e-07	8.01576	9.03905	7.56289	7.9669	6.90032	6.64205	0.873732	0.0935218	0.25427	6.13317	5.74501	6.74662	3.10436	3.2398	4.44123	0.579088	0.0228098	0.0636062	7.5283	7.02328	7.20132	2.56303	2.64285	2.96869	0.375792	1.12318e-09	6.35692e-09
AT2G39720	30.1043	24.508	31.1028	23.9632	23.939	25.5491	0.856924	0.437617	0.734727	32.0373	30.5081	31.492	26.532	26.9482	26.8652	0.854398	0.0146778	0.0556673	30.0185	24.5619	25.4229	22.1437	18.9891	19.2727	0.755038	0.477298	0.816566	30.8418	30.5187	31.2189	22.4551	21.1668	20.6689	0.694439	0.235646	0.433985
AT3G26815	5.2397	4.04862	1.26807	0.241784	0.8728	0.981731	0.198583	0.00122029	0.00365879	2.65023	2.48408	3.04633	1.23974	1.36133	1.51635	0.503313	0.0190412	0.0690284	2.06785	2.04824	1.71661	0	2.14494	2.64494	0.82121	1	1	2.31008	2.13764	0.699883	1.32784	0.871689	0.474121	0.519396	0.348877	0.60587
AT5G52000	0.0300597	0.113103	0	0	0.0467336	0.0315398	0.546743	1	1	0.227049	0.0249391	0.130492	0.0331907	0.0937179	0	0.331805	0.079323	0.222972	0.150985	0.0438689	0	0.0630483	0	0.0303475	0.479313	0.786768	1	0.123692	0.156081	0.0374749	0	0	0	0	0.0054113	0.0146401
AT1G40107	0	0	0	0	0	0	NA	1	1	0	0	0	0	0	0	NA	1	1	0	0	0	0	0	0	NA	1	1	0	0	0	0	0	0	NA	1	1
AT1G68490	43.705	44.813	44.5308	33.8583	32.1431	28.7466	0.71213	0.166894	0.321079	42.0243	44.7931	38.696	43.2867	44.8004	40.5238	1.02468	0.908768	1	49.5348	43.0729	40.3225	29.0763	29.5013	33.4387	0.692215	0.136063	0.29434	48.0576	47.7082	43.6707	29.7969	29.0795	31.9757	0.651565	0.0497955	0.110832
AT3G15578	0	0	0	0	0	0	NA	1	1	0	0	0	0	0	0	NA	1	1	0	0	0	0	0	0	NA	1	1	0	0	0	0	0	0	NA	1	1
AT4G24500	6.46713	5.64709	6.7344	7.22399	6.60947	6.38005	1.07241	0.0061114	0.0163317	6.49521	6.32741	6.54322	7.56748	5.67662	6.49828	1.01944	0.98967	1	5.64252	6.0915	5.85629	7.21453	6.05421	4.0579	0.98501	0.272129	0.519373	6.25528	7.62565	7.74124	5.53696	6.62507	7.00669	0.886531	0.18713	0.356277
AT1G06040	53.5617	50.5263	60.9588	111.498	110.138	111.471	2.01826	1.38554e-27	1.89565e-26	67.4755	82.8374	130.303	151.231	131.675	140.549	1.50902	0.00276647	0.0133332	92.8686	92.8989	105.678	113.428	110.553	125.733	1.19993	0.000418817	0.00175278	55.0999	61.5354	76.7963	121.367	113.388	115.08	1.80857	1.76251e-22	2.00498e-21
AT1G42727	0	0	0	0	0	0	NA	1	1	0	0	0	0	0	0	NA	1	1	0	0	0	0	0	0	NA	1	1	0	0	0	0	0	0	NA	1	1
AT3G23190	12.7579	14.7703	8.33099	2.48722	2.6994	2.41584	0.212009	3.96903e-16	3.2922e-15	7.27007	7.48443	4.62893	4.29273	3.76575	3.74672	0.609036	0.000253685	0.00164594	4.73972	10.7141	5.80926	4.98762	5.26383	2.32452	0.591446	0.191363	0.390347	10.8334	13.8759	12.4229	5.39487	5.20438	5.9292	0.445124	7.82806e-06	3.11694e-05
AT1G18970	23.7679	23.6535	15.863	2.35247	1.30058	1.29079	0.0781212	8.44954e-41	1.70729e-39	6.03991	5.30741	1.81577	2.22771	4.70487	3.88776	0.822021	0.432103	0.816988	6.17919	26.7152	6.57044	2.06425	1.4101	0.943921	0.111955	6.52774e-08	4.86677e-07	12.4024	21.8205	20.4288	3.94065	3.34664	3.74028	0.201779	2.56362e-16	2.18803e-15
AT5G62848	0	0	0	0	0.309844	0	NA	1	1	0	0	0	0	0	0	NA	1	1	0	0	0	0	0	0	NA	1	1	0	0	0	0	0	0	NA	1	1
AT4G08596	0	0	0	0	0	0	NA	1	1	0	0	0	0	0	0	NA	1	1	0	0	0	0	0	0.0394712	NA	0.516714	0.854684	0	0	0	0	0	0	NA	1	1
AT5G11110	15.6717	11.9946	17.739	9.0298	7.27821	7.26267	0.519117	5.9712e-05	0.000212615	17.0381	15.5821	16.3427	17.5994	17.3524	16.8333	1.05764	0.57998	0.994146	13.8621	10.7442	17.5071	9.21119	8.58124	6.56052	0.578271	0.0142644	0.0422042	20.651	20.6963	23.359	8.91467	8.54621	8.77335	0.405436	8.08805e-16	6.74212e-15
AT5G52830	7.16433	5.88249	6.08319	2.78485	2.50141	2.86669	0.426186	8.44059e-07	3.69538e-06	7.07953	6.72467	5.66669	6.20108	4.51145	4.64303	0.788642	0.0298208	0.100386	5.70274	7.75306	6.68339	2.61057	2.6387	2.48249	0.383916	3.10403e-06	1.87525e-05	5.62125	7.59757	6.73657	3.13878	2.57364	3.33293	0.453279	0.00023952	0.00079537
AT1G72430	59.5673	61.5002	86.6569	96.6342	99.3652	101.244	1.43095	3.28738e-08	1.62948e-07	103.335	87.4498	110.848	38.8152	34.1167	32.9151	0.350913	6.50127e-34	4.80122e-32	79.5818	66.0473	71.9425	58.115	47.2735	33.6458	0.639028	0.0735794	0.174816	91.3475	80.1406	83.7857	78.283	82.0042	78.0317	0.933581	0.0072976	0.01929
AT3G01690	145.472	162.294	177.468	146.793	140.652	138.581	0.877979	0.248608	0.455492	189.344	166.809	184.979	151.374	155.041	168.77	0.878131	0.0493079	0.151726	141.996	139.292	148.825	132.285	118.75	125.787	0.876099	0.528717	0.870496	145.187	135.976	136.906	118.629	100.792	125.284	0.824518	0.314807	0.554004
AT3G43723	0	0	0	0	0	0	NA	1	1	0	0	0	0	0	0	NA	1	1	0	0	0	0	0	0	NA	1	1	0	0	0	0	0	0	NA	1	1
AT2G47844	0	0	0	0	0.210778	0	NA	1	1	0	0	0	0	0	0	NA	1	1	0	0.197857	0	0.568721	0.517995	0	5.49242	0.402256	0.712951	0	0	0	0.274858	0.252612	0.228997	NA	0.257719	0.469681
AT1G28250	22.0219	22.142	18.432	13.4495	12.6459	13.4466	0.631703	0.0238	0.0566781	18.9648	18.5309	19.0176	20.7348	14.7863	15.471	0.9023	0.240395	0.532692	18.4967	17.3671	17.2742	10.1485	17.0877	14.0473	0.776913	0.723004	1	18.9952	20.8049	18.9767	11.4001	12.1343	7.42167	0.526671	0.00392161	0.0108832
AT1G66630	0	0	0	0	0	0	NA	1	1	0	0	0	0	0	0	NA	1	1	0.0362363	0	0	0	0	0	0	1	1	0	0.0374593	0	0	0	0	0	1	1
AT5G49630	8.5346	6.80313	10.6932	8.65346	8.73131	8.49123	0.994047	0.0671405	0.144944	11.1758	9.26094	9.94377	10.2966	12.0838	11.5183	1.1158	0.298615	0.621619	10.8163	8.90878	9.71809	16.9009	13.4831	12.6545	1.46175	7.7654e-06	4.4211e-05	10.9806	9.56327	9.0454	9.54707	9.48931	10.6448	1.0031	0.00648149	0.0172809
AT1G34690	0	0	0	0	0	0	NA	1	1	0	0	0	0	0	0	NA	1	1	0	0	0	0	0	0	NA	1	1	0	0	0	0	0	0	NA	1	1
AT2G25830	7.54629	6.29788	6.83831	25.5118	19.7374	20.7769	3.19237	7.74199e-42	1.61682e-40	4.92849	5.90775	7.60478	10.1178	10.4959	9.45386	1.63047	3.98445e-05	0.000308991	7.66624	6.68646	6.41926	17.3154	23.0604	24.1445	3.10613	9.35437e-23	2.0266e-21	7.99649	7.92498	8.24069	18.1459	27.8835	18.2329	2.65963	2.56474e-26	3.39426e-25
AT3G44280	20.0857	18.4042	23.9775	19.6991	15.2091	17.8534	0.844626	0.631084	0.981563	24.7122	26.6799	25.9774	27.6935	21.3065	20.3445	0.896278	0.175878	0.41899	23.8365	24.035	24.9274	12.5512	15.905	12.1878	0.558306	0.00346868	0.0120097	26.0155	28.1534	29.2571	17.4592	19.0033	7.51475	0.527141	0.0305068	0.0711225
AT4G01280	15.7576	20.0722	17.6641	13.7145	14.7798	13.7779	0.790225	0.944405	1	16.5566	17.1134	16.2106	18.1843	16.3476	16.4041	1.02116	0.958961	1	12.889	13.4945	16.284	11.3898	12.0986	13.3676	0.863795	0.678573	1	17.1952	15.9661	17.2233	13.2554	11.1376	12.5917	0.73405	0.723629	1
AT5G38750	0.293082	0	0.567436	0.252451	0	0.205009	0.53161	0.617394	0.963437	0.276715	0.405261	0.742171	0.431479	0.304583	0.197906	0.655809	0.34281	0.689933	0.19628	0.356434	0.199149	0.102453	0.18663	0.197259	0.64685	1	1	0.301499	0.405809	0.487173	0.19806	0.455073	0.165013	0.684937	1	1
AT4G06718	0.0356203	0	0	0	0	0.0373742	1.04924	1	1	0	0	0	0	0	0	NA	1	1	0	0	0	0	0	0	NA	1	1	0	0	0	0	0	0	NA	1	1
AT2G39435	10.2054	10.8629	9.85764	5.52303	3.723	3.59277	0.415147	2.48409e-08	1.24267e-07	9.65661	9.98948	8.47671	8.17945	5.83787	5.66716	0.699948	0.000412413	0.00253483	9.91474	8.49199	9.51218	2.81646	4.44644	3.95404	0.401769	2.66558e-06	1.62468e-05	10.0841	11.4579	11.8021	3.58442	4.44106	2.62723	0.319478	6.73364e-12	4.46808e-11
AT4G22450	0	0	0	0.0374819	0	0	NA	1	1	0	0	0	0	0	0	NA	1	1	0	0	0	0	0	0	NA	1	1	0	0	0	0	0	0	NA	1	1
AT3G60220	6.55842	7.12608	8.57747	8.37006	7.11663	5.13995	0.926542	0.277221	0.496996	9.32618	7.01806	6.42042	7.18244	6.39849	6.72429	0.891962	0.24457	0.539878	9.46574	6.83665	7.69418	7.21482	4.52576	5.32401	0.711126	0.38975	0.695544	7.43522	6.72733	7.00823	6.32247	6.53398	6.23967	0.902004	0.117885	0.238151
AT2G03240	17.6701	15.9675	17.5963	11.7522	9.42367	9.6956	0.602559	0.00116289	0.00349618	19.3089	18.6615	16.6776	13.1777	13.1104	12.5138	0.710032	1.03687e-06	1.09528e-05	19.2785	19.5732	20.1213	9.06803	9.18613	8.68571	0.456817	6.32249e-08	4.72422e-07	18.9673	17.6279	18.0746	9.9689	11.9147	9.01501	0.565186	0.000404932	0.00130431
AT5G54970	8.54638	9.52544	7.50856	13.0838	11.5005	11.3032	1.40293	5.87036e-06	2.34829e-05	9.49309	9.53348	9.82072	13.7187	14.8527	13.4576	1.45695	0.000574839	0.00338635	10.2448	12.3153	8.93048	13.783	14.8861	16.2414	1.42616	0.000398714	0.00167721	8.79182	10.3668	9.22206	12.8128	12.6456	11.4635	1.30095	1.22777e-05	4.78697e-05
AT1G14080	8.73021	9.10385	6.44517	1.70907	1.47382	2.03557	0.214935	1.80806e-20	1.85058e-19	6.0155	6.3651	3.73243	4.40596	4.124	4.8903	0.832882	0.138948	0.348427	5.2709	7.38387	6.7411	2.17328	2.37954	0.801256	0.276042	2.55308e-06	1.56064e-05	7.86966	9.06607	8.82247	3.77671	2.2798	2.90451	0.34789	1.3939e-08	7.21915e-08
AT1G44542	0.233778	0.183254	0.414899	0.302053	0.0302878	0.0408815	0.448622	0.218156	0.406662	0.515021	0.323258	0.845708	0.0430214	0.080984	0.315721	0.261122	0.000958534	0.00530796	0.587114	0.540192	0.317704	0.0408612	0.186083	0.0786722	0.211498	0.00262018	0.00931381	0.080164	0.242772	0.291447	0.157983	0.0725982	0	0.375306	0.314097	0.552899
AT1G45246	0	0	0	0	0	0	NA	1	1	0	0	0	0	0	0	NA	1	1	0	0	0	0	0	0	NA	1	1	0	0	0	0	0	0	NA	1	1
ATMG00420	0	0	0	0	0	0	NA	1	1	0	0	0	0	0	0	NA	1	1	0	0	0	0	0	0	NA	1	1	0	0	0	0	0	0	NA	1	1
AT1G49550	0	0	0	0	0	0	NA	1	1	0	0	0	0	0	0	NA	1	1	0	0	0	0	0	0	NA	1	1	0	0	0	0	0	0	NA	1	1
AT1G47240	8.6479	8.25175	10.058	7.5562	6.15819	6.1797	0.737977	0.439036	0.736777	10.5929	10.3922	9.81294	9.0449	8.77174	8.80137	0.864275	0.0406457	0.129586	10.3957	9.17042	10.0615	6.98134	6.37845	5.5483	0.638192	0.0518652	0.129584	9.38694	10.3804	9.74702	5.54979	6.37576	5.09667	0.576743	0.00501324	0.0136611
AT2G04378	43.5742	35.8678	57.5663	38.2334	38.545	36.5433	0.827116	0.74816	1	58.7762	57.0846	52.9455	49.6226	48.6891	50.146	0.879456	0.0381743	0.122902	49.423	47.8727	52.7748	43.3161	30.2117	25.0822	0.657091	0.108289	0.242678	50.9828	51.0106	49.8203	35.4877	36.0043	37.4319	0.717483	0.431916	0.726971
AT2G07560	0	0	0	0	0	0	NA	1	1	0	0	0	0	0	0	NA	1	1	0	0	0	0	0	0	NA	1	1	0	0	0	0	0	0	NA	1	1
AT5G46930	0	0	0	0	0	0	NA	1	1	0	0	0	0	0	0	NA	1	1	0	0	0	0	0.0708987	0	NA	1	1	0	0	0	0	0	0	NA	1	1
AT2G28140	1.62776	0.981512	1.0101	1.4021	1.168	1.09481	1.01258	0.296456	0.526896	0.354659	0.623295	0.634148	1.93556	2.81939	1.22598	3.71002	5.72405e-07	6.28766e-06	0.754702	0.730933	1.02098	1.18181	1.51493	0.927014	1.44568	0.0246884	0.0681771	1.0734	1.2136	1.04066	1.73463	1.12763	1.3747	1.27325	0.0140437	0.0351113
AT3G17150	0	0	0	0	0	0	NA	1	1	0	0	0	0	0	0	NA	1	1	0	0	0	0	0	0	NA	1	1	0	0	0	0	0	0	NA	1	1
AT3G58290	0	0	0.0447111	0	0	0	0	1	1	0	0.038319	0.10025	0	0	0	0	0.258917	0.560007	0	0.0337023	0	0	0	0	0	1	1	0.0475132	0	0	0	0	0	0	1	1
AT5G64380	3.36194	3.36482	4.68651	11.3981	13.736	11.7959	3.23571	1.8375e-28	2.58883e-27	3.68207	4.01651	4.14482	4.39515	4.24854	5.31222	1.17837	0.192979	0.450875	3.78257	4.19987	3.20734	13.9337	10.4301	10.3996	3.10672	3.10532e-18	5.36754e-17	3.84584	3.26783	4.09068	13.3045	12.403	11.0846	3.28373	1.62756e-36	2.9658e-35
AT5G37480	18.4606	22.2015	15.8324	11.1984	9.70641	9.09392	0.531003	0.000517028	0.00162975	14.0547	15.5596	16.8993	15.5174	12.0606	12.5483	0.862678	0.107958	0.286337	15.0523	16.0432	14.6734	7.8056	12.1608	9.19508	0.637145	0.0959432	0.218984	16.9254	19.3742	16.6046	8.53748	9.48878	7.48516	0.482219	4.55804e-05	0.000166369
AT1G21370	15.3806	17.5759	16.5785	7.96703	7.03615	6.95809	0.443349	2.0962e-10	1.22862e-09	14.7414	15.1929	15.985	15.2355	11.97	13.5048	0.886561	0.105594	0.281067	15.0768	16.164	17.0284	6.97904	9.20144	7.39981	0.488515	3.19176e-05	0.000164015	16.5883	17.1563	15.1135	6.08539	6.98023	6.28839	0.396128	1.97654e-12	1.35515e-11
AT3G62180	0	0	0	0	0	0	NA	1	1	0	0.0385872	0	0	0	0	0	1	1	0	0	0	0	0	0	NA	1	1	0	0	0	0	0	0	NA	1	1
AT4G37450	37.0364	29.2076	52.3898	58.6057	60.8717	54.7411	1.46854	1.38236e-06	5.90517e-06	52.6131	51.643	60.2125	54.7584	60.2383	55.6051	1.03729	0.802756	1	52.7037	37.5726	37.3524	49.661	34.2607	36.8506	0.946278	0.312453	0.580892	57.5757	47.5079	50.2984	48.7415	48.9225	55.8988	0.988292	0.00319786	0.00901311
AT2G07030	0	0.0325184	0	0	0	0	0	1	1	0	0	0	0	0	0	NA	1	1	0	0	0	0	0	0	NA	1	1	0	0	0	0	0	0	NA	1	1
AT3G18620	5.57238	6.64991	4.62947	3.41185	2.44061	3.31607	0.544069	0.00438107	0.0120105	5.59494	5.72718	4.76131	5.07377	4.17042	4.38057	0.847131	0.0710749	0.203846	5.86936	5.31026	5.53129	2.57304	3.19754	2.68692	0.506107	0.00106279	0.00410198	5.7538	7.12548	7.02475	2.84536	3.27368	2.634	0.439762	4.07225e-06	1.66913e-05
AT1G60870	20.1987	22.611	21.6024	23.0846	25.7134	19.6875	1.06324	0.00294939	0.00833728	23.3726	21.4906	25.8925	21.8668	23.3029	26.6003	1.01434	0.990495	1	21.5883	19.1631	20.7703	19.9411	22.823	36.1479	1.28267	0.00305967	0.0106972	20.8895	18.2559	18.2039	17.9291	17.5476	24.9364	1.05342	0.00448347	0.0123157
AT3G03560	16.9881	17.3479	16.7012	12.7825	10.4823	10.2647	0.656962	0.026557	0.0626795	15.1032	15.0448	15.0171	15.4245	13.533	13.5915	0.942076	0.321059	0.656378	17.9953	20.1296	19.0443	11.1608	12.5856	10.2771	0.595138	0.00520994	0.0173057	14.7333	18.4882	15.8772	9.4254	10.1405	8.2063	0.565641	0.00147745	0.00438525
AT1G69870	5.46293	3.65075	5.9294	17.8717	19.0453	19.5117	3.75114	4.37315e-38	8.15464e-37	3.54278	4.01348	4.03235	19.8831	24.4296	21.3322	5.66461	9.21083e-79	2.66812e-76	12.9898	10.7777	19.1414	28.5489	21.2061	22.3024	1.67931	2.20397e-06	1.36036e-05	14.0212	15.7968	13.2542	19.6893	19.1582	23.0683	1.43749	6.94756e-13	4.91996e-12
AT2G02080	24.3943	17.3875	28.0414	11.8718	11.5856	9.68599	0.474675	1.19104e-05	4.60173e-05	32.9088	31.5303	23.2207	22.4341	23.0652	20.9292	0.7578	0.00105236	0.00576763	33.6276	27.6686	31.6789	11.1967	7.82878	7.25119	0.282621	7.14382e-15	1.00564e-13	23.098	24.7504	22.8022	10.3634	11.1322	10.5651	0.453791	6.38366e-11	3.94164e-10
AT5G04290	10.7163	8.76695	9.97786	6.31973	5.82772	6.14916	0.621044	0.00417259	0.0114849	11.7468	10.1893	7.62467	8.95536	10.3604	9.48519	0.974298	0.679184	1	7.77238	6.99547	7.44182	6.31399	5.53845	4.23777	0.724469	0.329758	0.60702	8.3252	9.03211	8.61456	5.70634	6.60325	5.91836	0.701835	0.309348	0.545912
AT4G31780	12.7621	11.9298	14.2624	27.2163	29.8236	28.3686	2.19253	1.16867e-28	1.65765e-27	13.4217	13.8091	14.1744	14.2013	15.0216	15.3667	1.07691	0.442442	0.831967	12.9804	12.1599	11.2017	24.3248	22.8207	24.1405	1.96153	6.62743e-15	9.353e-14	13.4973	13.9767	12.758	29.9499	30.1969	29.2404	2.22179	1.46303e-45	3.29716e-44
AT4G37225	3.12355	4.66277	4.40415	0.877344	1.31961	0.854959	0.250352	1.43171e-07	6.70406e-07	4.68012	5.35193	7.44302	3.37392	1.76419	2.61357	0.443586	1.56539e-05	0.000132495	1.97818	2.47743	2.76841	1.35301	1.10261	1.43962	0.539208	0.0898902	0.207238	3.70222	3.10268	3.55545	1.65196	1.07543	0.974895	0.357351	0.000254396	0.000841525
AT2G39910	4.54841	4.15191	4.4552	4.27718	3.55662	3.75577	0.880967	0.426271	0.717507	5.13297	4.97937	4.93625	4.07123	4.4472	4.98868	0.897566	0.257516	0.560007	2.43329	2.51377	3.09978	2.90716	2.59644	2.79865	1.03174	0.184037	0.377641	4.59598	4.19236	4.29476	2.6736	3.1342	3.04577	0.676718	0.372239	0.641506
AT3G15358	8.52953	10.0292	5.50467	2.96708	0.935057	1.72106	0.233683	2.74213e-07	1.25158e-06	4.43959	6.98583	7.17999	4.52787	2.21606	3.15673	0.532139	0.000647813	0.00377455	5.38276	5.10684	4.68123	0.688083	2.61129	3.7536	0.464904	0.0676857	0.16263	7.98704	6.58647	7.29357	1.55187	1.88471	0.277058	0.169828	1.4309e-07	6.77008e-07
AT3G30812	0	0	0	0	0	0	NA	1	1	0	0	0	0	0	0	NA	1	1	0	0	0	0	0	0	NA	1	1	0	0	0	0	0	0	NA	1	1
AT2G07784	0	0	0	0.0615294	0	0	NA	1	1	0	0	0	0	0	0	NA	1	1	0.0478389	0	0	0	0	0	0	1	1	0	0.0989069	0	0	0	0.0402181	0.406626	1	1
AT3G09310	0.75206	1.08472	0.388283	1.36038	2.68921	1.57818	2.52926	3.25733e-05	0.000119621	0.899412	0.873528	1.14266	0.830394	1.51104	1.42194	1.29077	0.273383	0.581554	0.654761	0.182925	0.408819	1.68256	2.34661	2.42964	5.18153	1.13631e-09	1.03616e-08	1.08312	0.780992	1.00008	2.28703	2.33547	2.28651	2.4122	5.88822e-09	3.14107e-08
AT5G56320	6.79229	8.82023	7.9224	2.1833	1.82867	2.53781	0.2783	7.43753e-14	5.43531e-13	9.85411	11.4079	6.93997	4.24378	5.09613	5.87303	0.539427	3.49594e-06	3.3785e-05	6.92316	7.97844	7.69976	4.27392	3.82942	2.37498	0.463614	0.00136341	0.00514975	8.18032	8.25787	8.38522	4.93716	3.82761	3.86154	0.508646	0.00138546	0.00412825
AT5G35792	0	0	0	0	0	0	NA	1	1	0	0	0	0	0	0	NA	1	1	0	0	0	0	0	0	NA	1	1	0	0	0	0	0	0	NA	1	1
AT2G35620	12.235	11.056	13.0494	13.4059	12.5564	14.1438	1.10362	0.000242893	0.000799226	13.0251	13.0018	12.3594	14.2609	17.3215	15.1671	1.21787	0.0211778	0.0755753	14.242	12.5135	12.2674	14.2064	12.6222	9.92194	0.941767	0.271631	0.518688	13.9697	12.3092	12.3143	12.1835	12.4502	12.6322	0.965611	0.00429217	0.0118344
AT5G06790	0.446185	0.524633	0.611899	6.86988	6.67667	6.78823	12.848	1.67196e-60	5.178e-59	0.772325	1.57326	1.33163	1.35481	1.3138	0.941531	0.981759	0.882247	1	0.747036	0.813947	0.871648	4.67922	4.51047	5.89348	6.20035	2.41672e-22	5.14617e-21	0.764998	0.656412	1.29792	6.03047	6.72014	4.96146	6.5134	3.02072e-31	4.7609e-30
AT4G04985	0	0	0	0	0	0	NA	1	1	0	0	0	0	0	0	NA	1	1	0	0	0	0	0	0	NA	1	1	0	0	0	0	0	0	NA	1	1
AT1G26740	6.62552	8.67542	6.20859	8.35507	9.3118	10.5111	1.31002	0.000260173	0.000852495	5.25465	7.12396	6.55772	8.54467	10.0253	11.6501	1.59588	0.000444011	0.0027102	5.32462	6.96185	6.75305	9.56087	12.3027	11.7726	1.76665	1.73222e-06	1.08573e-05	5.88885	8.14641	6.4097	7.30713	9.67853	9.17663	1.27965	0.000179442	0.000606051
AT4G39560	7.09999	8.83939	8.43982	4.55305	4.72781	5.39547	0.602002	0.0166672	0.0410535	8.89694	9.05236	8.10201	6.16787	5.91374	6.58339	0.716471	0.000143715	0.000990588	4.56265	4.49514	4.84217	2.46371	2.64289	2.7407	0.564556	0.0169234	0.0490309	6.55203	6.39728	6.99654	3.73083	3.96388	4.14444	0.593565	0.0345814	0.0798189
AT3G13760	3.07235	2.43068	2.20602	1.34074	0.838271	1.47305	0.473736	0.00222008	0.00640445	3.07367	3.29173	1.94318	1.84221	1.75505	1.66932	0.633871	0.00138718	0.00733246	2.30967	3.5781	3.06927	0.938869	0.466433	0.308123	0.191294	3.06446e-08	2.38692e-07	1.80007	3.50749	2.89171	1.71187	1.42167	1.59807	0.577077	0.130985	0.261675
AT5G41180	7.32519	8.06266	6.11306	3.58999	2.98456	3.12736	0.451232	3.01479e-07	1.37267e-06	5.08773	6.14722	5.46435	5.83837	5.75761	4.26414	0.949747	0.512897	0.909513	4.4321	6.21759	4.78866	2.34877	2.91134	3.46816	0.565363	0.0201755	0.0571907	4.38275	5.64841	5.98316	3.05549	3.24746	2.68789	0.561424	0.0124247	0.0313718
AT2G16670	0	0	0	0	0	0	NA	1	1	0	0.00738318	0.00965795	0	0	0	0	0.506261	0.903239	0	0	0	0	0	0	NA	1	1	0	0	0	0	0	0	NA	1	1
AT1G11500	0.43091	1.0809	0.973331	0.463965	0.614105	0.979609	0.827992	0.920425	1	0.406847	1.07252	1.32502	0.634391	1.11955	1.01841	0.98858	1	1	0.865755	1.04811	0.951609	0.150634	0.617394	0.72506	0.521062	0.21788	0.435605	0.664928	0.745812	0.537207	0.436802	0.401448	0.242613	0.554873	0.399148	0.679751
AT1G75040	0	0	0	1.41888	1.3279	1.36561	NA	7.10005e-26	9.13035e-25	0	0	0	0	0.0845373	0.0411968	NA	0.258383	0.560007	0.0817166	0	0.0414555	2.51659	1.90363	1.60142	48.888	3.02001e-23	6.6762e-22	0	0	0.0507058	2.26758	1.59146	1.37398	103.204	5.72017e-26	7.49645e-25
AT2G17190	36.4051	29.4483	34.5342	27.6273	27.5322	27.6894	0.82529	0.692438	1	35.58	33.6454	31.179	35.6769	36.3712	32.6722	1.04298	0.720751	1	31.2655	31.5255	32.1882	30.6081	23.2346	20.0374	0.777856	0.675214	1	34.6305	35.604	36.272	30.141	27.7696	31.6715	0.841095	0.180775	0.345332
AT5G66390	128.758	125.358	140.743	63.1509	51.4036	53.717	0.426156	6.83584e-14	5.00213e-13	127.305	125.69	99.1387	157.862	156.288	154.343	1.33044	0.000446158	0.00272133	153.765	156.463	142.359	62.7701	45.8744	35.4911	0.318471	1.09893e-11	1.22924e-10	165.763	143.924	158.81	67.0643	51.8354	76.1547	0.416341	4.7365e-09	2.55017e-08
AT3G11680	0	0	0	0	0	0	NA	1	1	0	0	0	0	0.0282367	0	NA	1	1	0	0	0	0	0	0	NA	1	1	0	0	0	0	0	0	NA	1	1
AT2G15400	0.853515	0.615529	0.605913	0.367595	0.59713	0.597027	0.752667	0.892399	1	0.537235	0.637309	0.895418	1.5707	1.27138	1.52731	2.11085	7.3863e-05	0.0005412	0.71451	0.913449	0.46397	0.686241	1.03266	0.746797	1.17867	0.178189	0.367602	0.556084	0.561355	0.390156	0.288395	0.424085	0.336385	0.695721	0.789296	1
AT1G15510	1.47116	1.64332	1.29064	3.68282	3.01386	3.19974	2.24657	1.5824e-16	1.34008e-15	1.30219	1.06798	1.26398	1.75976	2.29333	1.76951	1.60219	0.000712305	0.00409143	1.29314	1.12941	1.14022	3.841	3.73261	3.48104	3.10282	3.38106e-17	5.49373e-16	1.19811	0.843447	1.54749	2.76507	4.26876	2.65314	2.69903	2.96334e-12	2.0116e-11
AT1G07040	30.6078	37.27	37.0431	9.31058	8.35617	8.05992	0.2452	2.1295e-37	3.9016e-36	43.1121	42.2047	42.9998	31.6164	25.5065	30.4001	0.682085	2.9034e-07	3.34936e-06	44.8432	38.6991	47.2197	14.1665	12.6076	13.8298	0.310517	4.85674e-17	7.81966e-16	34.4961	34.181	33.2662	8.34119	8.48587	8.53615	0.248797	1.26843e-44	2.78392e-43
AT1G71170	13.6763	15.6944	9.97672	6.19009	7.01533	5.17292	0.467078	5.52157e-05	0.000197694	10.4405	11.2311	12.5451	8.51923	9.32096	10.6081	0.831415	0.04093	0.130252	9.62555	13.1096	11.6116	7.27355	9.23214	9.08301	0.745011	0.489209	0.832831	12.2066	13.6818	11.8413	8.24459	5.91652	8.35095	0.596667	0.0467461	0.104787
AT1G63470	5.20862	3.96529	5.68316	7.32864	7.58311	7.50291	1.50869	6.20263e-08	3.00232e-07	5.35535	5.52985	4.35933	6.96961	7.38555	5.83462	1.32439	0.0105017	0.0418677	4.12384	4.42879	4.40906	6.94369	5.77624	6.28345	1.46612	2.91019e-05	0.000150517	4.13217	4.53805	4.18225	6.55505	9.27321	7.28796	1.79858	4.3513e-13	3.12419e-12
AT1G13640	47.0015	42.3142	47.019	34.3679	31.7189	32.7315	0.724822	0.228361	0.423476	47.7031	50.5007	45.778	34.4272	32.919	32.7006	0.694856	2.61078e-08	3.52886e-07	53.0879	49.3943	50.534	32.9504	30.2868	27.0805	0.590249	0.00264414	0.00939004	46.984	53.3663	49.9113	27.0443	31.4647	24.263	0.550853	2.91741e-05	0.00010902
AT3G03626	0	0	0	0	0	0	NA	1	1	0	0	0	0	0	0	NA	1	1	0	0	0	0	0	0	NA	1	1	0	0	0	0	0	0	NA	1	1
AT1G35516	95.6416	124.483	102.763	60.4681	64.2698	59.8142	0.571567	0.000294496	0.000959346	99.5524	103.188	121.078	101.039	97.0079	94.2895	0.90278	0.12679	0.325073	106.127	112.095	106.274	58.9817	78.8264	86.2525	0.690489	0.153233	0.324669	113.614	118.984	106.191	51.0613	48.3074	60.515	0.471928	3.85882e-08	1.92266e-07
AT3G52610	8.98444	8.8715	9.37011	11.3518	10.8619	9.29662	1.15736	0.00014199	0.000481642	9.13885	10.1926	10.5855	10.989	11.0651	11.2873	1.11447	0.277112	0.587849	9.8233	9.77953	9.84038	9.05776	10.502	9.64678	0.991961	0.120232	0.264973	9.88076	9.63936	8.04473	10.3149	9.22569	10.9414	1.10583	0.000410576	0.00132071
AT5G57330	46.8338	51.9479	46.6034	47.0647	49.1769	46.8244	0.984047	0.00984946	0.0253747	43.6783	42.9923	49.0828	56.2545	59.8557	57.8963	1.28178	0.00191277	0.00969864	52.7405	55.8441	49.5403	51.887	53.5827	59.6324	1.04412	0.0254056	0.0698934	52.7193	51.2385	49.2841	46.8114	46.2208	49.4699	0.929916	0.0063625	0.0169906
AT4G16210	25.9706	29.4923	22.736	13.4221	14.2195	10.4258	0.486803	7.49469e-06	2.96278e-05	22.317	23.2016	28.6344	21.0288	20.6921	21.4254	0.851569	0.0485198	0.149877	24.5767	28.7555	25.0894	17.2099	18.0117	18.9615	0.69092	0.138109	0.29821	27.3359	29.2367	26.2301	15.2612	12.2027	16.6565	0.532837	0.000732905	0.00227082
AT3G42260	0	0	0	0	0	0	NA	1	1	0	0	0	0	0	0	NA	1	1	0	0	0	0	0	0	NA	1	1	0	0	0	0	0	0	NA	1	1
AT1G22210	0.0330233	0.0621272	0	0	0	0	0	0.260176	0.472402	0.0311792	0	0	0.036463	0	0	1.16947	1	1	0	0	0.033659	0	0.0630864	0	1.87428	1	1	0	0.0685875	0	0	0	0.0557789	0.813252	1	1
AT3G48720	0.742122	0.788157	1.3673	40.8598	41.4056	38.1796	41.5675	2.02273e-208	6.12321e-206	0.994514	0.734873	0.909326	8.90791	8.90663	9.79618	10.4637	1.39435e-77	3.74824e-75	1.53912	1.62457	1.02481	39.8177	32.1273	33.7395	25.2321	1.3928e-107	3.51886e-105	1.2806	1.01928	1.16395	37.4436	34.703	39.4448	32.2162	1.37324e-230	3.11782e-228
AT2G05171	0.24964	0	0	0	0	0	0	0.065886	0.142465	0	0.0345191	0	0	0.0864787	0.0421429	3.7261	0.632736	1	0.0417966	0.121441	0	0	0.119225	0	0.73038	1	1	0.0428015	0	0.10374	0	0	0.105415	0.719351	1	1
AT2G11623	0	0	0	0	0	0	NA	1	1	0	0	0	0	0	0	NA	1	1	0	0	0	0	0	0	NA	1	1	0	0	0	0	0	0	NA	1	1
AT5G38220	9.72984	9.30843	10.5161	7.60715	7.26264	7.7727	0.766131	0.696776	1	10.7002	10.3886	9.26956	10.8654	8.84769	9.68725	0.968443	0.599846	1	9.85757	9.29834	8.90287	7.97176	8	6.19519	0.790019	0.787905	1	9.35525	9.15688	9.09751	6.69666	6.38642	6.86324	0.722441	0.632037	0.985529
AT1G33230	21.6746	21.3263	21.9727	13.053	13.8502	13.4909	0.6217	0.00410786	0.0113178	21.48	21.2262	22.583	20.3684	21.2161	20.2529	0.947133	0.341662	0.688075	23.5397	23.0153	23.4558	15.9884	16.1665	14.7824	0.670429	0.0668409	0.160853	21.1363	22.0724	20.0206	11.411	11.5631	12.0777	0.554362	0.00020012	0.00067204
AT4G16650	17.9366	19.4968	20.4839	17.5772	15.2632	16.7105	0.855546	0.419801	0.708417	21.1074	20.4454	18.1683	20.2259	21.5221	21.2923	1.05558	0.603186	1	17.1829	18.2224	18.3878	16.7022	13.6896	12.1947	0.791672	0.769277	1	19.1649	18.6986	18.9477	15.1428	16.7103	15.1335	0.827066	0.271989	0.48778
AT1G13850	0	0	0	0	0	0	NA	1	1	0	0	0	0	0	0	NA	1	1	0	0	0	0	0	0	NA	1	1	0	0	0	0	0	0	NA	1	1
AT5G28920	1.59437	1.60108	0.875998	1.08568	1.0049	0.904254	0.735569	0.697883	1	0.956089	0.965265	1.09899	0.975377	1.29868	1.26574	1.17199	0.3751	0.738334	0.887399	1.525	0.790567	1.12976	1.8316	1.8489	1.50182	0.0129009	0.0386533	1.17471	0.939723	0.886392	1.17936	1.22442	1.67403	1.3589	0.00150395	0.00445917
AT5G46870	1.80581	1.57511	1.39849	2.46047	2.52673	2.61817	1.59128	6.46373e-06	2.57187e-05	1.05398	1.25304	1.49657	1.9939	1.74019	1.06419	1.26152	0.273317	0.581501	0.923519	1.0302	1.30513	1.41173	3.16749	2.65179	2.21889	7.12775e-05	0.000344515	1.41859	1.02288	0.941441	1.96363	2.59999	1.5528	1.80804	1.51891e-05	5.8658e-05
AT3G18660	4.4871	5.37813	5.56978	1.49614	0.998589	1.38583	0.251413	4.10934e-17	3.59964e-16	7.49933	8.27107	7.08857	3.83572	4.32472	4.36166	0.547798	2.16943e-11	4.14424e-10	4.21677	3.7099	3.98334	1.32822	1.38257	2.08237	0.402448	4.58578e-05	0.00022886	3.77839	4.60335	4.66917	1.13711	1.48334	1.25299	0.296794	3.42346e-12	2.31273e-11
AT1G79340	188.841	200.854	175.186	104.155	97.4126	90.0275	0.516207	6.45282e-08	3.11668e-07	174.262	164.872	166.914	154.216	152.066	155.329	0.912188	0.108295	0.287004	179.424	168.041	165.29	107.849	115.712	105.754	0.642248	0.0189663	0.0541789	179.395	165.983	176.289	95.9126	82.5508	93.8147	0.521938	1.37525e-06	5.90784e-06
AT3G62499	0.390776	0.122529	0.126097	0	0	0.410017	0.641252	1	1	0.245969	0.108069	0.565463	0.862959	0	0.263875	1.22548	1	1	1.04683	0	0.796595	0	0.12442	0.394518	0.281508	0.22097	0.440707	0.401999	0.13527	0.162391	0.13204	0.364059	0	0.709056	1	1
AT1G57680	69.5875	67.3115	69.0229	51.4171	48.9657	51.8671	0.739357	0.330933	0.579409	80.8479	75.823	71.128	55.5516	50.1487	50.5257	0.685807	3.33019e-08	4.44758e-07	66.5918	53.1377	52.7422	37.4884	35.1266	34.9864	0.623879	0.016094	0.0469217	68.8759	62.5225	62.5352	38.8844	40.7057	43.1771	0.633037	0.0159458	0.0393949
AT2G31141	0.355357	0.38998	0.0573338	0.382616	0.552471	0.310711	1.55207	0.10683	0.217877	0.335512	0.294823	0.128553	0.26158	0.677052	0.299947	1.6321	0.282231	0.596037	0.237986	0.518604	0.181098	0.931672	1.75372	1.13607	4.0754	4.25675e-06	2.51867e-05	0.243708	0.307523	0.36918	0.600359	0.662121	0.450168	1.86074	0.0148132	0.0368599
AT1G55110	15.4643	12.5533	19.3417	19.1333	17.2179	17.6022	1.13924	0.0011576	0.00348171	20.3649	20.5113	19.0554	18.0222	15.5993	14.8715	0.809139	0.00351861	0.0164394	27.8514	25.4402	27.9499	14.8949	13.5905	14.2371	0.52587	6.56308e-05	0.000318827	19.2303	19.9627	19.2791	13.0674	16.4048	13.8911	0.741606	0.765261	1
AT3G58100	4.03469	3.4199	4.03454	5.61402	5.82465	4.74507	1.40861	3.13704e-05	0.000115405	4.22799	4.67163	5.10049	7.2454	4.83809	4.98486	1.21916	0.200909	0.464398	5.21114	2.62057	3.75082	5.95165	4.9973	5.55046	1.42451	0.00714776	0.022872	4.01373	4.55825	3.70339	3.86513	4.04797	4.98011	1.05033	0.0288506	0.0676463
AT4G10115	0	0	0	0	0	0	NA	1	1	0	0	0	0	0	0	NA	1	1	0	0	0	0	0	0	NA	1	1	0	0	0	0	0	0	NA	1	1
AT3G29570	0	0	0	0	0	0	NA	1	1	0.0382452	0	0.0439613	0.13418	0	0.205147	4.12773	0.129928	0.331724	0	0.029558	0	0	0	0	0	1	1	0	0.0420656	0.302998	0	0	0	0	0.0310844	0.0723235
AT5G10200	11.7028	11.0828	12.9079	9.51432	8.32159	8.10847	0.726867	0.292517	0.520888	11.7819	10.7997	10.0024	14.0758	12.2114	13.0245	1.20647	0.0298103	0.100379	11.5494	9.47546	9.95887	7.00836	7.82024	7.754	0.728853	0.321931	0.595416	10.6867	11.2156	10.1871	6.62968	7.96676	7.11501	0.676592	0.1835	0.350084
AT4G05020	20.6209	22.5533	16.5017	8.99726	7.22183	7.28873	0.393925	1.83547e-12	1.23376e-11	15.5214	16.3108	12.9005	21.4283	19.853	21.3648	1.40046	4.32668e-05	0.000332994	15.2949	20.3497	16.6011	11.9356	11.0643	7.76219	0.588795	0.0147106	0.0433791	20.6234	24.1807	24.8038	13.827	11.7654	13.371	0.559756	0.000454124	0.00145025
AT1G64550	33.9709	36.4895	35.6416	24.7677	24.8353	26.1725	0.714177	0.174698	0.334351	36.5794	33.9148	32.8648	33.4726	33.6564	32.7866	0.966684	0.474723	0.873345	34.0122	35.8724	36.3065	26.1087	23.9654	26.4407	0.720538	0.224377	0.445994	32.9495	36.8736	36.5831	23.8752	27.0065	22.4599	0.68926	0.184456	0.351665
AT5G41265	0	0	0	0	0	0	NA	1	1	0	0	0	0	0	0	NA	1	1	0	0	0	0	0	0	NA	1	1	0	0	0	0	0	0	NA	1	1
AT3G49100	23.9432	28.0552	23.4461	22.7101	20.2797	18.8779	0.820042	0.804425	1	21.4954	21.5869	27.7121	25.5966	24.4512	28.5974	1.1109	0.389045	0.757877	21.3414	27.4692	23.2755	19.8845	21.9446	29.482	0.98925	0.200226	0.405593	22.3528	24.2894	23.4655	19.8513	17.3421	22.7339	0.85479	0.290191	0.516336
AT1G79270	40.5363	39.1233	46.5894	35.8527	30.4702	31.4283	0.774273	0.710328	1	43.1497	41.7841	44.5398	43.4892	35.826	36.8795	0.89744	0.0967229	0.261261	54.5642	44.4722	55.2814	25.1037	30.2956	26.2337	0.528993	0.00013993	0.000641376	46.5283	47.6562	49.4954	29.8681	30.8398	22.6634	0.580257	0.00106414	0.00322206
AT3G17320	0	0	0	0	0	0	NA	1	1	0.0611924	0	0	0	0	0	0	0.507961	0.903239	0	0.0236464	0	0	0	0.0654323	2.76712	1	1	0	0	0	0	0	0	NA	1	1
AT3G28770	0.00638155	0.0300142	0.0123553	0.00824529	0.00992136	0.0267831	0.922025	1	1	0.0301259	0.0211779	0.0069257	0.0140925	0.0265279	0.032319	1.25262	0.834216	1	0.00641069	0.00465659	0	0.0267698	0.00609552	0.00644266	3.55173	0.220439	0.439857	0.0196945	0.00662705	0	0	0.00594524	0.0215578	1.04489	1	1
AT5G37370	35.4155	38.439	39.4287	21.5233	20.7604	22.3987	0.57098	5.68294e-05	0.000202931	38.076	36.9412	36.5693	31.1898	31.4214	31.9816	0.847707	0.00918908	0.0373906	29.1168	33.8104	34.7771	18.8046	18.3644	18.3056	0.567782	0.000865204	0.00340668	32.8031	33.4851	32.7659	16.1843	17.9949	19.0849	0.537727	1.38647e-05	5.37909e-05
AT1G65610	17.1121	16.4689	12.8071	7.28063	5.71343	5.87284	0.406718	1.11818e-10	6.68679e-10	21.1209	19.5288	20.412	15.8772	14.9437	15.3474	0.756092	5.62987e-05	0.000424159	13.9529	18.4274	17.0957	10.3366	8.7666	4.66147	0.480327	0.00188819	0.00692119	21.9269	25.9511	21.0749	10.9464	9.88483	11.6028	0.47038	8.78306e-08	4.2434e-07
AT1G64380	16.0689	16.882	20.2524	7.07789	5.27221	4.21502	0.311355	2.94679e-14	2.20334e-13	20.0235	18.8936	20.3267	13.7966	14.9373	14.5321	0.730305	2.05204e-05	0.000169751	18.029	11.8206	16.5377	5.7449	4.38533	4.92476	0.32455	1.22671e-09	1.11525e-08	16.9866	16.7412	16.7157	5.23562	3.69396	4.22985	0.260875	3.2131e-21	3.44281e-20
AT5G24915	0.0472825	0.0444766	0.0326942	0.00872735	0	0.00708723	0.127072	0.00463181	0.0126381	0.714274	0.386677	0.373861	0.246121	0.259729	0.389977	0.607418	0.0160571	0.0599432	0.0203565	0	0	0	0	0	0	0.280094	0.530902	0	0.014029	0	0.034235	0	0	2.4403	0.389208	0.66586
AT3G61280	2.43488	3.4987	2.17149	0.297259	0.55143	0.603489	0.179169	7.09073e-13	4.88744e-12	1.24901	2.06782	0.790669	1.12197	0.896608	0.776774	0.680548	0.0690513	0.199215	0.597054	0.685506	0.586239	0.120638	0.274694	0.212915	0.325475	0.000858338	0.00338275	2.11035	3.00639	4.39792	0.680204	0.589428	0.841969	0.221932	4.50769e-09	2.43087e-08
AT2G34440	0	0	0	0	0	0	NA	1	1	0	0	0	0	0	0	NA	1	1	0	0	0	0	0.0514495	0.0543795	NA	0.512426	0.854684	0.0554106	0	0	0.0546002	0.050181	0	1.89099	1	1
AT1G55040	1.67572	1.5628	1.33102	1.85052	1.24695	1.78828	1.0692	0.0528987	0.11691	1.56862	1.53285	1.44556	1.64468	2.30708	1.68281	1.23917	0.126532	0.324534	1.92796	1.55719	2.02913	1.50201	1.55957	1.05555	0.746629	0.62406	0.992412	1.25236	1.6212	1.62485	1.52441	1.77464	1.10072	0.978072	0.113739	0.230685
AT1G35630	0	0	0	0	0	0	NA	1	1	0	0	0	0	0	0	NA	1	1	0	0	0	0	0	0	NA	1	1	0	0	0	0	0	0	NA	1	1
AT3G44115	0	0	0	0	0	0	NA	1	1	0	0	0	0	0	0	NA	1	1	0	0	0	0	0	0	NA	1	1	0	0	0	0	0	0	NA	1	1
AT1G53860	0.747359	0.546784	1.07182	0.393403	0.49489	0.290429	0.498199	0.0836328	0.175265	0.496551	0.48226	0.630845	0.244505	0.690388	0.560734	0.92916	0.776092	1	0.639546	0.88871	0.959234	0.551541	0.846058	0.698626	0.842707	0.922673	1	0.711873	1.0923	0.586638	0.420876	0.876774	0.327275	0.679654	0.676632	1
AT3G10460	0	0	0	0	0	0	NA	1	1	0	0	0	0	0	0	NA	1	1	0	0	0	0	0	0	NA	1	1	0	0	0	0	0	0	NA	1	1
AT3G29525	0	0	0	0	0	0	NA	1	1	0	0	0	0	0	0	NA	1	1	0	0	0	0	0	0	NA	1	1	0	0	0	0	0	0	NA	1	1
AT1G71010	33.1738	24.823	28.8892	17.0875	16.0488	17.2992	0.580479	0.000486286	0.00153862	32.001	28.8189	21.5833	25.0959	26.4456	23.9135	0.915682	0.254575	0.5563	25.694	25.0953	24.969	18.182	13.1078	9.78769	0.542218	0.00365961	0.012611	26.8711	29.0901	28.0202	16.511	17.3934	15.8385	0.592309	0.000258021	0.000852844
AT5G24313	1.54793	1.21339	0.437054	1.91667	1.75478	2.03018	1.78267	0.00169306	0.00497161	0.730744	1.44477	1.46993	0.42729	0.469196	0.0653282	0.26384	6.95295e-05	0.000512241	2.13812	2.58848	3.48414	4.05835	6.53025	3.38596	1.70199	0.00230004	0.00827829	1.85778	2.21028	1.44733	1.69985	1.26183	2.94139	1.07029	0.176962	0.338877
AT2G06080	0	0	0	0	0	0	NA	1	1	0	0	0	0	0	0	NA	1	1	0	0	0	0	0	0	NA	1	1	0	0	0	0	0	0	NA	1	1
AT5G37220	0	0	0	0	0	0	NA	1	1	0	0	0	0	0	0	NA	1	1	0	0	0	0	0	0	NA	1	1	0	0	0	0	0	0	NA	1	1
AT5G63460	17.3534	24.0007	22.3454	15.2849	15.7325	13.4072	0.697411	0.223891	0.416063	19.8869	20.0057	22.725	18.9333	18.8482	18.2033	0.894076	0.125133	0.321561	13.0434	13.2341	13.9482	12.1037	11.8509	13.2333	0.92448	0.353809	0.642806	18.6574	17.5501	16.9579	11.8664	11.0979	12.3928	0.665041	0.191068	0.362939
AT4G26790	1.27739	1.13483	1.21367	4.82909	4.22932	5.58451	4.03844	2.34922e-29	3.42169e-28	0.446686	0.510268	0.462103	1.85446	2.31085	2.61166	4.77569	9.88932e-19	3.52014e-17	1.30698	1.62255	1.39842	5.58174	6.01028	4.4659	3.71029	2.25861e-18	3.93844e-17	1.84943	1.22827	1.563	6.4263	5.24504	3.81576	3.33723	1.70354e-17	1.53014e-16
AT4G09540	0	0	0	0	0	0	NA	1	1	0	0	0	0	0	0	NA	1	1	0	0	0	0	0	0	NA	1	1	0	0	0	0	0	0	NA	1	1
AT5G52150	0	0	0	0	0	0	NA	1	1	0	0	0	0	0	0	NA	1	1	0	0	0	0	0	0	NA	1	1	0	0	0	0	0	0	NA	1	1
ATMG00060	1.91206	0.83012	1.35263	1.90037	2.80117	1.92905	1.61927	0.00326479	0.00915111	1.24981	0.793174	1.3568	1.46162	1.9871	1.86222	1.56214	0.0563685	0.169096	1.40366	1.82452	1.34922	1.6196	2.24783	3.48952	1.60723	0.0143148	0.0423197	1.51306	0.91644	2.29205	1.49093	2.05539	2.04957	1.18518	0.0769784	0.162865
AT5G37880	0	0	0	0.110753	0.133266	0	NA	0.25951	0.472402	0	0	0	0	0	0	NA	1	1	0	0	0	0	0	0	NA	1	1	0	0	0	0	0	0	NA	1	1
AT2G23347	1.97323	1.85613	0.764072	0.509902	0.613552	0	0.244579	0.0728203	0.155428	0	1.30967	2.14148	1.74301	0	0.799462	0.7367	0.643712	1	0	1.15188	0	0	2.6387	1.99212	4.02021	0.0869288	0.201405	2.02989	1.63931	0.491997	0	0.735326	0	0.17671	0.0803559	0.169255
AT2G14878	388.991	620.059	448.624	97.8266	93.7667	87.1764	0.191243	5.92828e-37	1.07271e-35	429.131	442.924	575.637	341.537	296.82	318.927	0.661248	1.6247e-06	1.66189e-05	400.869	405.464	433.904	101.162	121.606	110.433	0.268659	1.62997e-24	3.7877e-23	570.403	592.679	589.89	114.755	95.8023	125.274	0.191578	1.69438e-55	4.75246e-54
AT1G44920	11.3525	9.49976	13.6592	54.3226	51.3623	57.8666	4.73904	5.02863e-64	1.67631e-62	11.0567	11.3796	12.2039	18.2687	17.9017	16.0693	1.50806	4.42279e-06	4.19342e-05	14.1745	13.4842	11.5345	46.0825	58.0838	55.643	4.07748	1.01142e-38	4.0996e-37	14.1469	12.5702	11.1617	49.0077	55.4174	44.581	3.93376	3.03999e-72	1.15554e-70
AT3G18070	0.608739	0.323651	0.538047	0.718129	0.452627	0.749792	1.30611	0.0495609	0.110346	0.499778	0.39525	0.488303	0.847487	0.357572	0.375312	1.14244	0.727847	1	0.292465	0.386256	0.674408	0.444101	0.859541	0.828331	1.57559	0.0292131	0.0787373	0.735129	0.467247	0.494937	0.321945	0.764378	0.335284	0.837564	0.802912	1
AT1G26945	79.9497	61.111	90.4438	25.1894	24.5537	21.7303	0.308734	2.29442e-18	2.14218e-17	90.3964	70.8901	76.91	78.6319	92.1052	84.6717	1.07226	0.527923	0.928564	108.849	79.1502	71.4057	32.8827	26.8553	38.8975	0.380237	7.27176e-08	5.38562e-07	94.3268	74.014	71.6887	25.2746	24.8458	27.7509	0.324424	5.75361e-18	5.28665e-17
AT1G67870	54.082	75.4169	53.272	97.0107	126.476	117.948	1.86811	4.88541e-14	3.60711e-13	89.6236	111.27	101.266	97.677	100.474	89.4961	0.951973	0.390606	0.759557	28.7167	37.3109	38.0134	77.8567	70.2415	73.9581	2.13431	3.61536e-16	5.53202e-15	46.4951	60.5754	49.9544	132.462	118.796	117.745	2.34996	1.00972e-41	2.07135e-40
AT1G62850	3.57261	3.60221	3.82014	7.7235	7.62358	7.12954	2.04427	1.9634e-18	1.84079e-17	3.32902	3.93267	3.44644	4.79556	5.70268	4.77757	1.42656	0.00168622	0.00869957	3.21361	2.99881	2.71318	5.55878	3.85856	4.69123	1.58068	6.27992e-05	0.000306199	3.3149	3.75855	4.1337	8.28439	7.24406	7.00071	2.01025	1.47081e-16	1.26626e-15
AT5G38365	0	0	0.0134821	0.00899722	0	0	0.667348	1	1	0	0	0	0	0	0	NA	1	1	0	0	0	0	0	0	NA	1	1	0	0	0	0	0	0	NA	1	1
AT1G15820	66.2747	75.9066	55.2202	1231.56	1580.57	1404.23	21.3593	2.46228e-168	4.1163e-166	45.9044	51.2112	66.9895	402.609	537.592	536.758	9.00008	1.02035e-77	2.78747e-75	75.7499	88.214	63.7728	1514.41	1982.61	2566.88	26.6268	4.60612e-98	8.69521e-96	68.282	62.7361	61.495	2013.89	1548.86	1889.06	28.3191	1.69521e-267	5.3738e-265
AT1G72690	15.8808	21.8159	12.1008	5.28206	5.01128	5.03181	0.30775	1.14039e-08	5.87722e-08	10.6887	12.1319	17.1496	11.198	7.02644	11.3076	0.738851	0.0517446	0.157736	10.188	12.1044	11.3786	4.12239	7.65958	9.52446	0.632783	0.221652	0.441648	13.1018	13.5526	11.8594	3.66586	4.39455	1.85908	0.257557	2.61602e-09	1.43845e-08
AT2G07756	0	0	0	0	0	0	NA	1	1	0	0	0	0	0	0	NA	1	1	0	0	0	0	0	0	NA	1	1	0	0	0	0	0	0	NA	1	1
AT3G45577	0	0	0	0	0	0	NA	1	1	0	0	0	0	0	0	NA	1	1	0	0	0	0	0	0	NA	1	1	0	0	0	0	0	0	NA	1	1
AT3G24800	15.1868	13.6923	17.9985	10.5282	8.74623	9.50254	0.613873	0.0100408	0.0258219	17.2208	18.523	17.796	15.6545	13.1349	13.1851	0.783986	0.00117144	0.00633247	15.3576	15.1316	15.5563	8.17501	8.5061	7.02941	0.514937	0.000120641	0.000560844	16.0123	17.343	16.826	9.74302	8.60192	6.43424	0.493794	5.95405e-05	0.000214252
AT4G22400	0	0	0	0	0	0	NA	1	1	0	0	0	0	0	0	NA	1	1	0	0	0	0	0	0	NA	1	1	0	0	0	0	0	0	NA	1	1
AT3G22810	4.89592	5.28116	5.35769	3.19727	3.47489	3.1827	0.634374	0.0579573	0.126963	6.38108	5.80589	5.34227	4.73014	5.171	5.49804	0.878486	0.163671	0.396059	4.54406	4.03851	4.20366	3.46016	2.79572	3.35788	0.751884	0.592392	0.953011	4.79017	4.89084	4.67726	3.12876	3.49525	3.50558	0.705488	0.555815	0.885645
AT4G01970	0.814886	0.3304	0.78885	0.308601	0.251195	0.280089	0.434244	0.0202847	0.0490365	0.71632	0.897544	0.655654	1.19451	0.759257	0.725772	1.18067	0.404174	0.778284	2.41348	1.5173	3.07884	0.574635	0.577061	0.482266	0.233103	2.60941e-08	2.05027e-07	1.43087	1.54657	1.83914	0.398772	0.274873	0.617009	0.267961	3.63653e-07	1.6562e-06
AT1G26090	4.33199	3.71067	3.91245	5.59716	4.83484	5.43404	1.32713	9.15004e-06	3.58261e-05	3.26749	3.37319	4.465	5.15732	4.70319	5.6625	1.39775	0.00884665	0.0362033	2.09079	3.5672	3.84803	4.7207	5.40922	5.25306	1.61823	0.000134623	0.000619247	3.8589	4.02113	4.25412	4.29309	4.91512	4.0673	1.09406	0.00242184	0.00697034
AT4G39140	30.3829	27.6821	32.316	11.0106	10.1927	12.0649	0.368088	1.00614e-17	9.09802e-17	34.5008	30.4863	29.3483	22.5073	21.798	23.2017	0.715606	3.59002e-06	3.45947e-05	32.2566	27.5263	34.72	14.0131	11.743	8.62632	0.363824	3.48413e-09	3.02204e-08	30.788	30.2774	30.3703	11.1261	10.2679	10.8626	0.35278	8.23438e-22	9.05701e-21
AT4G28280	0.228027	0	0.0882967	0.0589246	0.106354	0.334957	1.5814	0.311031	0.548911	0.258352	0.22702	0.0989884	0.0503557	0.0947901	0	0.248384	0.0285694	0.0970076	0.183255	0.499171	0.13945	0.0956545	0.0435613	0.0920843	0.28143	0.062098	0.151007	0.140746	0.284159	0.113711	0.323603	0.127462	0.192578	1.19499	0.37324	0.643047
AT4G14050	1.14672	0.719113	1.17175	1.01519	0.858385	0.846684	0.895532	0.547735	0.872068	0.641591	0.687108	1.10622	1.10203	1.19172	1.09697	1.39254	0.0801634	0.224791	0.895966	0.914234	1.23373	1.24713	1.23731	1.09338	1.1754	0.0733385	0.174354	0.830126	1.27905	1.24428	0.774933	1.00897	0.824975	0.777968	0.935667	1
AT3G18960	5.41181	3.80692	3.91779	4.37781	3.95078	3.45634	0.897113	0.470548	0.780963	5.24289	3.94332	5.36255	3.01373	4.01028	3.1936	0.702301	0.0126339	0.0490383	7.04384	8.31001	7.09882	4.24426	6.47279	4.84601	0.693149	0.333752	0.612832	5.13154	5.18018	5.39744	3.14837	4.82259	3.5769	0.735104	0.829978	1
AT5G20460	0	0	0	0	0	0	NA	1	1	0	0	0	0	0	0	NA	1	1	0	0	0	0	0	0	NA	1	1	0	0	0	0	0	0	NA	1	1
AT3G31720	0	0	0	0	0	0	NA	1	1	0	0	0	0	0	0	NA	1	1	0	0	0	0	0	0	NA	1	1	0	0	0	0	0	0	NA	1	1
AT1G52460	0	0	0	0	0	0	NA	1	1	0	0	0	0	0	0	NA	1	1	0	0	0	0	0	0	NA	1	1	0	0	0	0	0	0	NA	1	1
AT4G07498	0	0	0	0	0	0	NA	1	1	0	0	0	0	0	0	NA	1	1	0	0	0	0	0	0	NA	1	1	0	0	0	0	0	0	NA	1	1
AT3G12810	8.26519	6.71252	7.24608	5.38465	5.00872	5.67354	0.72296	0.275738	0.494865	7.79264	7.42223	5.76099	6.90884	7.70638	6.33184	0.998626	0.850372	1	5.58401	5.03297	5.89699	4.60251	3.30244	3.6433	0.699302	0.20126	0.407284	6.43679	6.65496	6.77746	4.4723	5.57986	4.30613	0.72264	0.526524	0.846115
AT3G29636	0.132864	0	0.192928	0	0.0516407	0	0.158508	0.23608	0.435575	0	0.275577	0	0	0	0	0	0.147084	0.363566	0.133471	0.0484751	0	0	0	0	0	0.269984	0.516086	0.0683398	0	0.0828195	0	0	0	0	0.506567	0.822381
AT5G50715	0	0	0	0	0	0	NA	1	1	0	0	0	0	0	0	NA	1	1	0	0	0	0	0	0	NA	1	1	0	0	0	0	0	0	NA	1	1
AT2G42500	74.0842	66.4799	73.4156	55.4592	58.7416	57.6637	0.803182	0.921994	1	72.0936	77.4965	73.3213	70.2046	65.6404	71.2344	0.928977	0.195896	0.455631	75.9367	78.023	70.6995	58.1016	51.9987	54.511	0.732716	0.290727	0.546059	72.6274	70.0568	70.8561	52.7032	54.8376	55.346	0.762792	0.962856	1
AT3G27080	21.5269	24.7801	22.2664	22.6067	17.4216	22.329	0.90935	0.207239	0.388661	20.3712	24.2617	25.2294	27.7307	19.2049	21.0078	0.972534	0.669055	1	23.8963	30.0175	24.6463	18.3492	29.4347	29.424	0.982786	0.213346	0.428016	26.6955	26.183	24.3863	17.188	25.2749	15.3578	0.748344	0.864766	1
AT5G66840	1.01092	0.3849	0.675715	0.839675	1.06649	1.0607	1.43221	0.0122726	0.030997	0.613586	1.05838	0.80978	0.717569	1.52586	1.07271	1.33621	0.215581	0.490879	0.507768	0.860608	0.834116	0.555328	0.666731	0.583201	0.819643	1	1	0.891389	0.524906	0.840198	0.951547	1.32301	0.711467	1.3233	0.0141659	0.0353853
AT3G02100	0.142864	0	0.11064	0	0	0.0299798	0.118261	0.0518535	0.114812	0.0539546	0.0237056	0	0.0630981	0.0296941	0	1.19485	1	1	0.08611	0.041699	0.0582457	0	0	0	0	0.0401138	0.103845	0.146967	0.0890162	0.142485	0	0.0266193	0	0.0703343	0.00510155	0.0138882
AT5G49400	20.8919	24.2607	18.5645	13.8358	13.4112	12.4107	0.622403	0.0128812	0.0324244	17.1151	16.7524	24.1166	18.2767	14.8382	17.0495	0.865141	0.141267	0.352612	18.3859	19.4837	17.4062	11.1934	18.8859	25.9675	1.01395	0.221814	0.441865	18.6839	15.9538	17.5819	12.2383	13.3343	9.30966	0.667993	0.226542	0.420243
AT4G17695	15.4699	11.9061	20.1348	9.22889	8.45814	6.98971	0.519392	0.00176593	0.00516934	20.721	18.3002	19.3596	13.2809	12.4231	10.1213	0.61365	4.91138e-08	6.38669e-07	18.5892	13.7729	11.5429	5.62781	6.08031	6.65076	0.418151	2.30907e-05	0.000121671	20.4448	19.0629	16.4255	5.5898	6.41311	6.72001	0.334737	5.52437e-13	3.94203e-12
AT4G15415	13.2402	14.3226	13.6369	11.8556	7.7072	10.0314	0.71831	0.279515	0.500547	12.6898	13.8331	12.2639	12.5624	9.11984	8.8262	0.786566	0.00627729	0.0270874	13.9502	12.144	12.4594	7.05564	8.61744	9.27918	0.647209	0.0491997	0.123771	13.0028	14.3731	13.1859	7.06955	11.3023	6.43606	0.611608	0.062535	0.135927
AT4G11653	0	0	0	0	0	0	NA	1	1	0	0	0	0	0	0	NA	1	1	0	0	0	0	0	0	NA	1	1	0	0	0	0	0	0	NA	1	1
AT2G11190	0	0	0	0	0	0	NA	1	1	0	0	0	0	0	0	NA	1	1	0	0	0	0	0	0	NA	1	1	0	0	0	0	0	0	NA	1	1
AT5G59720	1.42151	1.81853	0.660524	3.0856	2.29841	2.62505	2.05331	3.37907e-05	0.000123929	0.751592	1.03784	1.85127	1.63236	2.30458	2.01576	1.63504	0.0383908	0.123517	0.5712	0.912798	0.985233	3.45857	4.67082	6.65897	5.98906	8.68914e-14	1.13124e-12	2.04727	1.18096	1.34685	5.01449	3.60215	5.13822	3.00648	1.88701e-11	1.21053e-10
AT1G67670	0	0	0	0.528206	0	0	NA	0.509457	0.820256	0.192991	0.339172	0	0	0.212427	0	0.399177	0.632716	1	0.821357	0	0	0	0	0.206363	0.251247	0.429504	0.751246	0.420553	0	0.509658	0	0	0	0	0.133991	0.266511
AT3G25585	55.707	53.2827	59.2493	34.0643	27.4715	29.0611	0.538501	2.47201e-06	1.02841e-05	55.8208	52.351	54.8296	53.8064	46.4227	44.3173	0.88678	0.0659814	0.191974	56.4007	55.4348	56.376	29.2651	31.2498	27.5421	0.523489	2.22809e-05	0.000117699	57.264	58.261	56.3121	27.2739	27.9572	25.9065	0.472177	1.00967e-11	6.61084e-11
ATMG00160	7.38133	8.09252	8.7717	13.5492	14.127	11.9643	1.63496	6.57099e-10	3.70716e-09	4.61405	6.25064	7.95548	12.4782	11.8503	11.4983	1.90364	2.71273e-06	2.66763e-05	7.56844	7.68915	6.43381	12.0652	10.3569	13.722	1.66629	4.7415e-06	2.78928e-05	8.7454	9.51553	9.20217	10.9912	12.378	13.1555	1.32995	1.4943e-06	6.39394e-06
AT5G55330	0.0382893	0	0	0	0	0.0401746	1.04924	1	1	0.0361511	0	0	0	0	0	0	1	1	0	0	0	0.120464	0.109719	0.19328	NA	0.00115544	0.00442804	0.0393889	0.0397623	0	0.116438	0.107014	0.129347	4.45729	0.0471012	0.105464
AT4G14750	19.0619	16.1747	22.5507	11.4482	9.74905	10.1244	0.542016	0.000202554	0.000673282	24.0049	22.0534	22.3994	15.7928	14.673	13.8482	0.64732	4.03687e-09	6.00208e-08	20.8658	15.7896	15.4091	9.87122	8.46337	9.71514	0.53875	0.00144229	0.00542467	20.9888	15.7543	18.6508	9.19487	8.57315	9.81455	0.497936	7.11257e-05	0.000253335
AT1G11410	5.10482	4.98335	7.22583	13.6707	13.9464	13.7486	2.38915	7.28766e-24	8.62861e-23	7.59391	6.50059	6.32925	8.37288	8.68254	8.49243	1.25089	0.0126068	0.0489574	7.78164	5.36005	6.63998	10.9872	9.96465	9.9029	1.55976	6.6591e-07	4.40471e-06	7.78555	6.05632	6.38259	11.5827	11.6821	11.0287	1.69565	2.40125e-17	2.14479e-16
AT3G57260	0.0319129	0	0.0617864	0.0412331	0.124037	0.0669684	2.47855	0.250146	0.458035	0.0301307	0	0	0	0.0331652	0	1.10071	1	1	0	0	0	0.0334676	0.182895	0.0966554	NA	0.00259867	0.00924418	0	0	0	0	0.0891929	0.0539032	NA	0.0702275	0.150365
AT5G07730	4.00974	4.6307	4.38124	2.76992	3.17868	2.83255	0.674349	0.249082	0.456285	3.1486	3.75488	4.26547	4.12054	4.53841	3.98099	1.1317	0.421964	0.802425	4.86556	4.43228	3.43948	4.08018	3.18536	2.8858	0.796975	0.88662	1	4.45162	4.12276	5.34532	4.30602	3.14381	3.1852	0.764027	0.982809	1
ATCG00290	22.9623	5.70557	5.87173	86.7664	76.7874	75.9156	6.93318	2.27658e-14	1.71481e-13	3.68152	5.39173	1.41059	29.1811	22.0624	12.2874	6.0599	1.12402e-09	1.79512e-08	2.61138	1.89685	3.09114	53.16	36.4173	44.1775	17.6008	4.62146e-29	1.31491e-27	3.11986	3.59935	4.32102	83.8825	115.035	64.7638	23.8836	4.34977e-50	1.0932e-48
AT4G20530	0	0	0	0	0	0	NA	1	1	0	0	0	0	0	0	NA	1	1	0	0	0	0	0	0	NA	1	1	0	0	0	0	0	0	NA	1	1
AT1G80050	29.5606	40.4089	29.2162	16.2632	18.6796	16.6587	0.520251	0.000135595	0.000461299	27.7298	31.3683	34.0475	38.8517	41.671	41.049	1.30518	0.00217712	0.0108701	22.2238	32.6685	26.1447	17.7004	18.5354	28.1108	0.79404	0.838832	1	21.0905	25.4	24.5486	18.0272	17.19	19.1667	0.765549	0.928124	1
AT1G40077	0	0	0	0	0	0	NA	1	1	0	0	0	0	0	0	NA	1	1	0	0	0	0	0	0	NA	1	1	0	0	0	0	0	0	NA	1	1
AT4G18197	15.5925	14.9383	15.7539	17.2006	13.7301	15.2879	0.99857	0.0130102	0.0327124	15.1177	14.8496	10.4376	15.4805	13.3993	13.0064	1.03666	0.845955	1	19.3493	18.3383	16.961	17.0667	12.6408	15.0804	0.819561	0.999551	1	15.6898	17.8524	18.0341	11.157	11.2549	9.78228	0.624205	0.028304	0.0665084
AT2G06470	0	0	0	0	0	0	NA	1	1	0	0	0	0	0	0	NA	1	1	0	0	0	0	0	0	NA	1	1	0	0	0	0	0	0	NA	1	1
AT4G34330	0	0	0	0	0	0	NA	1	1	0	0.0621019	0	0	0	0	0	0.507937	0.903239	0	0	0	0	0.0714979	0	NA	0.516744	0.854684	0	0	0	0	0	0	NA	1	1
AT3G26250	0	0	0	0	0	0	NA	1	1	0	0	0	0	0	0	NA	1	1	0	0	0	0	0	0	NA	1	1	0	0	0	0	0	0	NA	1	1
AT2G46308	0	0	0	0	0	0	NA	1	1	0	0	0	0	0	0.213613	NA	1	1	0	0	0	0	0	0	NA	1	1	0	0	0	0	0	0	NA	1	1
AT3G42473	0	0	0	0	0	0	NA	1	1	0	0	0	0	0	0	NA	1	1	0	0	0	0	0	0	NA	1	1	0	0	0	0	0	0	NA	1	1
AT1G50830	0.044752	0.0140321	0.0722037	0.28911	0.382667	0.219126	6.80141	1.18241e-09	6.55566e-09	0.0281686	0.0495049	0.0323787	0.164711	0.0930164	0.166206	3.85211	0.00132707	0.00705017	0.0599418	0.0979661	0.243272	0.61012	0.840675	0.978913	6.05641	8.1303e-11	8.41374e-10	0.0767288	0.0154912	0.0743888	0.181456	0.264051	0.151179	3.58136	1.96084e-05	7.47792e-05
AT5G55740	2.15844	2.18074	1.64062	7.14762	6.00299	8.22008	3.57381	3.31597e-32	5.26575e-31	1.28313	1.26016	1.42284	2.17142	2.24314	2.21864	1.67246	2.29517e-05	0.000187691	1.87919	1.4	1.30369	5.24818	7.54427	6.7633	4.26713	3.71818e-23	8.18731e-22	1.87503	1.69356	1.99325	6.30454	8.75843	4.2669	3.47545	2.27118e-20	2.34963e-19
AT4G36520	29.0334	30.8083	30.3046	15.3483	15.5563	15.1931	0.511364	1.84452e-08	9.33144e-08	31.0786	28.6165	30.1474	20.2762	24.2334	23.3777	0.755625	0.00010393	0.000737227	25.5318	23.3576	22.8617	13.9849	14.076	17.0321	0.628465	0.0173051	0.0499816	28.5953	25.2426	26.8897	11.1408	12.7989	13.6058	0.46509	2.26268e-09	1.25092e-08
AT5G23380	20.5041	20.3344	21.6914	7.46983	7.22969	7.00797	0.347154	1.14106e-17	1.02931e-16	22.2409	23.5358	23.8114	19.111	16.6813	16.8766	0.756867	0.000213499	0.00141165	15.9082	17.9489	19.9838	7.4564	6.31114	6.59805	0.378255	1.16615e-08	9.55494e-08	19.6892	22.6354	21.3988	6.18802	5.0181	4.94324	0.253429	8.30315e-24	9.93952e-23
AT1G74205	0.088184	0.124426	0.213416	0.170907	0.0685495	0.138789	0.887846	1	1	0.374668	0.109743	0.143555	0.0486846	0.137467	0.178641	0.580911	0.331042	0.671597	0	0.0965212	0.0449407	0.13872	0.126347	0.0890284	2.50312	0.181701	0.37354	0.27215	0.228941	0	0.0893897	0.0410774	0.186187	0.631929	0.834503	1
AT1G02410	10.0665	8.86332	8.99019	13.7947	12.5413	13.4071	1.42346	4.18754e-09	2.23136e-08	8.03228	8.2392	7.54071	12.0506	12.1875	11.7411	1.51096	7.34681e-06	6.64694e-05	7.79713	8.45841	7.42744	11.3389	10.1656	10.0602	1.3328	0.000293679	0.00126597	9.97203	11.5449	10.944	12.0594	14.2726	12.738	1.2036	3.77513e-06	1.55246e-05
AT2G45161	0	0	0	0	0	0	NA	1	1	0	0	0	0	0	0	NA	1	1	0	0	0	0	0	0	NA	1	1	0	0	0	0	0	0	NA	1	1
AT5G33433	0	0	0	0	0	0	NA	1	1	0	0	0	0	0	0	NA	1	1	0	0	0	0	0	0	NA	1	1	0	0	0	0	0	0	NA	1	1
AT4G32540	0.119428	0.0561704	0.115612	0.308615	0.185674	0.0626543	1.91251	0.0638702	0.138579	0.0281897	0.049542	0.0972089	0.0659339	0.155143	0.181451	2.30094	0.193498	0.451773	0.209954	0.0653597	0.0304317	0.125247	0.313707	0.211001	2.1258	0.0420167	0.108071	0.0307145	0.093017	0.111667	0.211857	0.445051	0.302585	4.07604	9.46487e-05	0.000331567
AT3G06778	0.727045	0.925275	1.78024	3.97855	3.25802	3.23087	3.04945	2.34341e-10	1.36849e-09	1.65554	1.98699	1.06752	2.26666	2.75563	1.81938	1.45256	0.0561889	0.168679	2.19109	1.84122	2.3103	3.04986	3.63569	2.20202	1.40125	0.0109422	0.0334466	2.19978	1.99857	1.97274	2.60112	3.26715	2.5283	1.36063	0.000353717	0.00114637
AT3G29791	0	0	0	0	0	0	NA	1	1	0	0	0	0	0	0	NA	1	1	0	0	0	0	0	0	NA	1	1	0	0	0	0	0	0	NA	1	1
AT4G32212	0	0	0	0	0	0	NA	1	1	0.0174957	0	0	0.0409213	0.0192577	0	3.43964	0.632667	1	0.0372303	0	0	0	0	0	0	0.517053	0.854684	0	0	0	0	0.0690543	0	NA	0.145617	0.285557
AT2G36970	0.43604	0.361909	0.322788	5.93212	6.53982	6.37822	16.8194	1.2688e-73	5.05742e-72	0.169519	0.212801	0	2.40729	2.55897	2.36418	19.1735	2.46835e-40	2.30393e-38	1.54599	1.16041	1.8823	6.15987	6.00244	6.62912	4.09515	5.36937e-20	1.02571e-18	1.3193	0.958901	1.59883	5.79802	5.92614	5.80538	4.52138	4.86716e-33	8.06839e-32
AT5G03740	35.3341	37.0409	31.6887	28.777	31.4334	30.3056	0.869814	0.308831	0.54597	28.331	29.9274	32.8788	30.191	33.1853	31.9862	1.04636	0.71212	1	31.6267	35.4313	31.7618	30.6608	31.0221	40.7269	1.03633	0.0507763	0.127175	30.7034	34.0272	31.4874	27.9771	29.1511	33.2018	0.938805	0.0106643	0.027269
AT1G17460	3.10452	3.44056	2.40081	1.79812	1.22051	1.89078	0.54879	0.0148696	0.0370178	2.03833	2.7385	2.42043	3.8416	3.67136	3.65054	1.55108	0.000139205	0.000961868	2.68853	2.48668	3.60073	1.23495	1.46564	1.99943	0.535558	0.0270455	0.0737769	2.55127	3.11278	2.46901	1.13942	1.36302	0.587663	0.379943	0.000187144	0.000630291
AT5G07280	1.09293	0.894422	1.03685	1.44036	1.20641	1.23848	1.28472	0.000390536	0.00125027	1.27955	0.91582	0.854009	1.23091	1.01088	1.19558	1.12723	0.490114	0.894268	1.96528	1.06866	1.71551	1.08887	0.981307	1.21374	0.69143	0.396449	0.705549	1.65275	1.66841	1.58054	1.14111	1.7615	0.987632	0.79365	0.819338	1
AT2G37630	63.4269	60.4178	60.5976	49.6336	54.0459	50.7194	0.837113	0.540476	0.86243	70.4677	72.1088	68.1966	54.0832	54.7955	57.6871	0.790261	0.000276192	0.00177756	54.3377	47.0046	46.9793	48.8427	47.6291	48.046	0.974354	0.113272	0.252113	54.9562	56.9495	55.5613	43.2243	45.8567	47.8054	0.817393	0.314033	0.552845
AT1G22380	0.0497617	0.0468087	0	0.225032	0.309457	0.104424	6.61603	3.56129e-05	0.0001302	0.0469829	0.0206425	0	0.247252	0.258572	0.277217	11.5791	3.48183e-06	3.36584e-05	0.0249945	0.0363109	0	0.156558	0.190125	0.0502383	6.4745	0.00212075	0.00768233	0	0.103352	0.0310185	0.353095	0.301337	0.315193	7.21604	5.81292e-08	2.84027e-07
AT5G36850	0	0	0	0	0	0	NA	1	1	0	0	0	0	0	0	NA	1	1	0	0	0	0	0	0	NA	1	1	0	0	0	0	0	0	NA	1	1
AT5G48465	0	0	0	0	0	0	NA	1	1	0	0	0	0	0	0	NA	1	1	0	0	0	0	0	0	NA	1	1	0	0	0	0	0	0	NA	1	1
AT1G61300	0.0756341	0.0569165	0.175722	13.8962	11.406	14.4273	128.878	7.06646e-194	1.78532e-191	0	0.06275	0.0164167	0.801716	0.864623	0.995915	33.6285	1.74645e-31	1.16437e-29	0.0759794	0	0.0462539	7.15456	9.43507	8.53686	205.562	4.68449e-109	1.24927e-106	0.0311225	0.062835	0.0188583	9.47619	12.2746	7.23074	256.893	7.93557e-131	6.27414e-129
AT1G15840	0.30229	0.0812432	0.292632	0.111593	0	0.0453107	0.232049	0.0486632	0.108563	0.0407728	0.071656	0.0468667	0.0476824	0.0897579	0	0.862801	1	1	0.173526	0.0945343	0.132047	0	0.0412488	0	0.103094	0.0322221	0.0857129	0	0	0.0538372	0	0.0402318	0.145883	3.457	0.239348	0.43999
AT5G65440	10.6614	9.11702	10.1351	10.6444	9.30788	9.9046	0.998106	0.00897617	0.0232622	9.9612	10.219	7.60411	11.5267	12.8005	11.0954	1.27491	0.00827426	0.0342783	9.68574	8.53839	8.73652	7.73975	6.79868	7.43049	0.814851	0.956074	1	9.38893	8.76499	8.54627	8.16679	8.99191	7.46067	0.922068	0.0188396	0.0459264
AT5G14970	15.8806	17.3983	16.8679	65.7084	61.5034	69.2291	3.91732	9.25723e-76	3.87857e-74	17.1953	17.3842	18.5	21.1879	19.9094	19.0853	1.13382	0.164475	0.397489	17.8523	16.9452	16.5075	47.6499	66.7249	81.8496	3.82466	1.47443e-27	3.90723e-26	15.7209	17.5059	15.8699	58.4822	67.5163	40.262	3.38639	1.37478e-41	2.81335e-40
AT2G03180	0	0	0	0	0	0	NA	1	1	0	0	0	0	0	0	NA	1	1	0	0	0	0	0	0	NA	1	1	0	0	0	0	0	0	NA	1	1
AT3G45755	0	0	0	0	0	0	NA	1	1	0	0	0	0	0	0	NA	1	1	0	0	0	0	0	0	NA	1	1	0	0	0	0	0	0	NA	1	1
AT2G36485	6.5879	5.70654	6.28565	6.61357	6.74215	7.70793	1.13367	0.0050205	0.013628	7.24922	7.51038	6.3781	6.80311	7.24046	8.305	1.05728	0.742152	1	6.09425	5.42967	6.0384	5.61655	5.56829	6.26819	0.993777	0.237414	0.467565	6.87461	8.21945	8.50845	7.68688	5.21024	5.76386	0.790635	0.787569	1
AT1G18850	7.52834	8.31764	5.93625	7.32178	5.46909	5.37134	0.833808	0.759282	1	5.6605	5.58725	7.6355	6.86159	5.69001	7.0708	1.03914	0.858342	1	6.13268	7.69076	6.41763	4.82319	8.23686	10.3642	1.15727	0.0599163	0.146605	5.99851	6.65237	6.85991	4.38452	8.84992	4.25406	0.89635	0.361257	0.624785
AT3G09630	160.781	163.113	140.051	178.819	173.849	170.474	1.1276	1.49075e-05	5.69229e-05	139.297	153.304	151.119	160.759	185.331	181.337	1.18865	0.0322653	0.107116	176.971	201.088	175.32	206.446	207.866	207.991	1.12455	0.00257479	0.00916507	151.415	155.539	151.062	184.885	205.431	196.992	1.28229	1.75105e-14	1.35918e-13
AT1G13320	30.1556	29.2964	30.0231	24.5445	23.7315	22.908	0.795573	0.976958	1	28.8592	26.7062	28.0286	28.3928	30.8541	26.953	1.03117	0.850198	1	27.0503	29.1123	28.0162	26.4975	25.1679	24.5288	0.905147	0.354149	0.643355	28.4685	28.5058	27.3351	26.066	28.0243	25.1524	0.939903	0.00339169	0.00951395
AT1G15880	33.9474	40.3595	40.0602	26.0546	25.7123	28.008	0.697533	0.131842	0.262933	40.7837	41.1034	42.1952	38.2843	35.6941	38.0218	0.902628	0.0997861	0.268112	35.7419	35.7807	36.0795	23.7342	20.3701	21.0541	0.605549	0.00653963	0.0211476	36.8624	41.8445	42.412	26.6542	22.0303	22.2681	0.58581	0.00286252	0.00813953
AT2G29410	0.646365	1.01334	0.86408	0.278379	0.382819	0.258358	0.364355	0.00276036	0.0078412	0.726512	0.868228	1.03552	1.12151	0.863652	0.99763	1.13403	0.594318	1	1.02035	1.14543	0.564691	0.355067	0.470395	0.497184	0.484401	0.0618118	0.150453	0.728254	0.639267	0.575579	0.780003	0.659522	0.571874	1.03515	0.175703	0.336771
AT1G65310	362.95	349.846	451.662	166.872	125.68	111.551	0.347031	4.32536e-15	3.39819e-14	532.391	444.969	643.756	531.11	471.649	475.815	0.912071	0.238065	0.528956	409.42	270.167	336.165	134.05	127.901	143.279	0.398946	8.9303e-09	7.41294e-08	476.02	385.357	401.797	87.5487	74.6927	100.41	0.20793	9.45197e-39	1.79438e-37
ATCG01060	17.6612	8.23034	3.9213	7.1179	6.04574	7.65032	0.698155	0.686253	1	6.57818	4.8394	3.51691	6.26171	7.74582	8.36998	1.49838	0.0431573	0.136269	4.39476	4.61104	7.9271	11.5548	6.9645	3.92594	1.32554	0.110614	0.247097	5.00047	5.04787	3.83798	6.73402	12.0761	8.89458	1.99511	2.75195e-06	1.14842e-05
AT5G43920	9.4616	8.87029	8.45355	8.14991	7.34262	6.93426	0.837276	0.604369	0.946627	9.33725	10.4533	8.44519	9.09967	7.29643	7.70536	0.85358	0.0472215	0.14649	7.10074	6.81157	8.56142	6.49869	7.67508	8.35218	1.00232	0.118902	0.262368	7.74427	9.06851	8.37745	5.97628	7.47109	5.86251	0.766562	0.948108	1
AT3G15770	23.3235	27.8443	23.8628	22.7497	17.8527	15.9576	0.753827	0.578387	0.912323	18.8889	20.2819	26.697	23.048	18.7757	22.8487	0.981851	0.750669	1	23.7376	23.6107	22.8361	15.8426	29.2979	40.4469	1.21947	0.0315217	0.0841163	22.4183	18.2318	18.5151	17.1756	20.3975	15.9046	0.903873	0.120354	0.242673
AT4G03795	0	0	0	0	0	0	NA	1	1	0	0	0	0	0	0	NA	1	1	0	0	0	0	0	0	NA	1	1	0	0	0	0	0	0	NA	1	1
AT2G41590	0	0.0227787	0	0	0	0	0	1	1	0.0228635	0.0401814	0	0.0267381	0	0	0.424112	0.632728	1	0	0.0176701	0	0	0.0231304	0	1.30901	1	1	0.0249112	0	0	0	0.0451203	0	1.81124	1	1
AT3G25220	47.3228	58.4564	45.6571	42.609	46.5383	41.7107	0.864112	0.381223	0.654165	36.5338	42.8188	52.507	49.5049	55.011	55.9215	1.21673	0.0629463	0.184775	36.5847	46.2348	43.9175	54.0693	65.6791	83.0469	1.60013	3.84134e-07	2.61342e-06	47.4839	43.7013	52.0674	43.248	44.975	45.6881	0.93479	0.0127682	0.0321857
AT2G34320	0.816228	0.59717	0.570664	0.410126	0.317246	0.0475788	0.390588	0.0310954	0.0722891	0.34251	0.338593	0.492127	0.500693	0.51838	0.367444	1.18179	0.717831	1	0.911062	0.56251	0.554626	0	0.173254	0.137341	0.153138	0.000109502	0.000512892	0.793022	0.800539	1.01758	0.137898	0.211229	0.268075	0.236373	0.000326849	0.00106443
AT5G03650	17.5997	15.6499	20.0545	39.4591	40.5802	41.5172	2.28043	9.39151e-31	1.42729e-29	22.5454	21.7885	19.83	28.1542	28.6899	25.6257	1.2853	0.00119327	0.00643598	20.9644	17.8145	22.5633	36.626	33.5343	31.6806	1.66021	8.78262e-10	8.11197e-09	21.217	23.0523	21.1413	38.4528	42.9553	35.8689	1.79293	3.38481e-31	5.32973e-30
AT4G02390	1.39857	1.59253	1.38951	4.47	4.60618	4.03543	2.9931	2.26713e-26	2.96768e-25	1.28572	1.43514	1.23822	3.81997	4.64721	4.24977	3.2121	4.57108e-22	1.94673e-20	1.62679	1.49051	1.80061	2.89481	4.23615	3.75284	2.21309	7.10254e-09	5.95013e-08	1.47659	2.00656	1.42238	3.58153	4.33744	3.51235	2.33029	7.02224e-16	5.87114e-15
AT1G20010	192.806	163.649	210.862	176.058	173.157	164.638	0.905758	0.148014	0.289143	214.726	189.977	219.005	209.762	226.516	215.083	1.04434	0.720474	1	264.807	198.601	213.258	219.276	191.468	227.317	0.942945	0.238413	0.469339	229.491	174.27	186.675	133.484	137.719	158.029	0.726975	0.62402	0.975634
ATCG00910	0	0	0	0	0	0	NA	1	1	0	0	0	0	0	0	NA	1	1	0	0	0	0	0	0	NA	1	1	0	0	0	0	0	0	NA	1	1
AT4G31180	67.1302	69.1637	63.8084	41.6641	38.3125	37.6808	0.587986	9.29419e-05	0.000323028	67.1077	69.3042	62.3596	59.9754	60.1425	63.6948	0.924743	0.174596	0.416587	57.7224	64.5576	61.0253	40.4475	38.4299	36.8229	0.631189	0.013454	0.0400923	64.5556	68.7998	67.1106	40.8023	42.5708	43.9462	0.635116	0.0107289	0.0274239
AT4G36920	9.73057	9.45355	10.1617	9.68378	8.11023	9.76288	0.939039	0.0912638	0.189182	10.8759	12.136	10.3061	12.3663	12.3031	12.3146	1.11003	0.261951	0.565251	10.267	9.27552	10.4604	8.57457	6.04037	4.10577	0.623963	0.106468	0.239237	11.9814	11.2989	13.1131	10.3385	10.5332	10.6814	0.866999	0.144657	0.284072
AT5G44740	2.17284	1.64182	2.44824	2.83043	2.29822	3.34499	1.35299	0.000563255	0.00176801	1.86653	1.7436	1.97154	2.45816	1.48073	2.00241	1.06443	0.761612	1	1.91439	1.55952	2.17836	1.56894	1.95637	1.4025	0.871828	0.751787	1	2.18028	1.90502	1.64307	1.37208	2.45569	1.68463	0.962299	0.177993	0.34056
AT4G06550	0	0	0	0	0	0	NA	1	1	0	0	0	0	0	0	NA	1	1	0	0	0	0	0	0	NA	1	1	0	0	0	0	0	0	NA	1	1
AT5G30673	0	0	0	0	0	0	NA	1	1	0	0	0	0	0	0	NA	1	1	0	0	0	0	0	0	NA	1	1	0	0	0	0	0	0	NA	1	1
AT1G64563	0.463955	0.333734	0.356663	0.229203	0.137897	0.186129	0.479255	0.0309463	0.0719574	0.322093	0.520776	0.325804	0.210939	0.212718	0.290253	0.610873	0.0232369	0.0818283	0.191912	0.338546	0.222534	0.0858631	0.325853	0.234199	0.857797	0.955133	1	0.168451	0.354267	0.340238	0.110658	0.190691	0.184389	0.562878	0.346665	0.602526
AT1G54350	7.62013	6.24355	7.77721	28.2894	30.5153	31.3482	4.16586	1.82258e-65	6.2556e-64	7.14577	7.08014	5.42595	10.0509	11.9683	10.7742	1.66872	9.61248e-08	1.19207e-06	5.59398	4.61687	5.21887	24.2453	21.6711	17.6489	4.11966	4.08728e-35	1.45797e-33	9.09818	8.70103	7.11417	26.5982	28.3163	25.2178	3.21644	2.66823e-62	8.53885e-61
AT5G64820	0	0.256807	0	0	0.0707406	0	0.275463	0.637437	0.98765	0	0.0755006	0.197525	0.200963	0.189147	0.0921755	1.76645	0.734921	1	0	0	0	0	0	0	NA	1	1	0	0.0945035	0	0	0	0	0	1	1
AT1G28002	0	0	0	0	0	0	NA	1	1	0	0	0	0	0	0	NA	1	1	0	0	0	0	0	0	NA	1	1	0	0	0	0	0	0	NA	1	1
AT2G16832	0	0	0	0	0	0	NA	1	1	0	0	0	0	0	0	NA	1	1	0	0	0	0	0	0	NA	1	1	0	0	0	0	0	0	NA	1	1
AT5G50010	11.9921	13.5809	10.3421	3.32616	2.86831	3.4889	0.269618	1.19446e-21	1.28395e-20	12.4162	13.0106	10.733	9.73546	11.4371	9.75641	0.855343	0.0467725	0.145402	8.05995	9.4863	8.24335	2.94722	3.74989	3.87681	0.410007	1.16094e-06	7.46175e-06	10.8358	9.80233	9.65484	3.60984	3.31767	2.71765	0.318396	2.47979e-14	1.91246e-13
AT2G33160	0.119877	0.150351	0.0773647	0	0	0	0	7.28514e-05	0.000256706	0.0565914	0.0497282	0.108416	0.0661818	0.0207636	0.141659	1.06459	1	1	0.0200708	0.0583159	0.0814564	0	0	0	0	0.0125392	0.0376636	0.0822133	0.145237	0.0498162	0.0202527	0.0744541	0.0168735	0.40243	0.274609	0.491709
AT2G21470	18.0466	18.8036	17.995	12.9431	11.5811	12.1545	0.66877	0.0294857	0.0689394	17.9064	19.4841	15.9397	18.446	17.0171	16.8907	0.981689	0.651303	1	15.2386	16.1034	15.5688	10.8057	10.475	11.6647	0.702297	0.156617	0.330569	17.2632	17.5832	16.1132	11.2845	13.4305	11.0682	0.702188	0.31188	0.549727
AT1G37471	0	0	0	0	0	0	NA	1	1	0	0	0	0	0	0	NA	1	1	0	0	0	0	0	0	NA	1	1	0	0	0	0	0	0	NA	1	1
AT4G18900	0	0.0541035	0	0.0371573	0	0.0603489	1.80221	0.699295	1	0.0271525	0	0	0.190523	0.0896608	0.0582581	12.4645	0.00908644	0.0370178	0.202228	0.167879	0.29312	0.0904784	0.109878	0.0580676	0.389646	0.1381	0.298209	0.0295843	0.0895943	0	0.0291516	0	0	0.244604	0.390512	0.667402
AT2G24710	0.0889713	0.09764	0.0430643	0.0191593	0.0115269	0.0466761	0.336833	0.144707	0.283673	0.182006	0.184538	0.225302	0	0.0770523	0.045059	0.206323	2.46606e-05	0.000200301	0.0595851	0.0865627	0.0755699	0.031102	0	0.0449117	0.34284	0.164837	0.344885	0.0610177	0.0769951	0.0924325	0.0150313	0	0	0.0652272	0.00286272	0.00813953
AT3G16260	6.22715	5.51304	7.40718	10.1668	10.4723	9.9501	1.59757	1.81138e-12	1.2183e-11	6.712	6.85473	6.06612	7.83448	8.48769	7.76401	1.22683	0.0175275	0.0644375	4.63376	4.34593	4.86742	5.71954	4.88542	4.83493	1.11503	0.0165931	0.0481943	5.63838	6.5935	5.90279	9.04899	12.26	9.60151	1.7045	6.88124e-17	6.01831e-16
AT1G30190	1.61913	1.971	0.921999	1.66129	0.740368	0.349764	0.609785	0.391965	0.668047	0.269773	0.711167	0.413457	0.368072	0.346431	0.289411	0.719963	0.327745	0.666841	0.191356	1.42472	0.436843	0.34959	0.773279	0.480775	0.781155	0.956182	1	0.832815	0.741802	0.890532	0.579271	0.488021	0.0402181	0.449267	0.129931	0.259893
AT1G14550	2.10437	2.21236	0.679043	0.106625	0.0641499	0.0865875	0.0515161	3.90434e-10	2.24071e-09	0.779157	0.513498	0.0447805	0.501159	1.3722	0.961258	2.11944	0.0749518	0.212804	1.45077	3.31196	1.64019	0.432723	0.236476	0.0416572	0.111021	3.5623e-07	2.43492e-06	0.891389	1.49973	1.02881	0.250957	0.192205	0.174237	0.18053	1.27327e-06	5.49151e-06
AT5G45469	0	0.171204	1.05714	2.11644	1.27333	1.1458	3.69243	0.00167143	0.0049124	2.0621	0.604005	1.18515	1.20578	1.13488	0.553053	0.75137	0.564915	0.975551	1.27985	0.265617	1.48407	1.14523	0.521543	0.551245	0.732131	0.886897	1	0.561697	0.378014	0	0.737975	0.847808	0	1.68752	0.222522	0.413652
AT4G30074	0	0	0	0	0	0	NA	1	1	0	0	0	0	0	0	NA	1	1	0	0	0	0	0	0	NA	1	1	0	0	0	0	0	0	NA	1	1
AT1G46120	0	0	0	0	0	0	NA	1	1	0	0	0	0	0	0	NA	1	1	0	0	0	0	0	0.0430614	NA	0.169659	0.352755	0	0	0	0	0	0	NA	1	1
AT4G16935	0	0	0	0	0	0	NA	1	1	0	0	0	0	0	0	NA	1	1	0	0	0	0	0	0	NA	1	1	0	0	0	0	0	0	NA	1	1
AT3G55610	97.7954	98.4102	112.723	61.3533	58.9088	59.4122	0.581604	9.62549e-05	0.000334024	106.443	109.48	89.5148	73.4481	74.6806	68.7683	0.71012	1.06015e-06	1.11776e-05	121.364	112.003	126.82	55.562	48.7188	41.2383	0.40401	9.86821e-10	9.06235e-09	101.827	110.471	110.68	63.1413	59.0807	61.1454	0.567739	3.27698e-05	0.000121645
AT2G30945	2.29718	2.74487	2.28389	1.7648	1.54439	1.368	0.638444	0.240572	0.442772	1.52409	1.95737	2.49306	2.60501	2.45185	1.94947	1.1727	0.468215	0.865483	2.18293	1.72155	1.6453	0.911549	1.18606	1.44165	0.63773	0.329264	0.606276	2.04381	2.45003	2.70905	0.944022	1.21466	1.15355	0.459848	0.0186458	0.0454967
AT2G25600	0.039116	0.0245298	0.0252441	0.0336932	0.0506778	0.0273613	1.25697	0.480151	0.793997	0.0861737	0	0.0424514	0.0863806	0.0135503	0	0.776916	0.725685	1	0.0916873	0	0.0398689	0.0410216	0.0996339	0	1.06917	0.894613	1	0.0402393	0	0.0162551	0	0.0121472	0.0330349	0.799763	1	1
AT1G16830	0.560789	1.05502	0.876946	0.947512	0.670658	0.859971	0.994138	0.321668	0.565427	0.672023	0.662101	0.749055	1.11932	0.896608	0.524323	1.21941	0.395856	0.767234	0.693353	1.02301	0.923327	0.610729	0.927093	1.39362	1.11052	0.236395	0.465995	0.954095	1.23192	0.806683	0.634048	0.964519	0.364313	0.65589	0.509666	0.823949
AT1G44090	0.0688414	0.032378	0.166605	0.0444733	0.0802705	0.180578	1.14001	0.658122	1	0.259988	0.114229	0.112067	0.0760119	0	0.0348643	0.228007	0.0189933	0.0688991	0.207467	0.251166	0.420999	0.433171	0.197267	0.139001	0.874729	0.916923	1	0.177046	0.321704	0.429117	0.0348913	0.096202	0.0581391	0.203944	0.00578373	0.0155575
AT3G58460	19.7342	19.9415	25.2745	17.8925	18.1312	19.0914	0.848574	0.513317	0.825601	26.8645	25.6733	23.723	26.9675	24.392	24.8372	0.999161	0.819894	1	22.3514	23.2752	22.7279	18.6465	15.4903	12.2794	0.679052	0.135054	0.292609	24.1199	26.3522	25.0894	18.3453	18.2484	18.3783	0.727512	0.575445	0.911995
AT5G56220	7.74575	6.05362	7.10035	6.93749	4.5533	5.68765	0.821946	0.83342	1	6.7917	6.70337	4.94894	6.5527	7.88952	6.36234	1.12798	0.291462	0.610277	6.82622	6.1207	6.58558	6.31798	6.49063	5.93951	0.959842	0.180929	0.372364	7.46606	6.92321	7.47858	5.84643	7.1683	5.28317	0.836749	0.342788	0.596528
AT1G10880	0.0197616	0.0929444	0	0	0	0	0	0.0758962	0.161063	0	0.0163953	0	0.17456	0.123222	0.120098	25.4878	2.8105e-05	0.000225229	0	0.01442	0	0	0	0	0	1	1	0	0	0	0.0200318	0	0	NA	1	1
AT3G13435	16.5707	31.0693	13.1148	2.7486	1.65366	1.5272	0.0975967	2.34212e-16	1.96211e-15	9.51404	11.4256	13.1232	6.92306	7.56324	7.48486	0.645018	0.00131023	0.0069706	8.77306	12.8268	9.0154	1.52644	3.95699	3.61716	0.297256	5.89412e-05	0.000288709	10.4813	11.8597	12.9813	4.08581	2.92065	3.30952	0.292053	1.5287e-08	7.88569e-08
AT2G46520	16.781	14.1507	14.8563	12.5963	10.4702	11.8564	0.76271	0.599615	0.940585	14.4125	14.5029	11.9472	15.1553	15.8761	13.9616	1.10108	0.299252	0.622591	12.6988	12.2961	12.5992	10.4931	9.32322	8.7475	0.759795	0.493303	0.838102	13.8679	15.2467	14.0439	10.2724	12.6786	9.53346	0.752678	0.888035	1
AT2G07470	0	0	0	0	0	0	NA	1	1	0	0	0	0	0	0	NA	1	1	0	0	0	0	0	0	NA	1	1	0	0	0	0	0	0	NA	1	1
AT1G52530	1.44227	1.04835	1.45965	0.931745	0.637015	1.34132	0.736679	0.756959	1	1.23794	1.25098	0.960497	0.615284	1.02196	1.46086	0.898154	0.604204	1	1.1525	0.884989	1.0023	0.721893	1.00191	0.794227	0.828358	1	1	1.18021	0.919078	1.14422	0.598088	1.16044	0.747442	0.772611	0.956968	1
AT1G58889	0	0	0	0.0112716	0	0	NA	1	1	0	0	0	0	0	0.00883626	NA	1	1	0	0.00636574	0	0	0	0	0	1	1	0	0	0	0	0	0	NA	1	1
AT2G44581	0	0.0856022	0	0	0.141481	0.572901	8.34537	0.0404192	0.0915947	0	0.0755006	0	0	0	0	0	1	1	0.0914182	0.0664042	0.0927543	0.0954361	0	0.275622	1.48082	0.747945	1	0	0.0945035	0	0	0	0.0768552	0.813252	1	1
AT3G12850	0	0	0	0	0	0	NA	1	1	0	0	0	0	0	0	NA	1	1	0	0	0	0	0	0	NA	1	1	0	0	0	0	0	0	NA	1	1
AT4G17370	11.5815	15.6224	12.8903	13.1409	14.3497	14.2798	1.04181	0.00992244	0.025545	13.5158	13.6325	15.7273	12.9826	12.1887	10.6589	0.835678	0.0296825	0.100039	13.9081	14.8428	13.6919	14.4577	16.4813	18.5476	1.16596	0.00363068	0.0125216	13.668	11.8744	13.1558	12.008	11.2278	12.338	0.919263	0.0535724	0.118284
AT4G37670	1.22375	1.11458	0.921392	3.0117	3.08032	3.44438	2.92553	3.7587e-20	3.79051e-19	0.806952	0.580163	0.632426	1.52279	2.05905	1.33789	2.43607	3.64328e-07	4.13307e-06	0.975662	0.765396	0.811735	4.0538	3.22838	3.1573	4.08943	4.68168e-18	8.00987e-17	0.679401	0.88756	0.774919	2.30374	3.14879	3.16612	3.68023	1.58204e-21	1.7176e-20
AT1G63580	0.775847	0.729805	0.704117	0.939783	0.452327	0.864927	1.02139	0.447586	0.74903	0.503609	0.804605	0.0526252	0.160624	0	0	0.118033	0.00107992	0.00590426	0.584542	1.34456	0.494238	1.16961	0.833707	1.32178	1.37211	0.106838	0.239924	0.498831	0.604271	0.785878	0.933916	1.12938	0.696184	1.46083	0.0123274	0.0311494
AT4G01100	71.9415	71.9522	72.1149	58.8187	54.931	57.24	0.791587	0.920976	1	75.705	77.9449	67.1922	77.0511	75.802	73.0332	1.02284	0.921842	1	74.9751	80.3947	79.8331	64.5153	58.5391	44.6704	0.713107	0.240333	0.472262	74.9628	78.952	79.1826	60.8533	60.167	52.8171	0.745771	0.780388	1
AT4G34630	13.6027	17.174	11.1995	27.2098	33.9002	30.9159	2.19233	2.64835e-17	2.3443e-16	11.4777	10.1607	16.234	16.3669	15.0289	17.1196	1.28102	0.0600308	0.177974	10.4416	11.8714	10.8705	25.4503	30.907	32.8497	2.68829	3.01941e-20	5.82423e-19	11.8549	12.6712	11.606	28.0813	24.335	27.4415	2.21016	5.56627e-27	7.55708e-26
AT2G24530	3.75248	5.17155	4.64633	3.21347	3.1544	2.97582	0.688537	0.248678	0.455596	4.03729	4.97759	3.57523	3.95062	3.55964	3.1379	0.845756	0.118281	0.307584	4.38327	3.7411	4.69193	1.76173	2.43815	1.89421	0.475495	0.00128309	0.00487223	3.5236	3.3984	3.6446	2.38842	2.82519	2.26628	0.707881	0.582618	0.9208
AT3G33109	0	0	0	0	0	0	NA	1	1	0	0.0596201	0	0	0	0	0	0.262794	0.56574	0	0.017479	0	0	0	0	0	1	1	0	0	0	0	0	0	NA	1	1
AT3G12977	29.4117	30.4436	34.4449	3.27683	2.67766	3.29649	0.0981014	8.60748e-75	3.5186e-73	37.2044	35.7701	31.3856	15.548	13.3357	14.8762	0.419317	7.41571e-27	4.05835e-25	23.6901	25.3286	28.9747	4.28728	4.12182	2.7133	0.142607	1.03116e-29	3.02083e-28	29.1272	33.2556	34.4491	4.91142	3.45596	4.95508	0.137584	3.88174e-46	8.88515e-45
AT4G27010	1.52254	0.951618	1.29761	1.07836	0.747086	1.088	0.772436	0.812245	1	1.16052	1.39747	1.07047	1.27341	1.23534	1.04006	0.97805	0.717724	1	1.44819	1.40627	1.325	0.923017	0.898668	0.786433	0.624033	0.0538259	0.133757	1.09274	1.55485	1.48192	0.789624	1.65406	0.645057	0.747968	0.912262	1
AT1G62720	0.344675	0.532647	0.571992	0.318098	0.344484	0.335814	0.688875	0.621648	0.969084	0.302182	0.367663	0.427503	0.434944	0.511715	0.673297	1.47625	0.128603	0.328992	0.420444	0.269472	0.652431	0.206552	0.799548	0.397686	1.04577	0.506353	0.854684	0.30392	0.434635	0.552471	0.324431	0.275236	0.47822	0.834908	0.749114	1
AT1G36980	110.054	157.606	130.042	71.7051	75.633	67.6057	0.540465	9.34837e-05	0.000324844	121.004	115.645	164.163	120.673	106.919	123.917	0.876992	0.130005	0.331872	112.8	122.003	117.685	76.0803	87.5446	108.14	0.770991	0.603234	0.966474	127.064	118.866	127.527	70.2603	61.0136	74.574	0.551195	0.000147308	0.000503546
AT5G46830	0	0	0	0	0.302582	0.136139	NA	0.000226997	0.000750671	0	0	0	0	0	0	NA	1	1	0	0	0	0.353785	0.322229	0.497771	NA	1.8481e-11	2.03806e-10	0	0	0	0.210438	0.265933	0.15341	NA	1.14576e-07	5.47805e-07
AT4G13100	13.6806	19.2129	15.3476	18.7911	18.8341	19.3178	1.18038	0.000121807	0.000417734	15.3008	15.0628	16.9632	16.835	18.6687	17.9687	1.12985	0.204044	0.46993	15.8623	15.5105	17.3322	16.8947	21.0056	26.6874	1.3261	0.000345814	0.00147145	13.3501	12.2153	13.9471	15.0665	14.6511	15.63	1.14768	1.42012e-05	5.50262e-05
AT4G09480	1.53742	1.44619	1.04732	0.478215	0.464766	0.119491	0.263579	1.90849e-05	7.2039e-05	1.20964	1.4645	1.45223	1.47751	1.09476	1.5284	0.993772	0.931136	1	1.57305	1.0803	0.899584	0.447868	0.217558	0.287435	0.26819	0.000133633	0.000615369	1.90375	1.06438	1.63273	0.606062	0.583534	0.480894	0.363082	0.000807771	0.00248947
AT3G32905	0	0	0	0	0	0	NA	1	1	0	0	0	0	0	0	NA	1	1	0	0	0	0	0	0	NA	1	1	0	0	0	0	0	0	NA	1	1
AT4G09730	11.9707	10.3888	12.0188	21.2369	21.0596	20.8623	1.83717	2.98237e-22	3.30411e-21	9.57016	9.87005	9.79387	11.8876	14.5203	13.9644	1.381	0.00021614	0.00142574	10.0149	9.6815	10.2746	21.7459	17.3283	17.9035	1.90109	8.04628e-13	9.76069e-12	10.4082	12.258	9.05585	17.206	22.1837	19.7187	1.86332	6.58421e-21	6.96827e-20
AT3G10390	6.00515	4.74497	5.18835	4.32562	4.48136	3.70174	0.784813	0.89953	1	5.42883	5.41813	3.84515	4.90668	5.41389	5.0333	1.04504	0.788631	1	3.87592	4.59007	4.57525	3.63693	2.79629	2.63725	0.695522	0.271181	0.517975	4.97297	5.93995	5.25927	4.93067	4.90924	4.08262	0.860893	0.236915	0.43597
AT5G50260	4.31958	5.40144	3.00472	3.94355	3.71974	3.71809	0.894359	0.44909	0.750987	6.49608	6.07307	9.62847	5.85479	3.84395	5.26602	0.674161	0.00486918	0.0217846	1.97477	1.30232	2.24091	3.01098	3.28596	1.90628	1.48663	0.00691148	0.0221984	4.44364	5.0767	3.28913	2.7006	4.19293	3.71359	0.828069	0.592835	0.934661
AT4G03726	0	0	0	0	0	0	NA	1	1	0	0	0	0	0	0	NA	1	1	0	0	0	0	0	0	NA	1	1	0	0	0	0	0	0	NA	1	1
AT1G71520	0.410919	0.322111	0.198895	0	0	0	0	0.000446916	0.00142036	0.064662	0.05682	0.297305	0.0756201	0.35587	0.346846	1.85855	0.368506	0.7283	0.206398	0.34982	0.488633	0.0718231	0	0.207427	0.267263	0.0768983	0.18152	0.21136	0	0.512285	0.416538	0.127608	0.173518	0.991734	0.708717	1
AT3G19550	0	0	0	0	0	0.0614123	NA	1	1	0	0	0	0.0646269	0.0608272	0	NA	0.50587	0.903239	0	0	0	0.122764	0	0	NA	0.516845	0.854684	0.120423	0.121564	0	0.237322	0.0545286	0	1.20606	1	1
AT3G26820	0.209234	0.295226	0.162039	0.108137	0	0	0.162245	0.000846808	0.00260191	0.03951	0.138874	0.0454152	0.231028	0.195701	0.190738	2.75903	0.0128872	0.0498659	0.105095	0.290087	0	0.0877712	0.0199856	0.147867	0.64685	0.770419	1	0.107622	0.108642	0.156509	0.042419	0.0779716	0	0.32296	0.10316	0.211482
AT1G34792	0	0	0	0	0	0	NA	1	1	0	0	0	0	0	0	NA	1	1	0	0	0	0	0	0	NA	1	1	0	0	0	0	0	0	NA	1	1
AT1G41723	0	0	0	0	0	0	NA	1	1	0	0	0	0	0	0	NA	1	1	0	0	0	0	0	0	NA	1	1	0	0	0	0	0	0	NA	1	1
AT2G33460	0.093676	0.220292	0.362732	0.181551	0.291275	0.638875	1.64283	0.0963517	0.198553	0.442224	0.621749	0.152496	0.46545	0.292056	0.28465	0.856706	0.626384	1	0.235259	0.239242	0.286437	0.933278	0.536864	0.520152	2.61558	0.00144276	0.00542581	0.530015	0.340479	0	0.237392	0.349086	0.435121	1.17359	0.334866	0.584043
AT3G50460	1.41893	2.06276	1.06142	0.25	0.250683	0.203018	0.154894	1.35411e-06	5.79409e-06	0.426267	0.535101	0.139993	0.28486	0.536224	0.130656	0.864149	0.876569	1	0.259166	0.800074	0.262954	0	0	0	0	5.12669e-05	0.000253297	0.464445	0.468848	0.402036	0.0653789	0.0600873	0	0.093959	0.000814207	0.00250862
AT3G26486	0.37841	0	0.122106	0	0	0	0	0.136018	0.268938	0	0	0	0	0	0	NA	1	1	0	0	0	0	0	0	NA	1	1	0	0	0	0	0	0	NA	1	1
AT3G44590	17.1324	22.4743	12.0157	23.8677	23.3289	23.7235	1.37382	5.64927e-05	0.000201836	10.3437	12.2801	16.6328	15.6998	20.3483	20.1864	1.43249	0.00867156	0.0356073	12.5275	16.5836	12.6512	22.3061	39.5755	47.3006	2.61437	9.41062e-11	9.64367e-10	12.9486	14.2816	12.7135	22.1514	29.9135	26.1328	1.95769	6.96316e-18	6.3667e-17
AT1G07850	0	0	0	0.0633457	0.0190556	0	NA	0.260607	0.472658	0.0231447	0	0.0266039	0.027067	0.0509512	0	1.56825	1	1	0.0246256	0	0.0249855	0	0.0234149	0.0247484	0.970818	1	1	0	0.0254567	0	0.0248488	0	0.0414054	2.60262	0.633592	0.985529
AT1G35190	33.3191	43.0361	34.4219	25.4265	25.6486	23.9865	0.677591	0.0809776	0.170457	35.4638	35.5379	43.0341	40.3352	34.0449	37.0308	0.976982	0.63028	1	31.5476	30.7833	33.8103	21.2558	25.6069	29.7717	0.797103	0.812457	1	35.3973	38.0579	38.8939	21.2921	20.2274	17.3662	0.524131	4.50099e-06	1.83725e-05
AT5G26015	0	0	0	0	0	0	NA	1	1	0	0	0	0	0	0	NA	1	1	0	0	0	0	0	0	NA	1	1	0	0	0	0	0	0	NA	1	1
AT1G09620	54.0563	45.2949	52.2358	41.5185	39.7217	42.1365	0.8139	0.808839	1	54.7403	54.182	42.2579	47.7021	51.7568	47.297	0.970736	0.574421	0.987753	47.6081	43.8856	47.2008	43.6214	32.3003	28.7527	0.754712	0.505599	0.854684	46.9009	51.4959	49.0639	38.6229	46.5273	40.2774	0.850583	0.119908	0.241859
AT4G06658	0	0	0	0	0	0	NA	1	1	0	0	0	0	0	0	NA	1	1	0	0	0	0	0	0	NA	1	1	0	0	0	0	0	0	NA	1	1
AT3G27840	0	0	0	0	0	0	NA	1	1	0	0	0	0	0	0	NA	1	1	0	0	0	0	0	0	NA	1	1	0	0	0	0	0	0	NA	1	1
AT1G02570	0.219973	0.0413838	0.085178	0.227373	0.410389	0.738574	3.97171	0.000425078	0.00135491	0.249227	0.438004	0.334222	0.194309	0.320048	0.222808	0.721682	0.391497	0.760981	0.176782	0.35313	0.269049	0.92276	1.00855	0.488575	3.02879	0.000186589	0.000835412	0.316807	0.0456871	0.164542	0.312173	0.204934	0.297241	1.54515	0.106457	0.217391
AT1G58561	0.104617	0.0410037	0.0506373	0.777232	0.935225	0.878147	13.2	4.67236e-37	8.4911e-36	0.115238	0.086796	0.0473075	0.0673833	0.271806	0.123626	1.85616	0.0964032	0.260523	0.0613054	0.0190847	0.00888591	1.56342	0.866044	0.976976	38.1563	3.87545e-30	1.14835e-28	0.0448424	0.108642	0.0978183	0.397679	0.633519	0.655286	6.71097	2.51176e-18	2.3464e-17
AT1G26790	0.468538	0.314809	0.907135	9.12386	8.16885	8.91917	15.5056	1.07349e-62	3.47844e-61	0.315981	0.832979	1.16226	0.332576	0.278242	0.406779	0.440286	0.00890028	0.036374	0.840494	1.44082	1.29622	2.59721	2.58932	1.0812	1.75197	0.00554663	0.0182777	0.206569	0.486562	0.667563	6.68314	8.10649	4.97448	14.525	1.04123e-41	2.13469e-40
AT5G36903	0	0	0	0	0	0	NA	1	1	0	0	0	0	0	0	NA	1	1	0	0	0	0	0	0	NA	1	1	0	0	0	0	0	0	NA	1	1
AT5G01080	0	0.0675563	0	0	0	0	0	1	1	0	0	0.155884	0	0	0	0	0.507515	0.903239	0	0	0	0	0	0	NA	1	1	0	0	0	0	0	0	NA	1	1
AT1G01350	15.4881	16.7383	18.5487	12.3232	12.1503	12.8751	0.735571	0.39458	0.671495	14.4888	16.2039	16.8088	15.6553	15.3266	14.8514	0.964881	0.522173	0.922182	14.043	14.501	14.8286	10.7488	12.156	11.6124	0.79583	0.801959	1	16.0794	15.4926	15.0495	11.3997	10.6628	11.7098	0.724392	0.613859	0.962658
AT3G32310	0	0	0	0	0	0	NA	1	1	0	0	0	0	0	0	NA	1	1	0	0	0	0	0	0	NA	1	1	0	0	0	0	0	0	NA	1	1
AT2G44730	41.9927	47.4069	39.0238	18.545	18.7213	16.4845	0.418544	5.25841e-13	3.65068e-12	40.4718	38.0846	41.2933	30.5542	29.3961	29.8294	0.749102	2.85441e-05	0.000228258	35.6246	34.9351	35.1897	18.4765	22.2322	23.5962	0.608088	0.00900689	0.028143	37.0797	35.182	35.2235	17.4986	16.3233	17.9643	0.481798	3.53943e-08	1.76956e-07
AT1G21395	0	0	0	0	0	0	NA	1	1	0	0	0	0	0	0	NA	1	1	0	0	0	0	0	0	NA	1	1	0	0	0	0	0	0	NA	1	1
AT1G65770	0	0	0	0	0	0	NA	1	1	0	0	0	0	0	0	NA	1	1	0	0	0	0	0	0	NA	1	1	0	0	0	0	0	0	NA	1	1
AT4G29450	0.123022	0.0723259	0.0148864	0	0.0717231	0.0806747	0.724895	1	1	0.275861	0.0765492	0.016689	0.0169795	0	0	0.0460025	0.000555662	0.00328663	0.0772399	0.0897687	0.188085	0.0645078	0.058754	0.015525	0.390846	0.160139	0.336552	0.0158194	0.0159693	0.0383424	0	0	0.0129871	0.185183	0.387599	0.664054
AT5G56780	6.8504	8.20996	7.63853	6.42522	6.54794	6.73514	0.86825	0.422845	0.712881	8.04888	7.95683	7.24178	6.69548	7.38289	5.37105	0.836625	0.0564685	0.169319	8.05411	8.14604	8.04252	5.40141	5.47703	6.916	0.734013	0.42661	0.747037	5.92481	6.42889	6.23123	5.01515	5.62564	5.54972	0.871164	0.214473	0.400552
ATCG00270	418.033	182.738	34.48	606.75	730.701	779.294	3.33214	0.000109918	0.000378854	55.9893	81.5833	63.6242	288.847	270.578	267.252	4.1088	9.40103e-54	1.33853e-51	100.329	74.0546	81.444	786.229	714.059	806.105	9.01542	4.52922e-78	5.80882e-76	64.0927	72.4564	79.9185	826.953	842.473	578.159	10.383	2.17179e-134	1.81986e-132
AT5G32402	0	0	0	0	0	0	NA	1	1	0	0	0	0	0	0	NA	1	1	0	0	0	0	0	0	NA	1	1	0	0	0	0	0	0	NA	1	1
AT1G26558	0.0269137	0.0759495	0.0521075	0.0347739	0.0209213	0.112955	1.08827	0.787469	1	0.0508215	0.044658	0.116834	0.059434	0.0559396	0.0272605	0.671808	0.597661	1	0	0	0.0274317	0.0282249	0.0514147	0	2.90319	0.642094	1	0.0276866	0.0558981	0	0.0272817	0	0	0.326395	0.63374	0.985529
AT3G17230	0.0377454	0.142022	0.0365394	0.097538	0	0	0.450925	0.740395	1	0.0712752	0.0626312	0	0	0	0	0	0.132964	0.337223	0	0.0550853	0	0	0	0	0	0.516145	0.854684	0.0388294	0	0	0	0.0351647	0	0.905621	1	1
AT3G14860	18.7133	14.8329	19.582	12.1582	12.4236	11.5749	0.680555	0.10642	0.217118	20.1866	18.5705	17.3912	17.8117	17.9841	18.4142	0.965479	0.500506	0.903239	20.042	18.2482	18.1166	12.0614	11.7397	11.6974	0.629332	0.0175166	0.0505316	18.7898	20.8071	20.5098	12.437	12.8418	11.389	0.610048	0.00592747	0.0159162
AT4G01490	0.0276608	0.0455337	0.0669425	0.151891	0.150514	0.282972	4.17718	5.00084e-08	2.43958e-07	0.0326451	0.0114744	0.0300194	0.0381774	0.0143731	0.0210129	0.992238	1	1	0.0764144	0.0201839	0	0.232067	0.165131	0.0628327	4.7623	0.000989352	0.0038446	0.0640241	0.0933559	0.00862104	0.182253	0.309235	0.251126	4.47355	1.30371e-09	7.34406e-09
AT1G12880	4.45531	6.1367	4.42849	3.64921	3.24687	3.83992	0.714756	0.449366	0.751374	4.05628	3.99339	6.51891	5.27077	4.3821	3.78747	0.922556	0.546681	0.951829	4.59554	3.6574	4.66271	3.58771	5.73749	5.7028	1.16355	0.0631362	0.153133	4.95157	4.29623	2.87637	3.54847	2.40889	2.75482	0.71858	0.761709	1
AT4G11860	14.42	13.5643	14.3379	11.8424	10.641	11.2583	0.797256	0.991637	1	14.2891	14.7711	11.9771	12.7301	13.095	12.3151	0.929402	0.258174	0.560007	13.5122	14.2447	14.4029	10.5751	8.4299	8.22328	0.645834	0.0450659	0.114607	14.1344	14.3214	15.0941	9.53221	11.4855	10.8858	0.732574	0.661963	1
AT2G36960	7.43641	6.46214	7.02056	4.57534	5.14204	4.87475	0.697551	0.187186	0.355337	6.8874	6.69847	6.04135	8.11715	7.83127	6.90097	1.16417	0.102109	0.2735	5.15099	4.71314	5.64496	4.24843	2.93595	3.47496	0.687296	0.226778	0.449914	5.63913	6.58986	6.32183	5.1259	4.88258	5.04819	0.811644	0.490134	0.809232
AT5G48060	4.02904	3.10613	3.33972	0.93926	0.976942	1.49964	0.326098	3.5459e-09	1.89819e-08	3.48995	3.64937	3.12901	3.02022	3.07313	3.03264	0.888751	0.150261	0.369948	2.4755	2.98493	2.73773	1.53766	1.30636	0.808549	0.445535	0.000880402	0.00346044	2.44629	2.59743	2.31946	1.19901	1.45781	1.20707	0.524758	0.00283662	0.00806944
AT3G43572	0	0	0	0	0	0	NA	1	1	0	0	0	0	0	0	NA	1	1	0	0	0	0	0	0	NA	1	1	0	0	0	0	0	0	NA	1	1
AT5G44345	0	0	0	0	0	0	NA	1	1	0	0	0	0	0	0	NA	1	1	0	0	0	0	0	0	NA	1	1	0	0	0	0	0	0	NA	1	1
AT4G39680	44.5466	42.6936	47.614	41.5802	39.8927	42.7884	0.92145	0.0726702	0.155147	48.6822	50.1671	43.3807	42.4939	45.102	40.5529	0.900997	0.0918129	0.25062	40.8368	39.1103	41.5489	39.5296	32.5918	31.2168	0.850548	0.745893	1	41.5027	42.9704	40.4224	34.7843	39.2873	32.9664	0.857021	0.0981184	0.20248
AT5G05300	1.67692	1.94142	0.749236	0.333334	0	0	0.07632	1.66204e-05	6.31408e-05	0.121791	0.214041	0	0.28486	0.268112	0.261313	2.42469	0.521325	0.921201	0.259166	1.4119	0.394431	0	0	0	0	0.000507792	0.00209746	0.663493	1.74143	0.804073	0.261515	0	0	0.0814944	0.00020492	0.000687471
AT2G23860	0	0	0	0	0	0	NA	1	1	0	0	0	0	0	0	NA	1	1	0	0	0	0	0	0	NA	1	1	0	0	0	0	0	0	NA	1	1
AT5G20790	13.7686	17.235	12.5507	12.252	16.1169	12.0856	0.928829	0.227185	0.421482	18.1591	17.8236	26.5129	12.5407	11.6921	9.76763	0.544045	6.73646e-07	7.31605e-06	22.6577	17.7481	21.5691	11.0121	11.1045	16.118	0.616936	0.0623355	0.151486	18.573	19.8061	19.9034	10.7527	7.43678	16.3788	0.593117	0.158647	0.30784
AT5G66460	18.116	14.7663	19.7437	10.4998	10.1535	10.1071	0.584509	0.00139321	0.00414178	19.4623	21.953	23.5972	28.1004	25.0476	25.9583	1.21679	0.0228337	0.0805352	23.1367	20.118	27.1112	11.8066	9.84473	9.88512	0.448178	1.09041e-06	7.03531e-06	23.5298	27.1696	27.0327	11.9143	9.9898	12.839	0.446959	1.09944e-08	5.76068e-08
AT1G08035	0.0689605	0.259472	0.200271	0.178201	0.0536062	0.36178	1.12272	0.819139	1	0.260438	0	0	0.22843	0	0.0698492	1.1453	1	1	0.0692754	0.201281	0.0702878	0.14464	0.131739	0.487346	2.24069	0.155839	0.329263	0.283764	0.0716134	0	0.20971	0.256982	0	1.31323	0.793205	1
AT5G53100	0	0	0	0	0	0	NA	1	1	0	0	0	0	0	0.0368702	NA	1	1	0	0.0265617	0	0.0381744	0	0.146999	6.97143	0.166497	0.347644	0	0.0378014	0.0453805	0	0.101737	0	1.22306	1	1
AT1G04985	28.0178	35.0017	31.0084	25.6722	24.4318	23.0378	0.777873	0.785367	1	30.4705	29.6391	35.2859	27.4791	24.028	26.59	0.818666	0.00983104	0.0395194	25.2425	26.7711	27.7798	23.4052	26.4553	32.217	1.02863	0.0627555	0.152363	27.4185	27.5117	26.9726	21.4024	21.4278	23.3909	0.808532	0.466632	0.776995
AT4G28181	0	0	0	0	0	0	NA	1	1	0	0	0	0	0	0	NA	1	1	0	0	0	0	0	0	NA	1	1	0	0	0	0	0	0	NA	1	1
AT4G01190	0.958471	0.901591	1.08782	0.213516	0.565221	0.589527	0.464152	0.0355949	0.0818153	0.592896	0.603254	0.645641	0.583892	1.23652	0.769963	1.40644	0.167179	0.402461	1.19526	0.602924	0.640051	0.485252	0.599817	0.60061	0.691353	0.578018	0.934811	0.713998	0.617799	0.494445	0.234518	0.554238	0.139563	0.508322	0.214314	0.400352
AT4G05100	9.83758	7.27538	14.7118	5.39107	6.19688	4.87624	0.517339	0.0100127	0.0257575	17.0071	16.0984	17.5241	11.9859	8.2494	7.31865	0.544228	4.50378e-08	5.89544e-07	20.4125	13.045	22.9928	6.86604	6.38324	3.08228	0.289309	3.9569e-07	2.68714e-06	14.9708	14.9365	16.3242	4.8485	6.06785	3.72437	0.316682	1.92103e-12	1.31844e-11
AT2G24200	112.412	112.325	93.7396	79.4373	77.017	74.1851	0.724197	0.24441	0.448877	82.9933	88.11	91.2046	95.636	107.26	104.414	1.17156	0.0485397	0.149911	86.9888	99.1074	89.9538	84.4951	79.1212	83.9627	0.896863	0.392954	0.700267	96.5162	96.482	99.8236	74.6392	79.0669	80.0429	0.798264	0.478106	0.792558
AT2G05790	37.4153	32.4485	40.6165	67.5397	66.239	64.219	1.79216	1.35171e-20	1.3924e-19	46.3729	45.7192	42.812	59.3419	66.5515	61.2055	1.3869	1.09388e-05	9.58701e-05	43.4956	32.1782	33.0875	53.1415	47.7405	60.001	1.47923	2.02214e-06	1.25551e-05	37.5776	35.2387	34.8354	48.8664	57.0811	59.9278	1.54085	2.08434e-18	1.95473e-17
AT5G65180	6.21363	4.30379	5.87972	6.32457	5.00099	6.81307	1.10621	0.011226	0.028564	7.39461	6.29891	6.04961	6.92703	6.56128	6.21277	0.99787	0.84833	1	5.31875	5.6129	5.90559	4.25344	3.43512	2.4205	0.600399	0.0591181	0.144967	6.14544	7.01287	6.1274	4.61762	6.12385	4.01588	0.765196	0.992077	1
AT3G13120	29.996	23.8028	29.4667	141.47	142.919	147.636	5.18852	4.38501e-89	2.34626e-87	22.287	24.0587	29.3865	43.032	51.328	48.7917	1.89023	1.26157e-11	2.48921e-10	27.9806	29.705	26.5822	143.999	145.41	156.264	5.28876	2.95148e-61	2.45484e-59	32.2635	33.3749	28.2768	150.308	160.719	152.745	4.9382	1.12609e-128	8.71861e-127
AT3G55005	21.7859	26.2918	24.5822	18.1472	20.4475	18.7794	0.789625	0.941756	1	22.785	24.3806	27.6729	25.3314	25.0069	23.4503	0.98597	0.708575	1	20.3021	20.472	19.4207	16.5294	16.7279	19.5546	0.877351	0.569407	0.923862	23.3124	24.079	24.1035	17.3262	17.4902	19.316	0.757151	0.982199	1
AT5G43850	49.3785	57.1265	56.1783	102.934	130.309	112.807	2.12714	2.79086e-24	3.35643e-23	47.1978	49.794	68.5608	70.6535	71.8427	79.4567	1.34068	0.0061142	0.0264891	55.0758	56.6843	60.0834	84.9901	86.4049	100.319	1.58117	3.19492e-09	2.78268e-08	59.6468	59.5249	62.5113	111.047	90.6297	99.44	1.65737	3.6756e-21	3.9271e-20
AT3G47250	8.96025	8.04448	9.3604	41.3666	40.8393	40.6269	4.65891	1.22755e-88	6.51632e-87	6.37027	5.81163	6.43622	26.2642	23.4918	24.3108	3.97821	2.45833e-62	4.44112e-60	11.5267	9.97202	10.841	35.0633	33.5778	36.3578	3.24675	1.48632e-33	5.0601e-32	6.41031	7.85454	7.66136	38.923	38.8756	32.0475	5.00981	9.46266e-96	4.91444e-94
AT3G59750	0.635712	0.498322	0.615401	0.821373	1.03775	0.64478	1.43127	0.0035958	0.0100061	0.560198	0.720808	0.574933	0.982699	1.18919	1.63123	2.04916	0.000153549	0.00105061	0.808912	0.819515	0.647948	0.977802	0.526256	1.00549	1.10243	0.231074	0.457195	0.784763	0.726185	0.396265	0.730325	0.572507	0.536883	0.964608	0.318692	0.559492
AT5G20950	39.79	33.2013	35.557	40.7579	37.6892	37.5598	1.06871	0.000412167	0.00131576	31.7745	33.5999	30.0142	39.5449	45.6626	44.3471	1.35818	7.97174e-05	0.000580426	40.9614	46.8312	39.7631	51.354	43.9503	40.555	1.0651	0.0214661	0.0603804	35.8651	38.4847	35.8789	36.4969	46.5704	42.83	1.14215	1.97387e-07	9.20683e-07
AT2G41231	0	0.120365	0.185806	0	0.0497342	0.134259	0.60095	1	1	0.120813	0.0530807	0.347174	0.141287	0.13298	0	0.526355	0.417141	0.795504	0.128543	0	0.0652109	0	0.0611117	0.0645921	0.648781	1	1	0.0658168	0.132881	0.0797619	0	0	0	0	0.132714	0.264592
AT3G01720	26.9296	24.5599	26.6479	14.8016	13.6063	13.6245	0.537929	1.16997e-06	5.04017e-06	27.3291	25.5373	22.1797	22.2127	23.204	21.4327	0.890777	0.0810483	0.226741	26.0749	27.0967	25.3649	18.5896	15.5637	12.7025	0.596611	0.00873727	0.0274306	29.1618	29.2361	29.5342	18.5039	16.4752	19.115	0.61518	0.00756431	0.0199244
AT5G48760	30.3867	37.6702	31.0047	45.1383	47.2785	42.1662	1.35858	4.94063e-09	2.61606e-08	24.3067	30.0347	29.8225	43.3378	41.3258	45.6451	1.54827	4.34883e-07	4.86773e-06	31.2792	40.5822	35.4644	55.7675	53.0777	59.9352	1.5726	1.84792e-08	1.47878e-07	24.747	27.5139	29.5227	41.0696	41.9395	42.7317	1.53748	2.45817e-17	2.19504e-16
AT3G07850	0	0	0	0	0	0	NA	1	1	0	0	0	0	0	0	NA	1	1	0	0	0	0	0	0	NA	1	1	0	0	0	0	0	0	NA	1	1
AT3G42723	0	0	0	0	0	0	NA	1	1	0	0	0	0	0	0	NA	1	1	0	0	0	0	0	0	NA	1	1	0	0	0	0	0	0	NA	1	1
AT5G37630	2.08995	2.06368	2.07906	2.43178	2.76454	3.22265	1.35078	1.28667e-05	4.95809e-05	2.10406	2.24166	1.92982	2.30764	3.25194	2.38588	1.2661	0.0623087	0.183352	2.11109	1.77779	1.54173	2.21599	2.04039	2.30814	1.2088	0.0129634	0.0388058	1.71047	1.9785	1.66983	2.23557	3.17338	2.30138	1.43882	1.44829e-06	6.20655e-06
AT1G66190	5.43534	7.01369	6.64455	5.44712	6.77107	7.42117	1.02858	0.0529337	0.11698	5.39498	5.81025	6.76851	5.38595	6.15556	4.55253	0.89542	0.29971	0.623312	5.63516	5.26277	4.19048	4.89627	5.49124	7.52757	1.18734	0.0339069	0.0896271	5.59144	6.76609	6.55896	6.03943	6.62179	6.8561	1.03176	0.0111491	0.0284201
AT4G32880	16.2311	14.226	16.172	8.75655	8.87611	8.66041	0.563876	5.06823e-05	0.000182142	22.8439	24.0882	17.7868	20.6442	23.048	19.1247	0.970611	0.604053	1	14.3846	17.097	14.3798	8.9465	7.34249	6.04345	0.486955	4.63489e-05	0.000231036	12.0448	13.4461	11.4243	6.25509	9.39712	7.83938	0.636366	0.074738	0.158555
AT3G11420	28.4306	25.2783	27.6131	14.3056	12.2391	12.9955	0.486218	5.67118e-09	2.99016e-08	32.5305	34.2681	31.0993	26.5433	27.284	26.8962	0.824569	0.00275334	0.0132832	25.7138	22.5806	24.789	13.0087	11.9739	11.0833	0.493489	6.91263e-06	3.9665e-05	30.2896	29.5243	32.3557	14.248	12.3605	15.4049	0.455827	5.6522e-09	3.02044e-08
AT4G39800	39.7347	29.2963	38.1036	152.195	166.019	156.315	4.42928	1.12979e-65	3.90166e-64	31.9325	34.0333	34.7234	101.104	120.496	117.966	3.37242	3.55157e-53	4.95186e-51	58.1545	47.9805	52.3004	176.713	146.979	145.294	2.96011	6.66418e-28	1.78858e-26	41.9431	39.6472	39.4999	190.768	166.011	170.714	4.3562	3.15214e-109	1.94346e-107
AT3G13030	6.46593	5.95517	6.3574	6.47841	4.79005	6.85515	0.965126	0.0927743	0.191982	5.48321	6.37294	5.64314	6.37515	5.7547	5.24967	0.993156	0.801921	1	6.32586	5.08773	5.16218	4.0721	5.17633	4.97684	0.858197	0.754025	1	5.88747	5.66277	5.7458	4.74034	6.6687	3.59295	0.867366	0.354374	0.614399
AT3G14410	14.9246	17.0168	17.4832	14.4138	12.3281	9.99673	0.743327	0.491884	0.810329	15.3722	14.9087	17.6697	16.6123	15.6042	15.2085	0.989042	0.748347	1	17.4461	19.1187	16.5025	11.7941	13.4205	14.8544	0.755059	0.498044	0.844405	16.5939	15.4987	15.5991	11.0638	9.83123	9.37052	0.634608	0.0602608	0.131437
AT3G24615	0	0	0	0	0	0	NA	1	1	0	0	0	0	0	0	NA	1	1	0.785121	0.285148	0.398298	0	0	0	0	0.141208	0.303671	0.803998	0	0	0.396119	0	0	0.492687	1	1
AT3G42255	0	0	0	0	0	0	NA	1	1	0	0	0	0	0	0	NA	1	1	0	0	0	0	0	0	NA	1	1	0	0	0	0	0	0	NA	1	1
AT3G21880	0	0	0	0	0	0	NA	1	1	0	0	0	0	0.075659	0	NA	0.507734	0.903239	0	0	0	0	0.139078	0	NA	0.166595	0.34774	0	0	0	0.0368988	0	0	NA	1	1
AT1G44318	0.685538	0.8291	0.284415	0.0843572	0.0507525	0	0.0751004	6.59579e-07	2.92005e-06	0.554791	0.541675	0.283426	0.28836	0.135703	0.297589	0.522976	0.0318429	0.106002	0.557494	0.786082	0.598915	0.13694	0.155908	0	0.150759	1.30236e-05	7.15648e-05	0.235075	0.372906	0.48837	0.132364	0	0.0551393	0.171025	0.00155114	0.00458815
AT5G20885	42.4474	54.8772	48.4074	31.5689	28.1676	25.1474	0.582465	0.00102984	0.00312233	52.3445	48.9167	60.1679	46.0114	43.1986	47.5036	0.846896	0.0274702	0.0940037	42.1212	36.4507	38.5159	22.9634	19.1846	25.2942	0.575997	0.00423949	0.0143923	48.2994	41.8764	47.9493	29.7521	25.8491	29.5094	0.616186	0.0222772	0.0534531
AT5G41770	26.4853	27.553	26.0203	19.8664	17.2206	19.852	0.711218	0.158704	0.306993	27.5781	27.2423	24.327	25.1672	21.8287	21.4247	0.864469	0.030774	0.103067	27.4964	25.6365	27.4634	16.9854	19.483	19.0353	0.688664	0.106899	0.240042	27.0096	28.6459	26.0017	15.7857	21.9074	14.8426	0.643369	0.0673557	0.14512
AT4G37430	2.37257	1.46659	1.79366	2.30641	3.02115	2.20489	1.33724	0.00188934	0.00551234	1.36538	1.55598	1.61849	2.34525	2.41871	2.26582	1.54846	0.000881961	0.0049327	3.58645	4.55072	3.68493	4.97631	5.05045	4.33433	1.21477	0.00891032	0.0278905	4.20731	3.96561	2.50712	4.2603	4.10495	4.40819	1.19601	0.00211383	0.00613217
AT2G11430	0	0	0	0	0	0	NA	1	1	0	0	0	0	0	0	NA	1	1	0	0	0	0	0	0	NA	1	1	0	0	0	0	0	0	NA	1	1
AT2G15210	0	0	0	0	0	0	NA	1	1	0	0	0	0	0	0	NA	1	1	0	0	0	0	0	0	NA	1	1	0	0	0	0	0	0	NA	1	1
AT2G13960	0.800952	0.842058	0.775362	0.608748	0.695867	0.494347	0.743873	0.9288	1	0.35587	0.977224	1.48284	1.30056	0.734456	0.715831	0.976886	0.956291	1	1.60922	1.61584	1.58472	0.691743	0.990068	1.33185	0.62657	0.280967	0.531684	0.581615	0.391419	0.528635	0.47759	0.482829	0.557064	1.01053	0.328289	0.574181
AT3G04470	32.6519	30.2631	31.423	21.1559	20.6847	21.7375	0.67394	0.0359007	0.0824338	32.1093	30.7729	30.7371	26.7333	29.5047	27.2853	0.892159	0.064842	0.189331	31.2456	25.5057	27.4986	20.3042	19.3831	17.6097	0.680085	0.0952774	0.217775	30.841	29.2551	28.9541	18.0562	20.7179	19.5217	0.65464	0.0424166	0.0959723
AT4G35519	0	0	0	0	0	0	NA	1	1	0	0	0	0	0	0	NA	1	1	0	0	0	0	0	0	NA	1	1	0	0	0	0	0	0	NA	1	1
AT4G05918	0	0	0	0	0	0	NA	1	1	0	0	0	0	0	0	NA	1	1	0	0	0	0	0	0	NA	1	1	0	0	0	0	0	0	NA	1	1
AT5G08500	21.7629	19.4144	24.9604	11.6143	11.554	13.0512	0.547637	8.33652e-05	0.000291401	24.028	24.1886	21.6504	22.8108	20.3224	20.8853	0.91629	0.157801	0.38457	23.1494	22.3532	23.8695	13.8923	10.5067	9.47312	0.488267	3.77257e-05	0.000190941	24.436	24.2378	22.7569	10.6505	11.5883	8.97335	0.436958	3.97343e-11	2.49468e-10
AT3G60810	8.99745	8.68276	8.66484	13.372	10.9442	13.9406	1.45214	1.21031e-07	5.7055e-07	6.07415	7.85153	9.51169	11.4789	8.28466	9.72726	1.25828	0.118196	0.307424	5.76031	5.9871	5.5594	4.30233	12.4237	15.2492	1.84755	0.001271	0.00483233	6.71409	8.47216	7.96229	10.6799	12.4649	5.512	1.23795	0.0068302	0.018143
AT5G19560	0.155008	0.333278	0.235801	0.400556	0.378698	0.441452	1.68586	0.00615299	0.0164298	0.5645	0.679757	0.168225	0.220054	0.207116	0.179435	0.429461	0.00707793	0.0299915	0.289186	0.387801	0.631966	0.812798	1.09988	0.402408	1.76865	0.013497	0.0402096	0.341699	0.413925	0.358884	0.246914	0.51575	0.243119	0.902444	0.575444	0.911995
AT3G16800	29.8127	39.0058	23.6085	19.633	21.4567	20.6078	0.667527	0.126766	0.253924	18.5202	23.1714	19.2712	41.7646	39.3874	42.0519	2.02097	1.7313e-18	6.03477e-17	19.6547	23.6236	23.2443	24.6276	29.628	34.1553	1.32903	7.52834e-05	0.000362314	23.4603	25.1694	30.2471	30.0167	21.9013	20.7448	0.921219	0.0735037	0.156222
AT1G05350	19.6968	20.9707	18.5221	15.2569	14.4162	13.5721	0.730624	0.307754	0.544471	17.1166	17.5407	18.2922	20.2607	20.037	19.6777	1.13269	0.142557	0.355026	15.1108	16.5715	14.7823	13.514	14.9295	18.352	1.00712	0.0936125	0.214553	17.6919	16.0533	15.7596	12.0443	11.8454	15.145	0.788504	0.705552	1
AT3G50665	0	0	0	0	0	0	NA	1	1	0	0	0	0	0	0	NA	1	1	0	0	0	0	0	0	NA	1	1	0	0	0	0	0	0	NA	1	1
AT5G27630	1.80936	0.800935	1.11618	1.14597	1.19966	1.30286	0.979073	0.321781	0.565595	1.74182	1.41284	1.17434	1.82155	1.76975	1.04211	1.07032	0.776716	1	2.29876	1.52739	2.00691	1.45104	1.54188	0.96707	0.678888	0.362557	0.655297	1.0949	1.43686	1.32688	0.809162	0.925457	1.12358	0.740729	0.947872	1
AT3G42890	0	0	0	0	0	0	NA	1	1	0	0	0	0	0	0	NA	1	1	0	0	0	0	0	0	NA	1	1	0	0	0	0	0	0	NA	1	1
AT3G20541	0	0	0	0	0	0	NA	1	1	0	0	0.262169	0	0	0	0	0.26378	0.56574	0	0	0.0820735	0	0	0	0	1	1	0	0	0	0	0	0	NA	1	1
AT1G19930	0	0	0	0	0	0	NA	1	1	0	0	0	0	0	0	NA	1	1	0	0	0	0	0	0	NA	1	1	0	0	0	0	0	0	NA	1	1
AT1G62520	2.90413	3.03911	2.91676	2.43898	2.2293	2.4377	0.802029	1	1	3.32462	2.01789	3.26995	1.64339	2.30129	2.90479	0.795298	0.204725	0.471177	1.93277	2.54296	2.07202	2.32228	1.9071	2.56545	1.03774	0.239945	0.471665	2.76347	2.67657	2.30808	2.61265	2.50265	3.40305	1.09941	0.0220969	0.0530395
AT3G58930	3.06439	3.69131	3.11588	3.16179	2.36496	2.38254	0.801218	1	1	2.49779	3.10939	2.58399	3.9678	3.45958	3.34952	1.31567	0.0259269	0.0895463	2.76833	3.49085	3.39302	2.4276	2.35848	2.9602	0.80254	0.905988	1	2.19988	2.06047	2.85837	1.47493	2.58788	2.47628	0.918577	0.280361	0.501021
AT2G31470	0.0342433	0.128845	0	0	0	0.0359293	0.220307	0.393964	0.670719	0.032331	0.0852301	0.148653	0.0756201	0.071174	0.0693692	0.811991	0.79991	1	0.0343996	0	0	0.0359115	0.0327084	0.103714	5.00975	0.151176	0.320958	0.0352267	0.0711212	0.0853809	0.208269	0.031902	0	1.25266	0.628439	0.981128
AT4G19040	12.7654	12.9834	12.6121	9.39796	9.74152	9.19496	0.738628	0.367679	0.634293	13.6109	13.075	12.3798	13.8048	12.9021	12.1755	0.995307	0.777877	1	11.4445	10.807	11.4034	8.48581	6.93371	6.37012	0.647444	0.0511234	0.127911	12.501	14.5761	14.0207	9.80122	9.17123	9.01698	0.681044	0.182923	0.349058
AT1G23170	2.12513	1.869	1.75617	2.03143	1.74598	2.10287	1.0226	0.0621965	0.135297	1.69652	1.83479	1.65006	1.79325	2.10079	2.27502	1.19062	0.201805	0.465993	2.34311	2.62232	1.761	3.06215	2.37644	2.04082	1.11194	0.0951343	0.217492	1.42189	1.4892	1.29237	1.97905	2.23737	2.14495	1.51336	3.84354e-07	1.74646e-06
AT5G02800	20.3702	24.3958	22.2788	13.2085	13.0162	13.5267	0.592908	0.00085283	0.00261921	23.1078	22.8748	23.8288	21.0741	18.9977	20.9643	0.8743	0.0445492	0.139967	18.5914	17.6936	18.1702	12.0412	11.3761	13.6509	0.68071	0.108012	0.24215	19.6601	20.1602	21.7225	13.1192	11.3537	11.5469	0.58528	0.00304413	0.00861671
AT2G42530	0.24416	0.172253	0.768167	21.6095	24.6262	19.9182	55.8458	3.68604e-101	2.37276e-99	0	0.303852	0	12.1316	20.109	19.8464	171.422	5.00641e-72	1.1764e-69	0.797144	0.445407	0.559935	67.7266	99.7584	164.599	184.237	4.1579e-88	6.29342e-86	0.627931	1.0776	0.837073	41.3941	27.0117	34.1265	40.3257	4.31777e-99	2.33632e-97
AT1G17145	19.4531	21.9373	20.4053	9.52498	5.81775	7.32322	0.366789	3.91192e-12	2.57894e-11	19.9811	23.5345	24.5189	13.2156	7.80692	8.65944	0.436278	1.01101e-12	2.21604e-11	17.4863	15.6675	17.3419	4.23301	9.79928	9.53669	0.466752	0.00191692	0.00701123	18.8583	19.7648	19.6041	5.39858	7.72972	3.76396	0.290109	1.77521e-12	1.22035e-11
AT5G05250	7.66522	9.54882	7.42031	18.4158	20.5167	21.476	2.45221	1.17915e-23	1.3849e-22	7.70661	8.07825	6.83493	3.5227	2.92805	4.19676	0.470717	9.19634e-10	1.48351e-08	10.1143	16.1752	10.8534	31.6332	26.1601	19.5766	2.08303	8.30277e-09	6.91253e-08	11.5084	13.7688	10.2793	18.9001	20.5356	14.9067	1.52834	1.07299e-09	6.08109e-09
AT5G35076	0	0	0	0	0	0	NA	1	1	0	0	0	0	0	0	NA	1	1	0	0	0	0	0	0	NA	1	1	0	0	0	0	0	0	NA	1	1
AT1G35745	0	0	0	0	0	0	NA	1	1	0	0	0	0	0	0	NA	1	1	0	0	0	0	0	0	NA	1	1	0	0	0	0	0	0	NA	1	1
AT4G22310	68.5786	72.5862	70.9931	78.0372	75.8599	73.4164	1.07144	0.000228233	0.000754238	69.5696	67.005	76.7561	84.6905	78.9274	77.4548	1.13004	0.164355	0.397257	68.9501	86.4931	74.9843	83.9671	77.8078	73.1599	1.01956	0.0533342	0.132711	78.8444	77.7843	76.816	80.279	75.0787	84.6219	1.02799	9.35687e-05	0.000328022
AT1G52050	3.48115	5.79598	2.25785	2.60874	2.30015	2.41069	0.634555	0.287988	0.514022	1.90632	2.91703	1.24674	2.53687	2.78567	2.15087	1.23119	0.329822	0.669873	1.18899	3.04822	1.70311	3.4317	4.78817	1.82753	1.69139	0.0123005	0.0370591	2.18449	2.7836	4.07949	4.37565	4.05393	4.35114	1.41261	0.000189595	0.000638162
AT4G03440	1.43111	1.51238	1.77877	1.39251	1.11247	1.50158	0.848441	0.701839	1	1.885	1.74435	1.3614	1.1705	1.08332	1.6822	0.788665	0.108101	0.286648	1.77487	1.89517	1.9809	1.48231	1.1307	1.17726	0.670732	0.26548	0.512181	1.74485	2.36686	1.8282	1.36113	1.31681	1.13402	0.641755	0.260338	0.471039
AT5G03010	0	0	0.202019	0.323561	0.0973332	0.394132	4.0344	0.00712112	0.0187983	0.315253	0.173138	0.36237	0.276508	0.477127	0.507303	1.48213	0.256487	0.559554	0.0838558	0.243644	0.127622	0.393936	0.0797332	0.505644	2.15176	0.0550169	0.136303	0.21468	0.043343	0.1561	0.253848	0.272186	0.422985	2.29164	0.00759604	0.019997
AT5G54370	35.7013	40.6109	21.8501	15.9953	10.2066	15.4494	0.424312	1.6591e-05	6.30503e-05	16.1454	19.9712	9.60157	27.6492	29.5649	32.5833	1.96415	5.43611e-07	5.99686e-06	22.6429	39.1451	23.2606	31.4409	39.9837	16.1595	1.02981	0.252485	0.491426	25.3098	32.1076	36.8693	33.3057	27.7849	30.3359	0.969665	0.0140201	0.0350657
AT1G56730	0	0	0	0	0	0	NA	1	1	0	0	0	0	0	0	NA	1	1	0	0	0	0	0	0	NA	1	1	0	0	0	0	0	0	NA	1	1
AT3G14950	0	0	0	0.0237766	0.0286098	0.0386166	NA	0.0686692	0.147921	0	0.0152674	0	0.121914	0.0764973	0.0745574	17.8791	0.000874724	0.0049026	0.0554587	0.013428	0.0187564	0.0578962	0.193351	0.0743137	3.71462	0.00899657	0.0281133	0	0.0573304	0	0	0.0514321	0.0777067	2.25254	0.268049	0.481735
AT3G23250	2.88713	2.37302	1.05826	1.0865	0.217893	0.0294105	0.211098	0.00467865	0.0127617	1.00567	0.604642	0.304205	0.58805	0.553476	0.454266	0.833521	0.508968	0.904608	1.37976	3.43621	1.62848	0.0587919	0.615802	0.282988	0.14859	2.35172e-05	0.000123724	1.21108	1.71741	1.36285	0.539858	0.208911	0.0236727	0.18	7.18945e-05	0.000255857
AT2G11773	0	0	0	0	0	0	NA	1	1	0	0	0	0	0	0	NA	1	1	0	0	0	0	0	0	NA	1	1	0	0	0	0	0	0	NA	1	1
AT1G48280	3.92661	3.23189	3.80115	2.08748	2.41643	2.31747	0.622409	0.0593093	0.129646	3.10875	3.24075	2.46364	2.64201	2.6567	2.27861	0.859775	0.157038	0.383043	2.13662	2.716	2.45968	2.98119	2.22693	2.20922	1.01436	0.225882	0.448401	2.33526	2.3574	2.65158	2.92303	3.06751	2.8671	1.20606	0.000244259	0.000809746
AT5G01595	4.96648	6.10921	3.57503	6.3621	4.7516	5.79002	1.15378	0.0188459	0.0458918	3.6471	4.15567	5.38997	4.40578	4.19085	4.21357	0.971004	0.755102	1	2.94232	2.47796	2.85553	3.78391	4.58169	5.48544	1.67368	0.000135326	0.000622227	3.31874	2.68897	3.28103	5.63679	4.03372	5.70005	1.65475	1.59462e-06	6.81105e-06
AT5G13050	11.8229	12.3603	13.5399	11.2239	12.579	12.0431	0.950241	0.0758896	0.161059	14.5085	13.4515	14.0222	15.4436	14.0468	14.58	1.04974	0.698216	1	11.4988	12.2198	11.2514	11.0176	10.4542	10.7963	0.922737	0.344228	0.628458	12.1302	13.8409	13.0973	10.2997	9.49531	11.3621	0.797501	0.626851	0.97924
AT2G34180	0.0528286	0.124234	0	0.375415	0.0821323	0.0831446	3.05368	0.0358423	0.0823053	0.0249392	0.0438294	0.0573333	0.204159	0.0274508	0.240792	3.7462	0.0235712	0.0827715	0	0.231293	0.0538454	0.193908	0.0756911	0.133336	1.41312	0.359741	0.651182	0	0.0548609	0	0.0535509	0.073825	0.133847	4.76155	0.0307194	0.0715735
AT4G04800	34.9912	45.1557	36.8127	19.8652	20.4939	17.6997	0.4964	1.77516e-06	7.49172e-06	34.5844	34.5088	37.7134	34.2721	33.6596	30.9997	0.926266	0.227384	0.511827	29.2441	36.1541	31.6856	21.2796	18.2307	19.8041	0.610961	0.0150513	0.044279	38.624	38.7899	42.1208	20.7639	19.263	20.8407	0.509204	4.52153e-06	1.84541e-05
AT3G44035	0	0	0	0	0	0	NA	1	1	0	0	0	0	0	0	NA	1	1	0	0	0	0	0	0	NA	1	1	0	0	0	0	0	0	NA	1	1
AT3G03060	2.86105	3.39333	2.49439	3.48997	3.67448	3.59857	1.23023	0.000388471	0.00124389	2.63416	2.71277	2.75786	3.21792	4.33993	3.4379	1.3567	0.0115001	0.0452544	3.67743	3.98088	4.02098	4.3236	3.7852	4.30575	1.06295	0.0642237	0.155411	2.7604	2.97111	2.79142	3.51262	4.85076	4.18718	1.47256	1.04647e-07	5.02407e-07
AT4G32520	24.1144	24.8269	25.9912	33.459	31.9829	33.7574	1.32385	3.47883e-10	2.00541e-09	25.7995	24.3379	25.1139	27.2209	28.7853	27.6776	1.11206	0.20748	0.475951	27.5127	26.5454	27.1546	38.4987	30.4343	34.7192	1.27631	8.70534e-05	0.000414918	22.8462	25.5799	22.3923	27.9931	35.1267	33.1902	1.35996	1.33078e-12	9.21994e-12
AT2G05400	5.6338	11.6853	2.48148	0.400354	0.52553	0.502452	0.072136	7.95263e-13	5.46694e-12	3.56386	5.11814	4.58565	1.36854	1.34662	1.08422	0.286364	1.07306e-17	3.60209e-16	1.98083	4.78927	2.87112	0.177248	0.37669	0.0853163	0.0663043	2.08964e-13	2.63772e-12	1.82561	3.07153	2.31778	0.0856625	0.0524862	0.404427	0.0752018	1.13229e-12	7.89201e-12
AT1G44641	0	0	0	0	0	0	NA	1	1	0	0	0	0	0	0	NA	1	1	0	0	0	0	0	0	NA	1	1	0	0	0	0	0	0	NA	1	1
AT1G78800	14.2783	15.8193	16.4385	11.5699	13.0729	11.2575	0.771449	0.755472	1	14.5636	15.1303	16.1773	15.0421	14.9805	15.4855	0.992083	0.767491	1	15.9616	16.6143	16.974	12.9698	12.6213	12.844	0.775683	0.627659	0.996807	17.1318	14.3456	16.5412	9.76895	8.82568	9.75292	0.590345	0.0116484	0.0295673
ATCG00700	0	0.284044	0	0.390152	0.938921	1.26733	9.14085	0.0160268	0.0396017	0	0	0.655423	0.333416	0.313813	0.61171	1.9208	0.69584	1	0	0.440683	0.923327	0	0	0.304855	0.223499	0.404345	0.715697	0	0	1.12936	0.918276	1.96923	0.255019	2.78258	0.0614309	0.133796
AT2G42975	1.52675	1.59002	2.37531	25.1512	28.1021	26.5462	14.5299	1.6728e-92	9.47884e-91	2.0078	1.67382	2.78129	6.74312	6.06333	6.24095	2.94719	2.20935e-12	4.6927e-11	2.02671	2.90453	2.66767	19.0421	17.3957	17.1203	7.04812	2.12034e-37	8.24624e-36	2.29981	2.20836	2.65113	29.3497	25.9074	24.4986	11.1402	4.17716e-88	1.95217e-86
AT5G38705	0	0	0	0	0	0	NA	1	1	0	0	0	0.0084555	0	0	NA	1	1	0	0	0	0	0	0	NA	1	1	0	0	0	0	0	0	NA	1	1
AT1G63400	0.965447	0.713549	0.600814	1.06921	0.464587	0.627085	0.947833	0.557461	0.884619	1.02005	0.495848	0.698513	0.862959	0.788333	0.651926	1.0401	0.9607	1	0.415652	0.654162	0.468586	0.433921	0.614783	0.649795	1.10407	0.25773	0.500015	0.685763	0.572907	0.802403	0.652431	0.599626	0.252372	0.729925	0.914209	1
AT4G06714	0	0	0	0	0	0	NA	1	1	0	0	0	0	0	0	NA	1	1	0	0	0	0	0	0	NA	1	1	0	0	0	0	0	0	NA	1	1
AT1G71830	9.3987	8.63669	8.94826	6.13192	5.65435	5.40266	0.637012	0.0134795	0.0338039	8.61027	9.61196	10.4526	10.0009	11.605	9.88114	1.09807	0.372225	0.73431	8.83398	9.23479	8.53628	6.1807	5.89607	7.24962	0.726418	0.317766	0.58901	7.17967	7.58595	7.81146	4.93654	5.11495	4.96425	0.665088	0.15353	0.299051
AT3G30803	0	0	0	0	0	0	NA	1	1	0	0	0	0	0	0	NA	1	1	0	0	0	0	0	0	NA	1	1	0	0	0	0	0	0	NA	1	1
AT2G38750	91.7029	102.722	100.548	48.5726	38.3771	39.2255	0.427752	2.70873e-13	1.91055e-12	86.3005	81.251	99.7812	85.0263	85.7279	84.2485	0.953878	0.40703	0.782349	103.233	76.6175	99.211	42.864	59.1734	58.2996	0.574559	0.00539821	0.0178517	118.473	100.308	105.999	36.4755	32.8012	38.1945	0.330905	8.51384e-23	9.82088e-22
AT4G35820	0	0	0	0	0	0	NA	1	1	0	0	0	0	0	0	NA	1	1	0	0	0	0	0	0.196537	NA	0.169632	0.352743	0	0	0	0	0	0.041102	NA	1	1
AT4G05634	0	0	0	0	0	0	NA	1	1	0	0	0	0	0	0	NA	1	1	0	0	0	0	0	0	NA	1	1	0	0	0	0	0	0	NA	1	1
AT2G37570	33.2415	31.2868	33.2903	24.7368	23.387	23.5398	0.732618	0.286089	0.510966	33.6063	30.4351	29.579	39.0269	34.9434	33.7086	1.15017	0.0968574	0.261561	32.4134	28.3035	29.0662	22.3246	21.9228	22.2445	0.740584	0.345778	0.631081	33.3698	33.0108	33.5014	22.5868	22.986	20.4011	0.660519	0.0523	0.115846
AT4G38530	1.79981	2.2711	2.10351	2.69411	2.83227	2.60235	1.31652	0.000155559	0.000524915	2.42461	2.47655	2.78699	2.85974	3.3531	3.06798	1.20716	0.139559	0.349672	1.80803	2.46646	1.83445	3.65989	3.24959	3.6784	1.73318	1.04023e-05	5.80534e-05	1.76118	1.98301	1.72389	2.53638	2.22886	2.0205	1.24097	0.000542189	0.00171453
AT2G28180	0	0	0	0.0593775	0	0	NA	0.145603	0.285047	0	0	0	0	0	0	NA	1	1	0	0	0	0.0481949	0.0292641	0	NA	0.0439936	0.112348	0	0	0	0.0155281	0.0142713	0.0258744	NA	0.132499	0.264321
AT1G11330	1.79426	1.53776	1.73693	5.13455	4.14296	4.60193	2.73813	5.93513e-27	7.93603e-26	1.09173	1.22397	0.851023	2.27465	2.69341	2.34241	2.30853	6.3421e-11	1.15007e-09	2.91063	2.83189	2.37066	5.93772	5.67471	6.91032	2.28305	6.38941e-14	8.41289e-13	1.32623	1.68386	1.4084	2.96396	4.27183	3.65922	2.46577	4.22477e-18	3.90646e-17
AT4G38230	8.37926	8.96668	8.63247	3.07908	2.71898	3.08521	0.341948	4.18798e-16	3.46868e-15	10.361	8.73768	8.9269	4.85945	5.81204	5.91772	0.591932	1.82239e-08	2.52104e-07	8.22446	7.86727	8.97149	3.76894	3.21249	2.69695	0.386159	1.37443e-07	9.86409e-07	8.14542	8.62178	10.1108	3.4287	3.59881	3.27861	0.38344	3.65299e-10	2.14706e-09
AT1G77600	4.11553	2.98462	4.53805	4.39317	4.01044	4.54776	1.11283	0.00375422	0.0104178	4.43399	4.37805	3.27905	5.07389	6.17501	4.80792	1.32799	0.00655218	0.0281071	2.9253	2.67145	3.43986	3.2657	2.86992	2.16668	0.918741	0.441922	0.768922	3.57572	3.89803	3.31558	3.20776	4.41436	3.53969	1.03452	0.00321803	0.00906617
AT1G22860	7.17587	7.04952	7.45633	4.98388	4.62624	4.92096	0.6702	0.0520951	0.115293	8.04694	8.73719	6.24615	6.85515	7.69926	6.80943	0.927641	0.329533	0.669506	11.3173	11.1783	11.6075	7.69242	6.01208	5.30363	0.557372	0.00201879	0.00734545	6.91586	7.28661	7.17514	4.76657	4.80289	4.73655	0.669205	0.149201	0.291599
AT3G22190	19.126	19.087	19.7012	17.807	18.194	20.4682	0.975048	0.0187847	0.0457726	19.0443	18.3514	17.1375	22.2938	23.7182	23.2185	1.26951	0.00221556	0.0110341	22.2608	21.6232	23.7328	21.0691	18.2495	21.5199	0.899754	0.40703	0.718969	19.0552	18.6308	18.96	14.7239	15.7969	17.0179	0.839224	0.221996	0.412797
AT1G35250	3.0795	4.91901	5.00601	10.1349	9.75602	7.19383	2.08272	4.70632e-09	2.49671e-08	3.12697	3.56724	4.03573	7.05714	7.97066	6.9446	2.04777	8.33976e-08	1.04603e-06	3.91072	4.87577	4.73777	9.07923	5.43895	2.93301	1.29036	0.0784415	0.184528	2.86908	4.58576	4.56352	10.8962	7.41597	9.37252	2.30353	8.5347e-11	5.23422e-10
AT3G30180	47.2769	42.1174	48.3186	20.3518	16.8295	18.1446	0.401748	1.26426e-15	1.01972e-14	39.574	31.9571	36.0321	47.1933	39.2871	42.9075	1.2029	0.0414893	0.131795	45.6972	36.9595	38.6224	16.8235	19.2284	20.3234	0.464839	1.12499e-06	7.24868e-06	43.8769	38.3763	36.1546	13.77	17.8593	12.2838	0.370863	9.29716e-14	6.92997e-13
AT4G28397	0	0	0	0	0	0	NA	1	1	0	0	0	0	0	0	NA	1	1	0	0	0	0	0	0	NA	1	1	0	0	0	0	0	0	NA	1	1
AT2G46940	25.1566	31.7911	27.9573	3.63893	3.37674	3.00516	0.118024	5.3783e-55	1.47287e-53	19.9659	20.7524	23.8825	12.3336	11.8565	10.5405	0.537617	2.85519e-11	5.37178e-10	15.1053	9.92723	13.1853	4.25519	4.74198	5.15661	0.370344	2.97815e-06	1.80342e-05	22.9818	20.7706	23.8044	4.20977	3.55775	5.40214	0.194942	6.38054e-24	7.6708e-23
AT1G60986	0.145471	0	0	0	0	0	0	0.509032	0.820256	0	0	0.157876	0	0	0	0	0.507524	0.903239	0.219203	0.159225	0	0	0	0	0	0.0779257	0.183592	0	0	0	0	0	0	NA	1	1
AT1G52700	2.07692	1.62113	1.66834	1.42739	1.71754	1.71553	0.905722	0.474328	0.78611	1.91922	1.3565	2.06219	2.43963	2.43396	1.38754	1.17296	0.501796	0.903239	1.42053	1.09633	1.17105	1.15856	1.01302	1.07071	0.879168	0.791487	1	2.22748	2.29449	2.47908	0.761497	0.905707	1.3062	0.424708	0.0038645	0.0107398
AT5G51580	0	0	0	0	0	0	NA	1	1	0	0	0.045439	0	0	0.0424085	0.933305	1	1	0	0	0	0	0	0	NA	1	1	0	0	0	0	0	0	NA	1	1
AT4G38710	44.5203	51.7127	36.6669	56.8471	59.8862	53.3399	1.27971	7.81969e-07	3.43563e-06	38.6204	38.6892	42.9506	41.3895	41.0611	44.013	1.05158	0.647947	1	32.7331	35.3948	32.1903	45.9811	53.3017	58.1183	1.56902	6.8241e-09	5.73402e-08	38.3151	35.3307	37.7168	50.5604	52.3325	58.4404	1.44872	2.95079e-16	2.51083e-15
AT5G32519	0	0	0	0	0	0	NA	1	1	0	0	0	0	0	0	NA	1	1	0	0	0	0	0	0	NA	1	1	0	0	0	0	0	0	NA	1	1
AT3G49170	1.54481	1.22294	1.43623	2.13431	1.87856	1.66902	1.35155	0.000112238	0.000386455	1.25637	1.24359	1.14536	1.57061	1.51006	1.68866	1.30835	0.039341	0.126091	1.39821	1.19421	1.4966	2.24564	2.26449	2.10006	1.61657	3.99453e-05	0.000201368	1.18008	1.81073	1.22036	1.64345	2.3654	1.75676	1.36912	0.000306997	0.00100308
AT2G20722	2.65728	2.9995	0	1.37334	0	0	0.242777	0.132849	0.264752	2.50889	0	0	1.17362	1.65693	0.538305	1.34277	1	1	1.60165	0.775601	2.70842	0.557347	8.12216	5.36545	2.76167	0.0361657	0.0948734	2.18687	2.7595	0.662556	0.538722	0.49512	0	0.184321	0.0788707	0.166523
AT1G58936	0	0	0	0	0	0	NA	1	1	0	0	0	0	0	0	NA	1	1	0	0	0	0	0	0	NA	1	1	0	0	0	0	0	0	NA	1	1
AT1G24320	3.9733	4.15279	2.54897	0.611156	0.355438	0.380499	0.126191	2.7044e-22	3.00308e-21	2.38185	2.98251	1.21492	1.98467	1.93352	1.83658	0.874681	0.415097	0.793001	1.33048	3.08338	1.10887	0.644873	0.587354	0.57305	0.326881	0.000859277	0.00338458	3.68191	4.27352	5.07138	1.29459	1.35139	0.719058	0.258317	5.8569e-11	3.62772e-10
AT5G34795	0.222832	0.209609	0.188749	0.575822	0.368089	0.438383	2.22524	0.000480605	0.00152179	0.210389	0.161764	0.181375	0.0615107	0.260524	0.394983	1.29536	0.544495	0.94892	0.111925	0.12195	0.141951	0.204477	0.0798168	0.168725	1.2054	0.455054	0.786844	0.28654	0.318182	0.243076	0.310584	0.311396	0.352857	1.14985	0.16154	0.312803
AT4G01250	5.42791	5.10579	4.27322	7.30887	3.10098	2.53881	0.8745	0.73405	1	4.75433	5.1001	4.04545	6.02938	5.26711	4.80235	1.1582	0.257966	0.560007	4.66435	3.913	3.46607	3.1205	3.21696	4.19244	0.874329	0.729499	1	4.03648	3.36166	3.26114	3.14881	3.10719	5.16399	1.07137	0.0511174	0.113488
AT1G62422	20.6199	35.8599	18.1935	10.5302	11.5629	11.168	0.445422	0.000173859	0.00058286	16.8194	20.8022	18.9948	16.7192	20.5034	19.5323	1.00245	0.898264	1	11.0505	15.6637	12.3468	7.93986	9.23101	10.8808	0.718151	0.388465	0.693803	22.6323	23.3556	25.3733	10.6992	10.2481	13.5779	0.483809	5.93114e-05	0.000213496
AT5G05970	7.36512	6.4616	7.52512	6.91567	6.77961	6.33524	0.938117	0.0845876	0.176959	7.5184	8.20379	6.75856	8.11617	8.32103	8.15434	1.09389	0.35956	0.715967	7.92619	8.34346	8.45825	7.40274	6.29668	5.68349	0.783848	0.716205	1	6.9465	6.1642	6.16373	5.49958	5.59795	5.77671	0.875472	0.145659	0.285622
AT1G53282	0	0	0	0	0	0	NA	1	1	0	0	0	0	0	0	NA	1	1	0	0	0	0	0	0	NA	1	1	0	0	0	0	0	0	NA	1	1
AT3G15930	0.617971	0.563133	0.373892	0.399225	0.570449	0.506562	0.949351	0.411776	0.696771	0.638162	0.560768	0.398208	0.810278	0.461597	0.665057	1.21275	0.445242	0.835764	0.523794	0.422748	0.511766	0.506311	0.405813	0.370434	0.879483	0.778945	1	0.397324	0.802181	0.625961	0.567694	0.665677	0.5219	0.961546	0.275407	0.492928
AT1G67890	8.40324	9.37344	10.5175	10.088	9.78292	9.44183	1.036	0.00383257	0.0106203	10.6203	10.4741	7.61179	9.2493	10.5209	10.0664	1.03938	0.799278	1	8.84043	8.18862	9.79241	8.1326	7.02801	6.73353	0.816292	0.972755	1	8.48121	8.47915	8.47992	8.04863	8.09994	7.92389	0.946234	0.00737287	0.019469
AT3G21210	0.476232	0.515845	0.600718	0.298335	0.314107	0.317979	0.584144	0.136597	0.269916	0.476888	0.514836	0.532502	0.844525	0.839864	0.599307	1.49827	0.0199409	0.0717171	0.565389	0.452809	0.529525	0.287552	0.441102	0.349667	0.696715	0.514742	0.854684	0.326606	0.389647	0.233886	0.190172	0.32267	0.158441	0.70651	0.82834	1
AT5G01210	87.7477	76.4232	96.8495	38.2964	34.8703	32.2831	0.403991	3.12425e-14	2.33395e-13	113.443	100.878	102.191	95.4221	98.8688	93.6507	0.909733	0.114013	0.298999	100.681	76.7477	73.6099	50.2447	45.6576	44.7964	0.560467	0.00143708	0.00540748	90.0857	73.0457	80.4112	31.9511	32.1264	36.913	0.414673	3.0188e-12	2.04801e-11
AT5G18110	68.6503	76.4939	83.7515	39.8206	40.6947	38.9092	0.521742	9.5928e-07	4.1786e-06	86.0526	89.9366	93.9315	66.9987	64.2061	71.4816	0.750911	3.24992e-05	0.000257253	79.2243	84.3986	79.5479	38.3674	36.7129	36.8635	0.46035	5.26035e-08	3.9712e-07	68.9012	70.7	74.4044	32.3233	33.5532	39.6437	0.493072	2.59822e-07	1.20057e-06
AT1G62410	0	0.0557943	0	0	0	0	0	1	1	0.112004	0	0	0	0	0	0	0.507955	0.903239	0	0	0	0.0622039	0	0	NA	1	1	0.122035	0.0615961	0.073946	0	0	0	0	0.132751	0.2646
AT1G13530	9.91316	12.3036	6.46426	0.622626	0.428109	0.144462	0.041672	2.49801e-34	4.18227e-33	4.3873	5.91135	2.87639	2.20435	2.64708	2.09186	0.527003	0.000180955	0.00121529	3.42321	8.9164	5.50807	0.938538	1.70965	1.73752	0.24573	5.17957e-06	3.03054e-05	5.98416	8.75749	8.49651	0.383804	0.865818	0.581391	0.0787934	5.10269e-31	7.98233e-30
AT1G39830	0	0	0	0	0	0	NA	1	1	0	0	0	0	0	0	NA	1	1	0	0	0	0	0	0	NA	1	1	0	0	0	0	0	0	NA	1	1
AT1G34430	20.545	22.8415	22.5318	40.6854	37.6127	36.8201	1.74638	1.27741e-21	1.37049e-20	20.2007	19.9604	19.0422	28.3192	30.8174	30.24	1.50966	4.41009e-08	5.78632e-07	24.1011	23.0263	21.9214	41.2377	46.1532	42.8618	1.88639	1.96426e-14	2.68961e-13	19.3393	19.2669	20.7583	41.2208	42.7218	41.5065	2.1132	6.36659e-43	1.34632e-41
AT4G35940	12.8862	12.859	12.7117	6.86879	4.76097	5.8607	0.454807	8.62686e-08	4.11703e-07	12.768	12.9269	11.8049	10.8742	11.457	10.2483	0.868792	0.0502344	0.154022	13.7818	12.9068	11.4113	6.57717	5.89693	5.66389	0.476063	2.77117e-05	0.000144032	12.5507	13.153	11.7892	7.10239	6.11672	5.60698	0.502125	5.38369e-05	0.00019477
AT1G42440	19.1661	18.1108	18.1314	13.2837	12.0162	13.6405	0.702789	0.129414	0.258581	17.0936	17.4576	15.482	17.341	17.3491	15.9665	1.01246	0.962202	1	15.3679	17.2218	17.297	13.6185	12.501	13.213	0.788438	0.72227	1	17.4726	17.895	18.129	11.1439	14.5366	11.9864	0.704098	0.346684	0.602529
AT5G06865	0.926323	0.538188	0.712107	0.880042	1.24954	1.05769	1.46433	0.00327711	0.00918058	0.694531	0.316452	0.561791	0.962644	1.27413	0.993454	2.05384	0.000957256	0.00530438	0.3558	0.516891	0.69423	1.25717	1.48335	1.48531	2.6969	3.64604e-07	2.49012e-06	0.448436	0.565859	0.475519	1.57419	0.989901	0.966389	2.36975	5.76254e-07	2.57559e-06
AT2G30290	0	0	0	0	0	0	NA	1	1	0	0	0	0	0	0	NA	1	1	0	0	0	0	0	0	NA	1	1	0.0194239	0	0	0	0	0	0	1	1
AT2G26520	0.478658	0.450252	0.168496	0.506005	1.28538	0.913139	2.46447	0.000357491	0.0011505	0.123253	0.361018	0.330574	0.624609	0.542663	0.749278	2.35204	0.00703315	0.0298431	0.480844	0.444531	0.354815	1.18649	1.08066	1.23007	2.7318	1.11147e-05	6.17212e-05	0.671461	0.180753	0.37974	1.10273	1.29726	1.21273	2.93251	4.25674e-07	1.9251e-06
AT4G33520	5.13809	5.60732	5.39381	13.0475	12.5615	13.5594	2.4269	1.62732e-39	3.1736e-38	4.59916	5.16707	5.15378	6.18903	6.86536	6.31952	1.29852	0.00280169	0.0134913	5.68665	5.94848	5.10097	10.8701	11.6321	11.8118	2.0503	5.11254e-16	7.75233e-15	5.64032	5.4628	4.74179	10.9353	10.4647	11.5809	2.08148	2.84657e-30	4.34183e-29
AT1G06570	99.93	114.098	119.506	28.567	32.0013	30.4378	0.272854	4.7621e-33	7.70791e-32	150.049	159.665	139.183	66.4695	58.0033	68.4052	0.429672	2.19972e-30	1.40256e-28	149.343	131.987	167.316	27.168	28.2727	23.5645	0.176097	1.79395e-38	7.19336e-37	86.0184	93.8657	98.7119	36.3481	28.8422	36.8469	0.366255	2.66384e-16	2.27126e-15
AT1G55310	43.2121	47.9578	42.1348	25.7096	23.7985	25.481	0.562539	3.25113e-05	0.000119432	48.9943	50.9038	52.9502	43.0421	39.8276	43.1977	0.824788	0.00388722	0.0178905	46.3055	47.5605	49.3457	27.9659	27.5368	32.0472	0.611332	0.00737487	0.0235092	37.9415	41.4902	41.6832	19.948	21.5155	25.6704	0.554299	0.00044547	0.00142491
AT3G50660	24.2591	29.2408	28.1631	10.8032	9.52681	9.51806	0.365503	2.85949e-18	2.65721e-17	26.2784	24.5739	23.7173	20.2855	18.5929	20.0704	0.79052	0.000708219	0.00407415	35.7839	28.383	27.4578	11.4352	14.6601	16.2351	0.461998	9.47608e-06	5.32467e-05	30.7293	24.788	27.359	7.01267	9.11276	7.93198	0.290281	2.76181e-23	3.23917e-22
AT3G28070	0.526541	0.321941	1.14687	8.9802	9.47541	8.12127	13.3194	4.79481e-44	1.05235e-42	0.323139	0.85185	0.514295	2.58717	3.03698	2.21331	4.63951	1.33368e-14	3.4446e-13	0.317367	0.26895	0.107335	5.68759	4.95397	5.55504	23.3497	1.07832e-45	5.56587e-44	0.731245	1.17561	0.787715	7.04537	8.11846	5.91429	7.82243	7.63459e-47	1.78151e-45
AT1G63740	5.92783	4.48861	4.97649	2.51065	1.68258	1.97431	0.400674	2.70117e-08	1.34726e-07	5.27168	4.91805	3.33677	3.70718	3.01632	2.46647	0.679405	0.00173239	0.00890906	5.07773	4.41526	4.65053	1.84435	2.16148	1.86243	0.414908	9.81255e-07	6.36159e-06	4.7064	5.04476	5.59626	1.83259	2.49775	1.11135	0.354567	1.48323e-06	6.34899e-06
AT1G09870	22.3296	22.4874	25.2151	13.255	13.5168	13.3316	0.572644	0.00012954	0.000442268	24.9482	24.5775	22.1397	23.902	22.5945	22.3076	0.960075	0.437086	0.824687	21.4624	22.0627	22.9513	15.2991	14.0693	14.2054	0.655478	0.0411814	0.106191	23.1645	24.557	22.5871	13.5714	14.8404	15.0826	0.618621	0.0105974	0.0271103
AT2G27870	0	0	0	0	0.0327877	0	NA	1	1	0	0.0699879	0.137327	0.0931447	0	0.0427226	0.655368	0.737074	1	0	0	0	0	0.0402885	0	NA	1	1	0	0	0	0	0	0	NA	1	1
AT4G24220	184.042	213.488	182.89	80.2109	69.418	69.3386	0.377257	1.6551e-19	1.62e-18	185.325	191.022	213.727	129.911	114.96	122.385	0.62239	5.05971e-11	9.31273e-10	182.417	173.598	184.022	88.7726	103.804	105.299	0.551584	0.000212195	0.000941401	198.495	204.896	214.696	79.4943	77.0498	86.5413	0.393287	7.06872e-19	6.79414e-18
AT2G13440	7.095	5.98137	7.53246	13.4696	13.6581	14.6253	2.02598	1.63678e-22	1.83514e-21	6.6356	8.05213	6.17452	7.90792	9.91237	8.99999	1.28559	0.0127923	0.0495557	4.68996	4.96961	5.18489	9.79218	6.95281	6.16621	1.54342	1.73525e-05	9.35172e-05	6.43806	6.65548	6.57132	14.5027	14.1396	12.8319	2.10905	1.3186e-33	2.21427e-32
AT1G17710	0.490474	1.50713	0.981259	2.40813	2.16052	1.74972	2.12107	3.07334e-05	0.000113198	0.710062	1.11226	1.91627	2.96054	2.71851	3.11325	2.35177	3.99793e-05	0.000309893	0.722646	0.715793	0.83319	0.308621	0.968213	2.07972	1.4776	0.129109	0.281746	0.639109	1.32429	1.26369	0.662906	0.761566	0.773217	0.681012	0.658486	1
AT1G27200	27.514	27.7202	33.3813	17.5409	15.0279	13.7127	0.522272	5.36473e-06	2.15654e-05	33.241	28.669	33.7891	38.6944	34.1244	35.6792	1.13374	0.165251	0.398904	24.6029	19.324	25.516	11.9404	12.2413	11.6227	0.515595	8.67743e-05	0.000413744	31.2091	30.0575	34.4592	14.1837	11.8721	13.5904	0.414163	1.44563e-12	9.99508e-12
AT2G33150	190.824	192.111	149.709	92.7932	84.2934	78.9991	0.480782	1.4036e-08	7.17428e-08	150.573	158.423	157.241	152.401	158.012	158.488	1.00571	0.878443	1	153.995	171.404	166.24	127.202	123.524	115.847	0.745615	0.362368	0.655026	181.576	194.008	193.75	96.9957	89.0466	110.521	0.520895	3.20515e-06	1.32979e-05
AT3G23780	5.47028	4.10337	4.81233	7.17106	6.53365	6.39947	1.39748	7.93597e-09	4.13818e-08	4.29772	5.29208	3.4992	7.03204	7.38627	7.70451	1.69019	1.34618e-07	1.63656e-06	4.15152	4.29757	3.97819	6.77317	5.2823	4.69628	1.34798	0.000152164	0.000693009	3.91247	4.41603	4.04453	5.88911	6.90973	5.80011	1.50318	3.3058e-14	2.52688e-13
AT5G10010	27.3751	29.94	24.9761	24.0353	21.0351	21.6897	0.811267	0.854092	1	25.1667	24.8393	27.3658	23.3963	23.2129	22.4648	0.892755	0.0774699	0.21877	22.1447	23.9147	21.7576	16.041	23.6987	25.934	0.968397	0.209544	0.421496	24.2275	24.9944	23.8363	19.9741	24.8328	16.9073	0.844726	0.264098	0.476319
AT3G43148	0	0	0	0	0	0	NA	1	1	0	0	0	0	0	0	NA	1	1	0	0	0	0	0	0	NA	1	1	0	0	0	0	0	0	NA	1	1
AT4G40100	0	0	0	0	0	0	NA	1	1	0	0	0	0	0	0	NA	1	1	0	0	0	0	0	0	NA	1	1	0	0	0	0	0	0.0992996	NA	0.508247	0.822381
AT3G60310	2.80485	2.48152	3.03812	2.42906	1.94463	2.13165	0.781471	0.85272	1	2.83431	3.0063	2.91238	2.25997	2.15861	2.28815	0.766223	0.00578804	0.0252781	2.1932	1.92499	2.16344	1.6377	1.57851	1.23983	0.709376	0.396106	0.704977	2.4019	2.64509	2.28707	1.26023	2.01984	1.29324	0.623571	0.179094	0.34251
AT3G02400	6.34844	7.48595	5.72858	5.85894	6.73267	5.97114	0.948871	0.122474	0.246252	5.92971	6.39565	6.6191	6.85949	7.61076	7.07329	1.13719	0.223922	0.505627	4.3731	4.5828	4.8992	4.70796	5.13266	7.11883	1.22406	0.0105208	0.0322762	6.60074	5.43895	4.43777	4.91837	5.42857	6.24232	1.00678	0.0357186	0.0821729
AT3G53610	41.6123	50.9044	48.4802	24.7029	26.0989	23.6354	0.527935	5.08174e-06	2.04941e-05	44.8477	42.5098	47.6017	39.2263	42.1108	40.4399	0.902325	0.109167	0.288974	45.0588	42.6018	44.0653	28.5843	31.1848	29.9552	0.681144	0.0839813	0.19552	35.6955	37.7514	35.8358	21.4595	18.305	23.5498	0.579363	0.00303733	0.00859962
AT1G09410	0.677493	0.531073	0.437231	0.632201	0.32184	0.651614	0.975609	0.416887	0.70418	0.479745	0.49963	0.245087	0.581825	0.60629	0.362174	1.2661	0.362245	0.719365	0.51044	0.41197	0.498718	0.473666	0.485345	0.626982	1.11601	0.198133	0.402129	0.542072	0.54721	0.469232	0.438761	0.701303	0.397339	0.986454	0.248868	0.455745
AT2G17740	0.577669	0.698641	0.199719	0.0533127	0.352824	0.129881	0.363149	0.118261	0.238696	0.233747	0.171166	0.0447805	0.0455599	0	0.125382	0.380129	0.143021	0.355904	0.331604	0.451631	0.210281	0.0865446	0.236476	0.208286	0.534774	0.354288	0.643572	0.169788	0.257097	0.102881	0.209131	0.0768819	0.278779	1.06612	0.490051	0.809145
AT1G10540	0.429032	0.192177	0.29666	0.316761	0.269982	0.150052	0.802723	1	1	0.578677	0.457647	0.354755	0.406046	0.382173	0.455255	0.893891	0.611408	1	0.492562	0.357786	0.478937	0.407083	0.331745	0.350638	0.819588	1	1	0.33627	0.530402	0.382048	0.39348	0.361633	0.189794	0.7567	1	1
AT5G58590	28.3146	40.9993	24.665	30.1987	28.3394	26.2236	0.901923	0.296803	0.527431	22.0293	23.6929	27.8715	33.1871	32.3304	34.3826	1.35745	0.000679661	0.0039281	23.5608	28.4348	26.7127	27.3576	34.3582	43.7987	1.34058	0.000242293	0.00106425	26.4608	25.0711	23.5329	22.173	20.5293	24.7338	0.898372	0.074156	0.157429
AT2G33900	0	0	0	0	0	0	NA	1	1	0	0	0	0	0	0	NA	1	1	0	0	0	0	0	0	NA	1	1	0	0	0	0	0	0	NA	1	1
AT3G50940	0.553966	0.645161	0.612876	0.238584	0.307588	0.276782	0.454169	0.032357	0.0749628	0.348687	0.590913	0.687088	0.553413	0.575704	0.667982	1.10476	0.726419	1	1.37799	0.789204	1.0486	0.80227	0.8315	0.399479	0.632271	0.332547	0.610997	0.732697	0.739642	0.39464	0.45458	0.221182	0.111392	0.421619	0.0628991	0.136613
AT3G61172	0	0	0	0	0	0	NA	1	1	0	0	0	0	0	0	NA	1	1	0	0	0	0	0	0	NA	1	1	0	0	0	0	0	0.149611	NA	1	1
AT3G60160	0.699897	0.650133	0.753758	0.384329	0.299235	0.376359	0.503816	0.00367256	0.0102021	0.454309	0.399212	0.303831	0.26082	0.200025	0.186091	0.558979	0.00163573	0.00846639	0.887655	1.17464	1.07005	0.568846	0.559891	0.432792	0.498518	0.00718564	0.0229823	0.521998	0.735908	0.719853	0.248313	0.391227	0.16255	0.405555	0.00312127	0.00881279
AT2G01850	42.3377	47.9855	49.3829	71.683	71.6472	70.7916	1.53266	3.49503e-15	2.76199e-14	51.1301	48.6833	60.6174	48.7207	43.2504	40.9859	0.828749	0.0142768	0.0543539	45.3105	37.9599	38.3938	38.3252	42.1744	44.9836	1.03139	0.0437932	0.111938	48.7718	46.8697	45.5956	58.7219	59.6345	62.8952	1.28331	1.45925e-12	1.0083e-11
AT3G09270	130.38	163.028	91.2803	49.6952	40.9023	40.1118	0.339779	5.41249e-12	3.53833e-11	62.7368	75.1399	60.9957	95.5797	99.7837	96.31	1.46664	9.98363e-07	1.0566e-05	89.7652	166.559	100.332	85.7019	92.335	56.5064	0.657617	0.186094	0.381056	107.97	131.044	122.372	93.411	74.7017	83.9598	0.697515	0.325112	0.569158
AT5G40316	0.0551302	0.0518586	0	0	0	0	0	0.507302	0.820256	0	0	0.0598312	0.0608726	0.0572936	0	1.97499	1	1	0	0.0402283	0	0	0	0	0	1	1	0	0	0	0	0	0	NA	1	1
AT3G45780	132.911	96.779	130.919	108.324	96.0016	104.241	0.855683	0.468176	0.777947	140.708	132.656	110.006	165.755	176.569	165.345	1.32423	0.000486754	0.00293011	133.094	98.7354	118.276	95.9766	91.0724	90.6571	0.793207	0.764571	1	133.801	120.968	108.68	87.6906	95.4468	87.2459	0.743937	0.763527	1
AT2G15010	3.03563	2.85548	1.72485	2.04636	0.359091	0.692413	0.406759	0.0389829	0.0886567	0.436148	0.383253	0.572953	0.218597	0.0685816	0	0.206254	0.00186615	0.00949375	8.9496	5.53772	10.8292	5.12132	6.11431	3.19795	0.570125	0.118059	0.260851	12.5591	12.7467	10.942	1.47167	0.368881	0.668793	0.0692274	6.45426e-29	9.4212e-28
AT1G09240	0.0637746	0.11998	0.154343	4.49081	5.70113	5.11898	45.2856	1.52831e-65	5.25633e-64	0.421493	0.238099	0.346064	1.40835	1.06044	0.872054	3.32205	4.9316e-07	5.47626e-06	0.22423	0.162876	0.357512	2.77559	2.86306	4.28163	13.3226	1.25015e-23	2.81741e-22	0.262425	0	0.198767	3.84647	4.57491	3.25854	25.3255	5.26367e-45	1.16592e-43
AT1G67810	34.1254	33.1006	23.5453	7.82658	6.506	6.06464	0.22471	1.89484e-24	2.2994e-23	20.2574	23.325	22.3817	24.5072	30.4187	30.1157	1.28921	0.00758773	0.0318505	24.1083	26.2508	19.6534	16.5361	16.4304	17.1794	0.716243	0.284065	0.535311	26.5907	31.1645	29.3423	12.9368	12.1913	13.3557	0.441848	1.72096e-08	8.84083e-08
AT1G22580	0	0	0	0	0	0	NA	1	1	0	0	0	0	0	0	NA	1	1	0	0	0	0	0	0	NA	1	1	0	0	0	0	0	0	NA	1	1
AT1G56360	0	0	0	0	0	0	NA	1	1	0	0	0	0	0	0	NA	1	1	0	0	0	0	0	0	NA	1	1	0	0	0.0354687	0	0	0	0	1	1
AT3G16840	17.1789	18.3674	15.7353	13.2494	13.9926	12.9606	0.783956	0.859132	1	15.7763	15.7131	15.157	15.5666	17.792	17.326	1.08657	0.364761	0.722683	12.2614	13.4239	12.9191	12.708	13.1159	17.4026	1.11973	0.0101653	0.0313142	15.1369	15.4784	14.1375	12.432	14.9793	14.1118	0.927833	0.0135909	0.0340848
AT4G14500	31.0425	33.3368	34.8319	35.2664	32.1631	34.1166	1.02353	0.00214758	0.00621025	36.1198	33.3568	30.9388	39.4663	39.9375	42.3696	1.21269	0.0156611	0.0586471	39.2577	36.6092	37.1599	33.0546	29.6925	33.3518	0.850231	0.739899	1	35.2099	33.384	32.9207	32.2574	30.4337	37.413	0.986106	0.00197198	0.00574746
AT3G27680	0	0	0	0	0	0	NA	1	1	0	0	0	0	0	0	NA	1	1	0	0	0	0	0	0	NA	1	1	0	0	0	0	0	0	NA	1	1
AT1G18835	5.99887	6.52065	7.09769	2.75586	2.48704	0.979105	0.317171	3.84515e-05	0.000140014	7.92943	6.30417	8.10182	5.00458	5.12596	6.21121	0.731652	0.0474291	0.147008	6.42801	8.17105	7.74483	5.87172	5.09333	4.4413	0.68951	0.414326	0.72933	9.46243	8.44463	6.9801	2.97288	2.1113	4.27819	0.376192	0.00104097	0.00315634
AT3G19710	0.466872	0.795987	0.423708	40.7552	43.5959	43.9955	76.0993	2.67859e-245	1.26769e-242	0.6612	0.702056	0.411679	14.7562	20.0445	15.9895	28.6153	7.6473e-112	5.03852e-109	0.263814	0.404551	0.297411	66.9857	52.9839	53.2028	179.309	7.48778e-182	1.25802e-178	0.36021	0.212114	0.254643	50.0763	73.4524	58.355	219.941	1.66026e-266	5.21382e-264
AT5G17480	0	0	0	0	0	0	NA	1	1	0	0	0	0	0	0	NA	1	1	0	0	0	0	0	0	NA	1	1	0	0	0	0	0	0	NA	1	1
AT3G53920	7.48965	6.89647	8.13034	22.6988	24.4096	22.8081	3.10513	7.683e-51	1.93092e-49	6.97811	8.09926	7.09885	10.2117	10.8436	10.7888	1.43596	2.81881e-05	0.000225787	7.02755	6.70528	6.26415	19.3773	16.6108	18.3348	2.71655	3.32345e-24	7.61763e-23	6.95257	7.983	6.72575	19.2105	18.3737	19.2095	2.6219	1.20731e-46	2.79778e-45
AT4G10890	3.5467	3.97632	3.35354	3.80989	2.99746	2.83427	0.886459	0.42294	0.713005	2.86192	3.79792	3.71486	3.96166	3.06442	3.6133	1.02551	0.948039	1	2.5686	3.46071	2.85835	2.35712	3.44682	3.70557	1.06997	0.133904	0.290606	3.30916	3.6189	3.93318	2.38286	3.97658	1.84596	0.755475	0.948942	1
AT3G29762	0	0	0	0	0	0	NA	1	1	0	0	0	0	0	0	NA	1	1	0	0	0	0	0	0	NA	1	1	0	0	0	0	0	0	NA	1	1
AT1G28440	55.5321	44.8652	63.6657	49.9967	43.7215	46.6804	0.85576	0.476429	0.788936	65.749	54.5638	47.6134	66.0753	70.2974	68.8275	1.22197	0.0265386	0.0913584	61.9761	51.8627	54.3137	41.2407	33.7856	29.9918	0.624541	0.0221159	0.0619386	59.8752	55.1901	52.7558	42.8474	44.5453	43.5397	0.780191	0.723511	1
AT1G01650	14.4714	13.6802	15.0171	8.23537	8.42999	8.34551	0.579376	0.000263011	0.000861459	16.3925	17.1454	15.3936	11.9147	11.8672	10.5479	0.701588	8.50067e-07	9.06216e-06	15.0966	15.5251	14.6218	8.2284	6.67128	6.10863	0.464338	3.33563e-06	2.00472e-05	14.9424	17.3588	14.7508	8.29923	8.12933	8.84021	0.537039	7.49509e-05	0.000266058
AT4G23493	3.20297	3.54852	2.54941	2.48304	5.09029	2.91259	1.12741	0.105826	0.216045	2.28488	1.83062	3.93956	5.81573	4.2163	5.26289	1.8988	0.00183048	0.00933065	2.64558	3.16819	1.95877	4.03081	5.167	4.09594	1.71035	0.000592725	0.00241649	2.4163	2.58703	2.12964	3.82396	4.9733	1.86346	1.49457	0.00529875	0.014368
AT1G25025	0	0	0	0	0	0	NA	1	1	0	0	0	0	0	0	NA	1	1	0	0	0	0	0	0	NA	1	1	0	0	0	0	0	0	NA	1	1
AT2G35859	0.112979	0.0425099	0.10937	0.0875852	0.351297	0.118542	2.10461	0.0240847	0.0573074	0.128004	0.074987	0.0735679	0.049899	0.0939304	0.183097	1.18212	0.725034	1	0.0226991	0.0824406	0.0460616	0.0710902	0.0863325	0.273747	2.85163	0.023477	0.065288	0.0929793	0.211186	0.0845097	0.0687145	0.063153	0.228997	0.928447	0.677031	1
AT3G50860	9.37862	10.6485	10.1075	5.44348	7.3474	5.88118	0.619623	0.0485203	0.108302	6.91789	8.87521	10.4567	10.3151	9.86088	9.79635	1.14181	0.312987	0.643312	7.17649	7.80591	9.59649	7.83769	8.57334	12.2794	1.16728	0.0309534	0.0827798	9.23341	10.6525	8.3124	5.79324	5.29023	5.69293	0.594944	0.0444079	0.10004
AT1G72290	2.7818	1.53265	3.57773	0	0	0	0	8.47815e-24	1.0024e-22	2.32629	2.04416	2.24268	0	0	0	0	6.5607e-37	5.31211e-35	2.11583	1.18892	1.78221	0	0	0	0	1.07445e-18	1.92041e-17	2.77992	2.80627	2.82395	0	0	0	0	6.09799e-37	1.12154e-35
AT5G64500	34.9107	33.3065	37.2076	27.6477	22.7289	24.0167	0.705653	0.139459	0.274717	33.7932	35.4126	34.9693	34.2057	31.3962	34.0102	0.9562	0.391778	0.761293	26.1947	25.6885	26.9691	18.3176	18.4536	17.497	0.688225	0.102841	0.232266	37.7496	36.2067	37.4096	23.6836	25.0296	20.2662	0.619395	0.00765426	0.0201393
AT5G06730	2.51983	2.12788	2.32844	0.665949	0.511955	0.96142	0.306662	3.41772e-07	1.5467e-06	1.56805	2.1381	1.46058	2.11834	2.94605	2.75533	1.51348	0.0101683	0.0406813	0.6616	1.42082	0.788011	0.780766	0.218808	0.520356	0.529513	0.199501	0.404345	1.14882	1.21918	1.46362	0.812727	0.720271	0.556206	0.545254	0.100752	0.207126
AT3G03490	34.1537	42.0833	34.1671	15.1501	14.1923	13.4589	0.387678	2.22523e-14	1.67801e-13	28.7172	34.5709	43.1725	26.5021	25.5982	28.8947	0.760797	0.00447382	0.0201703	26.4042	28.1089	30.3996	12.9571	17.5517	19.5444	0.589467	0.0118697	0.0359061	33.6369	32.2396	33.8963	13.7207	15.2128	13.9901	0.430213	2.66943e-11	1.69658e-10
AT5G53350	51.7261	54.9232	53.4263	45.8268	46.7561	47.4218	0.874617	0.238074	0.438705	55.0025	54.4245	53.0146	48.1278	49.9204	49.2679	0.906886	0.092431	0.251936	53.8255	54.5103	56.059	47.2594	43.8757	43.5083	0.819024	0.990712	1	55.9763	59.8482	57.7141	50.7642	46.4968	51.8365	0.85916	0.0916803	0.19061
AT5G23340	23.5499	31.7547	20.1316	12.1465	12.3827	12.4295	0.489933	1.30483e-05	5.02577e-05	19.0744	23.5168	23.9091	18.2964	17.9114	20.1263	0.847126	0.0329546	0.10898	16.9322	17.1843	17.0103	9.80917	13.7188	16.3935	0.780834	0.718337	1	20.2699	19.5499	24.7719	11.4065	9.86406	11.1072	0.501269	2.10331e-05	7.98864e-05
AT5G19880	0.798461	0.600861	0.494688	0.165064	0.173791	0.201066	0.285068	0.000957358	0.00291651	0.301549	0.503458	0.277294	0.352651	0.165959	0.452901	0.897634	0.753785	1	0.288758	0.396191	0.195319	0.0669888	0.0610138	0.0644885	0.218673	0.00470947	0.0158121	0.262845	0.364838	0.597256	0.0971253	0.148774	0.188812	0.354884	0.0501724	0.111597
AT2G07690	4.43417	3.97385	4.79199	6.31251	7.18206	6.37816	1.50551	1.54825e-09	8.52158e-09	4.2779	4.12028	3.16735	6.32033	6.40117	5.66723	1.58996	6.44129e-06	5.90237e-05	3.70931	4.71808	3.92787	7.05139	7.26953	5.84404	1.63209	4.22037e-07	2.85568e-06	3.91461	4.40382	3.71884	5.75334	8.27703	6.30492	1.68936	5.49896e-12	3.67348e-11
AT3G06610	40.3946	52.6591	30.8109	30.9	31.3544	31.4599	0.756587	0.673594	1	28.9833	32.6744	43.2579	27.0634	32.5822	34.8894	0.901057	0.28535	0.600858	30.8974	42.716	30.015	28.6992	41.4253	57.7186	1.23367	0.0140026	0.0415198	33.5987	31.3842	36.3417	29.2478	27.7673	31.5021	0.873601	0.137216	0.271599
AT1G11400	30.4846	32.2681	32.9053	17.8994	17.1116	16.9036	0.54271	5.21579e-06	2.09918e-05	31.0442	31.0817	34.8174	26.2225	23.7787	24.1252	0.764638	0.000249577	0.00162242	23.7875	26.8049	25.8338	14.3463	16.35	17.2811	0.627762	0.0218963	0.0613899	26.6811	27.4748	28.7848	16.2954	14.8148	17.6816	0.588273	0.00510265	0.013889
AT4G32475	0	0	0	0	0	0	NA	1	1	0	0	0	0	0	0	NA	1	1	0	0	0	0	0	0	NA	1	1	0	0	0	0	0	0	NA	1	1
AT1G43205	0	0	0	0	0	0	NA	1	1	0	0	0	0	0	0	NA	1	1	0	0	0	0	0	0	NA	1	1	0	0	0	0	0	0	NA	1	1
AT1G53705	0	0	0	0	0	0	NA	1	1	0	0	0	0	0	0	NA	1	1	0	0	0	0	0	0.169079	NA	0.516716	0.854684	0	0	0	0	0	0	NA	1	1
AT3G57800	25.6208	21.3749	28.0878	32.7825	30.7109	30.3566	1.24994	8.69429e-07	3.802e-06	32.807	28.1587	25.5595	30.346	31.7019	30.4578	1.06912	0.5194	0.918767	31.6837	21.6703	25.2069	28.9525	23.7213	24.9259	0.987765	0.146043	0.311774	27.3998	22.2866	23.0656	28.7612	28.4578	32.0895	1.22757	4.93775e-08	2.43318e-07
AT4G35110	14.4478	17.3267	12.5246	6.96271	4.821	5.19116	0.383188	4.19322e-10	2.40076e-09	11.2286	11.4856	12.2262	7.87374	8.44881	8.82274	0.719663	5.01169e-05	0.000381433	11.7837	11.2544	10.0619	5.45654	7.76539	7.05856	0.612705	0.0322542	0.0857849	12.521	11.9643	13.4944	4.54429	4.11157	4.57073	0.348255	8.67463e-14	6.47169e-13
AT1G75560	20.679	20.8096	17.2507	19.0436	23.5188	22.8913	1.11431	0.000649504	0.00202342	18.8429	19.5744	19.8215	22.2506	23.5386	22.6043	1.17436	0.0504446	0.154572	15.8938	19.5251	18.1348	20.2601	19.5135	19.1396	1.10008	0.00986678	0.0305148	20.2735	17.3526	19.7936	18.3451	18.4635	20.3007	0.994594	0.00266955	0.00762322
AT5G20990	30.6817	37.9557	27.8164	21.0682	20.4413	20.2358	0.640154	0.0182057	0.0444939	28.4088	28.7424	25.5615	24.3986	25.6036	25.2973	0.910373	0.123982	0.319512	24.8344	29.8264	27.0095	21.38	19.5862	18.7016	0.730594	0.2989	0.559378	27.1733	31.3697	30.7776	20.2021	19.056	20.0345	0.663817	0.079125	0.167028
AT5G45480	24.0062	24.0377	22.0895	11.3448	10.4249	11.397	0.47291	2.10412e-10	1.23304e-09	20.8514	18.6658	16.7702	14.1153	14.2839	13.1648	0.738424	3.76838e-05	0.00029393	18.7136	19.0265	17.3958	12.4549	11.4715	9.06665	0.598396	0.0079525	0.0251762	24.023	22.1582	22.2257	12.2146	13.8242	13.6025	0.579493	0.000441955	0.00141461
AT2G29270	0.0669902	0	0	0.346219	0.260373	0.0702887	10.1042	0.00970565	0.0250445	0	0.0555786	0	0.147936	0.069619	0	3.91436	0.632781	1	0	0.0977649	0	0.281015	0.191963	0	4.83791	0.0645371	0.156035	0.0689141	0	0	0	0	0.113151	1.64192	1	1
AT3G52190	17.627	18.7469	14.6554	10.1906	8.08557	8.19218	0.51869	2.40777e-05	8.99555e-05	15.5181	15.0195	18.814	14.8456	12.5425	12.9483	0.817326	0.0173832	0.0639842	15.607	14.3108	15.7812	8.29914	9.70776	9.21852	0.595756	0.00805429	0.0254696	15.0021	16.4911	14.7821	7.94132	7.19995	7.08568	0.48032	1.39584e-06	5.99248e-06
AT2G43570	87.0536	88.0939	57.4464	6.01754	4.70649	5.131	0.0681661	5.40968e-81	2.52117e-79	31.8069	38.9618	20.5128	22.7982	24.6846	25.3166	0.797526	0.049014	0.151056	29.1634	69.6399	40.4286	7.16356	5.30125	5.99499	0.132583	1.57973e-20	3.10604e-19	51.0652	85.6064	74.1263	11.6845	7.41233	10.456	0.140196	1.17102e-33	1.96743e-32
AT3G47090	0	0.0742451	0.0764072	0.0339935	0.132936	0.0966179	1.74938	0.0862533	0.179973	0	0.0218279	0.0142765	0.0726252	0.0956974	0.0799462	6.87641	0.00154516	0.008036	0.0264298	0.0575942	0.0670402	0.124161	0.0502609	0.0796849	1.68211	0.14723	0.31383	0.0135326	0.0683045	0.0327998	0.0666735	0.0490217	0.0111098	1.10614	0.519048	0.836581
AT5G22990	0	0	0	0	0	0	NA	1	1	0	0	0	0	0	0	NA	1	1	0	0	0	0	0	0	NA	1	1	0	0	0	0	0	0	NA	1	1
AT4G01830	0	0	0	0.0278906	0.0755103	0.0452984	NA	8.34405e-05	0.000291604	0.0101904	0.0268637	0.0117135	0	0	0.0218645	0.448341	0.467839	0.865377	0.0216849	0.0157514	0.0550046	0.033957	0.103094	0.021793	1.71833	0.208047	0.418861	0	0.0112084	0.0269113	0.0109407	0.0301657	0.0638066	2.7522	0.0790588	0.166899
AT4G19480	0	0	0	0	0	0	NA	1	1	0	0	0	0	0	0	NA	1	1	0	0	0	0	0	0	NA	1	1	0	0	0	0	0	0	NA	1	1
AT1G16450	0	0	0	0	0	0	NA	1	1	0	0	0	0	0	0	NA	1	1	0	0	0	0	0	0	NA	1	1	0	0	0	0	0	0	NA	1	1
AT2G18150	12.0631	14.4692	9.1135	4.78303	3.57226	4.11856	0.34994	1.68603e-09	9.25721e-09	5.90563	5.98371	5.88779	4.12272	5.20693	4.71932	0.790284	0.0213806	0.0762181	8.36729	11.5735	7.64387	5.92376	5.18202	6.18594	0.626861	0.0885675	0.20468	7.22246	7.15836	7.87747	2.1027	2.08117	4.98605	0.411978	0.00471858	0.0129094
AT2G29260	0.284708	0.569102	0.48232	1.10357	1.90886	0.970862	2.98122	1.00732e-06	4.37538e-06	0.470416	0.324787	0.424855	0.8645	0.702717	0.612802	1.78681	0.0248166	0.0863684	0.500514	0.701158	0.652924	1.67951	1.63168	1.79647	2.75405	1.02217e-07	7.45053e-07	0.475938	0.62828	0.443676	1.26263	1.12728	1.11207	2.26242	8.71706e-07	3.8269e-06
AT4G37590	27.1646	26.3416	24.6997	24.2778	18.5624	20.4928	0.809824	0.887237	1	25.4497	26.6317	22.9414	23.881	23.5667	22.9832	0.938793	0.264648	0.5671	37.0637	28.1873	30.851	17.3157	23.3697	22.9645	0.662317	0.0850982	0.197805	25.2697	25.9157	25.848	17.0772	20.7487	18.0297	0.725082	0.521176	0.83955
AT5G06620	2.19665	2.25413	2.74507	2.01253	2.32849	2.13718	0.900269	0.443461	0.743201	2.37565	3.47923	2.8174	2.46955	2.86394	2.14405	0.862234	0.281355	0.594597	1.56473	3.23491	2.32034	2.38743	2.13634	1.89511	0.90153	0.688537	1	2.09539	2.28115	2.73852	1.25504	1.786	1.82142	0.683404	0.61354	0.962293
AT1G01800	43.09	51.3576	40.0616	51.1249	50.399	46.5829	1.10109	0.000300243	0.000976743	34.8914	36.8039	41.2487	46.015	46.969	45.8515	1.22924	0.0131592	0.0507432	37.3426	42.4356	40.1454	51.8515	60.1256	67.6178	1.49758	1.70003e-07	1.2077e-06	39.3981	40.7894	40.0973	45.2615	39.3322	45.0367	1.0777	1.32674e-05	5.15567e-05
AT1G30560	0.260008	0.146747	0.22653	0	0.0202116	0.109124	0.20423	0.00910764	0.0235847	0.245488	0.237288	0.141089	0	0.24319	0.0790075	0.516453	0.123043	0.31772	0.0522389	0.28459	0.185509	0.163605	0.124177	0.0524995	0.651459	0.697246	1	0.187232	0.135005	0.226903	0.0263563	0.0968923	0.0439172	0.304414	0.0621798	0.135243
AT5G52552	24.7086	27.1663	26.4708	14.0966	13.1492	14.9106	0.538083	3.42386e-06	1.40406e-05	24.7787	27.1932	28.0592	23.2835	20.533	22.7286	0.83149	0.00879687	0.0360347	22.8642	21.7427	22.918	9.66303	13.0047	14.6709	0.55296	0.00189366	0.006936	23.2253	24.4928	23.4314	11.0594	13.3033	9.98843	0.482803	1.36311e-07	6.46391e-07
AT4G31630	0.0258994	0.170537	0.0501438	0.0334633	0	0	0.13571	0.0899391	0.18684	0	0.0214875	0.0281078	0.0285971	0.0807472	0.0786995	3.79156	0.194326	0.453108	0.0520353	0.188987	0	0.135806	0.0989542	0.156884	1.62493	0.282686	0.533402	0.0266432	0.0806872	0.161441	0	0.0241286	0.131238	0.578061	0.831895	1
AT3G62230	0	0	0	0	0	0	NA	1	1	0	0	0	0	0	0	NA	1	1	0	0	0	0	0	0	NA	1	1	0	0	0	0	0	0	NA	1	1
AT1G41830	44.9476	37.9108	57.8411	49.1094	49.4432	50.6189	1.06021	0.00667902	0.0177176	62.4917	54.9129	50.5373	56.631	63.8776	56.1472	1.05189	0.655419	1	49.8772	40.5897	43.9071	45.1564	34.0039	27.9623	0.797198	0.830403	1	55.3394	49.6591	47.3128	52.6934	53.7078	54.7261	1.05788	1.28854e-05	5.01301e-05
AT1G18191	0	0	0	0	0	0	NA	1	1	0.407581	0.119384	0	0.158884	0	0	0.301508	0.389223	0.757877	0	0	0	0	0	0	NA	1	1	0	0	0	0	0	0	NA	1	1
AT2G26580	2.99494	2.44434	2.85662	15.5923	15.9886	18.6234	6.0517	3.30575e-54	8.90777e-53	3.3267	2.92325	4.73208	6.56516	6.7742	5.97786	1.75898	0.000126942	0.000884225	3.36257	2.8603	2.37922	18.2446	17.4166	20.4984	6.5286	1.34048e-38	5.40731e-37	3.26219	3.01868	2.30613	12.7686	13.8278	13.9486	4.72167	8.72185e-42	1.79139e-40
AT1G08440	0	0.0248962	0	0	0.0411479	0	1.65278	1	1	0	0	0	0	0	0	NA	1	1	0.0797633	0.0193128	0.0539527	0	0.0252806	0	0.165202	0.24634	0.481765	0	0.0549702	0	0	0	0	0	0.508548	0.822381
AT3G33112	0	0	0	0	0	0	NA	1	1	0	0	0	0	0	0	NA	1	1	0	0	0	0	0	0	NA	1	1	0	0	0	0	0	0	NA	1	1
AT5G34820	0	0	0	0	0	0	NA	1	1	0	0	0	0	0	0	NA	1	1	0	0	0	0	0	0	NA	1	1	0	0	0	0	0	0	NA	1	1
AT2G32415	3.56989	3.34512	3.25645	3.10455	2.54023	3.155	0.865145	0.489938	0.807618	3.44832	3.83891	3.38255	4.00237	2.98225	3.0457	0.940068	0.457039	0.851389	3.14481	3.50664	3.75056	2.56307	3.58037	3.25753	0.903765	0.509321	0.854684	2.82493	3.3365	3.37212	2.88104	3.30023	1.89011	0.846629	0.474441	0.787579
AT5G58250	28.5171	21.5121	37.286	106.35	114.833	111.428	3.8093	4.72692e-37	8.57635e-36	28.2359	27.9994	33.8125	53.314	67.4512	63.021	2.04098	1.40769e-14	3.63017e-13	33.6699	33.7805	31.1422	131.035	104.269	98.2886	3.38354	1.67995e-31	5.25114e-30	38.5275	40.0945	32.0889	117.505	133.311	114.007	3.29528	3.91232e-70	1.44147e-68
AT5G32161	0	0	0	0	0	0	NA	1	1	0	0	0	0	0	0	NA	1	1	0	0	0	0	0	0	NA	1	1	0	0	0	0	0	0	NA	1	1
AT1G41798	0	0	0	0	0	0	NA	1	1	0	0	0	0	0	0	NA	1	1	0	0	0	0	0	0	NA	1	1	0	0	0	0	0	0	NA	1	1
AT2G25565	0	0.120753	0	0	0.0498944	0	0.413194	1	1	0	0	0.208976	0	0	0	0	0.263768	0.56574	0	0.0468358	0	0	0	0	0	1	1	0	0.0666547	0	0	0	0.054207	0.813252	1	1
AT2G05752	0	0	0	0	0	0	NA	1	1	0	0	0	0	0	0	NA	1	1	0	0	0	0	0	0	NA	1	1	0	0.0696844	0	0	0	0	0	1	1
AT4G24130	20.8837	30.4637	14.5722	16.5047	18.8296	20.3547	0.844803	0.69219	1	7.4566	10.3781	12.0225	17.382	20.4362	18.4684	1.88519	3.21864e-07	3.69122e-06	9.9038	20.3054	13.344	26.2924	31.4909	26.0602	1.92508	3.06972e-07	2.10895e-06	14.0678	18.9349	23.0617	30.518	17.53	25.8736	1.31851	0.000280632	0.000921777
AT2G07185	0	0	0	0	0	0	NA	1	1	0	0	0	0	0	0	NA	1	1	0	0	0	0	0	0	NA	1	1	0	0	0	0	0	0	NA	1	1
AT5G21970	2.07982	2.32466	3.26876	3.44598	3.40467	2.49031	1.21734	0.00868766	0.0225649	2.37952	2.35484	2.86793	2.75575	3.12773	2.94928	1.16185	0.270993	0.577676	2.87588	2.66033	2.61864	2.74568	3.55251	4.24888	1.29335	0.00907473	0.0283312	2.81917	2.74426	2.71489	1.90983	3.64729	2.41775	0.963344	0.171822	0.330314
AT1G49520	4.3228	4.3467	4.21354	3.38968	3.29079	2.84651	0.739498	0.559719	0.887783	4.30658	4.79838	4.23844	4.08179	3.93475	3.38202	0.854247	0.124652	0.320643	4.073	4.19852	4.70986	2.46992	3.47409	2.91949	0.682786	0.283879	0.535051	3.7109	4.30334	4.08832	2.44782	3.61063	2.66883	0.721111	0.725656	1
AT3G05630	2.19481	1.78644	1.49719	0.925679	0.937046	1.12161	0.544742	0.0102286	0.0262447	2.30846	2.07567	1.46867	1.95883	2.18639	1.71628	1.00149	0.91626	1	2.30765	2.19071	2.34138	1.26417	1.05365	1.01033	0.486589	0.000975537	0.0037975	1.98878	2.16115	1.70128	0.80693	0.720431	0.960416	0.425173	7.82204e-05	0.00027702
AT1G44608	10.1306	7.14707	14.1267	6.46673	5.29688	4.42893	0.515614	0.015429	0.0382589	16.1692	12.2571	11.7143	12.7172	14.0375	9.58932	0.905417	0.358553	0.714682	8.72304	7.83228	7.37544	4.3635	4.78068	2.13076	0.471148	0.0108991	0.0333332	11.166	10.7082	13.5318	5.13457	4.32574	3.8195	0.375073	9.26363e-07	4.05308e-06
AT3G25099	0	0	0	0	0	0	NA	1	1	0	0	0	0	0	0	NA	1	1	0	0	0	0	0	0	NA	1	1	0	0	0	0	0	0	NA	1	1
AT5G52010	5.80782	6.38616	5.77629	12.0955	12.8226	12.7719	2.09735	4.62935e-22	5.07522e-21	5.3583	5.54455	5.58353	7.46692	7.63423	7.27947	1.35752	0.00174793	0.00897389	4.90191	5.16681	3.7572	10.0122	11.8803	11.1379	2.38902	7.98749e-14	1.04393e-12	7.22956	5.89355	6.21559	13.0379	12.3286	12.9678	1.98226	9.77458e-20	9.79849e-19
AT2G36710	0.588224	0.342529	0.515198	0.144765	0.087096	0.0587797	0.201003	9.25559e-05	0.00032172	0.555376	0.697174	0.486386	0.587637	0.407538	0.482318	0.849654	0.429759	0.813611	0.168831	0.102196	0.0570996	0.0293753	0.187286	0	0.660297	0.866584	1	0.172891	0.0872647	0.104761	0.0567873	0.0782867	0.0709682	0.564628	0.667854	1
AT4G06508	0	0	0	0	0	0	NA	1	1	0	0	0	0	0	0	NA	1	1	0	0	0	0	0	0	NA	1	1	0	0	0	0	0	0	NA	1	1
AT5G19310	4.51145	4.59361	4.99453	5.22442	5.15785	4.65805	1.06672	0.00235136	0.00674899	4.44078	4.38004	3.75024	5.47155	5.02516	5.09218	1.24006	0.0210944	0.0753094	3.9776	4.13249	4.3537	4.05175	4.49261	4.30027	1.03056	0.0679235	0.163073	3.8634	4.47319	4.0238	4.3907	5.90209	4.12422	1.16639	0.000124964	0.00043129
AT3G43530	0	0	0.0208797	0	0	0	0	1	1	0	0	0	0	0	0	NA	1	1	0	0	0.0659519	0	0	0	0	0.279782	0.530753	0.0221882	0	0	0	0	0	0	1	1
AT2G14661	0.0710502	0.601504	0.0687801	0	0.110461	0	0.149003	0.0891541	0.185381	0.0670825	0	0	0	0.0738383	0.215898	4.3191	0.388948	0.757877	0	0.155535	0.144836	0.0745116	0	0	0.248066	0.402127	0.712898	0	0	0.088577	0	0	0	0	1	1
AT2G32380	15.1667	24.3284	14.167	14.3018	11.8725	10.4973	0.683381	0.288077	0.514072	15.4754	13.5986	16.5177	16.7465	15.6513	16.6019	1.07475	0.564846	0.975528	13.846	16.2317	13.289	14.1755	17.3843	23.2634	1.26418	0.00512295	0.0170353	17.6278	15.1423	17.5148	10.4112	10.9568	12.6291	0.676088	0.32776	0.573345
AT5G16390	37.1009	33.6528	41.3343	61.3878	61.128	60.1791	1.62992	1.31332e-16	1.11948e-15	35.3099	36.9057	35.5689	47.564	51.7651	51.4384	1.39879	7.07336e-06	6.42202e-05	37.7865	37.708	35.9133	62.2761	58.6587	55.4199	1.58297	8.8677e-10	8.18381e-09	36.0244	34.4844	36.544	59.3179	70.489	58.5327	1.75931	7.52137e-28	1.05658e-26
AT3G06240	8.96131	9.13197	8.1328	4.73391	5.75062	5.70519	0.617314	0.0218338	0.0524416	8.52698	8.20923	9.34554	8.86402	9.53124	7.84765	1.00618	0.915686	1	8.65058	9.05928	7.73043	6.92605	6.28599	6.12566	0.760121	0.56397	0.917346	8.30641	9.11218	8.08799	6.05589	5.50052	5.59729	0.672521	0.243605	0.447085
AT4G14620	13.1878	13.0776	14.055	10.9561	9.82993	8.61264	0.729127	0.340699	0.594032	14.383	12.7614	11.6639	16.2217	13.5772	14.731	1.14743	0.160527	0.39013	12.1584	10.1807	11.2809	6.92806	8.78237	10.5517	0.781146	0.729918	1	13.6172	13.4391	11.8314	10.1697	10.449	8.61862	0.751839	0.896026	1
AT1G36100	0	0	0	0	0	0	NA	1	1	0	0	0	0	0	0	NA	1	1	0	0	0	0	0	0	NA	1	1	0	0	0	0	0	0	NA	1	1
AT5G33025	0	0	0	0	0	0	NA	1	1	0	0	0	0	0	0	NA	1	1	0	0	0	0	0	0	NA	1	1	0	0	0	0	0	0	NA	1	1
AT2G23171	0	0	0	0	0	0	NA	1	1	0	0	0	0	0	0	NA	1	1	0	0	0	0	0	0	NA	1	1	0	0	0	0	0	0	NA	1	1
AT5G66950	22.7557	24.1442	21.6852	13.3097	11.2601	11.5145	0.526125	4.18722e-07	1.88125e-06	22.5823	21.3052	19.7834	17.318	15.1555	14.3498	0.735395	2.06946e-05	0.000171023	21.1144	16.7297	18.4427	8.91704	10.6575	11.8079	0.557546	0.00142602	0.00536828	21.7983	21.3696	23.3969	10.9877	13.2784	8.34848	0.489968	5.90157e-06	2.37889e-05
AT3G06930	8.97569	8.96147	10.1752	10.4526	8.87454	9.89265	1.03939	0.00509896	0.0138274	9.36651	8.88379	9.14291	12.9533	12.3758	10.8857	1.32204	0.00127515	0.00681312	10.4997	10.1546	9.52964	9.86711	9.11863	7.76996	0.886421	0.530869	0.873226	8.54501	9.89333	8.12244	8.16064	10.7826	9.32578	1.06431	0.000878886	0.00269529
AT4G03700	0	0	0	0	0	0	NA	1	1	0	0	0	0	0	0	NA	1	1	0	0	0	0	0	0	NA	1	1	0	0	0	0	0	0	NA	1	1
AT2G04790	1.23668	1.56597	1.51948	22.6158	11.0553	17.3176	11.7971	4.66959e-44	1.02554e-42	0.763444	1.22333	1.29051	2.15328	1.33464	1.20444	1.43178	0.132783	0.337082	1.62458	1.04123	1.01808	6.73405	22.4438	31.165	16.3802	1.45104e-19	2.71027e-18	1.61471	1.33365	1.30456	9.3537	17.8137	7.11011	8.05976	1.10109e-23	1.31295e-22
AT3G22460	22.4272	29.5543	19.9431	5.51946	4.49903	4.98825	0.208645	1.25155e-27	1.71301e-26	19.5485	19.9502	20.1521	17.5359	13.9629	16.1212	0.798313	0.00445076	0.0200717	19.9687	23.1775	25.2115	7.55092	8.3253	7.02563	0.335029	3.27419e-12	3.82011e-11	18.854	21.2508	20.7442	5.41283	4.62169	5.29523	0.251931	5.70715e-25	7.17977e-24
AT1G77080	47.6637	55.1263	43.4088	30.657	29.3323	30.7083	0.620371	0.0049038	0.0133359	43.7849	46.7421	48.8542	39.3944	36.0281	37.4084	0.809513	0.0020233	0.0101777	25.3407	24.0765	21.8047	10.6695	17.2392	20.2611	0.676333	0.204855	0.41345	42.8318	43.9615	41.265	27.6542	24.4747	26.3651	0.612955	0.00714762	0.0189229
AT5G05090	6.69053	4.60137	7.66825	4.03682	2.96842	4.13913	0.587779	0.0521742	0.115438	9.53496	7.85493	7.22678	7.0738	6.13314	6.90462	0.816989	0.0420538	0.133273	7.45025	5.66502	6.85148	4.8652	3.76807	2.9631	0.580784	0.0501837	0.125888	9.67471	7.93111	9.0885	4.73461	4.49841	5.75702	0.561544	0.0190091	0.0462993
[truncated: 32,010 more rows]

## Sheet: 2.All m6A-peaks
chr	start	end	ID	Gene_region		m6A_Intensity_Col_B1	m6A_Intensity_Col_B2	m6A_Intensity_Col_D1	m6A_Intensity_Col_D2	m6A_Intensity_cry1cry2_B1	m6A_Intensity_cry1cry2_B2	m6A_Intensity_cry1cry2_D1	m6A_Intensity_cry1cry2_D2	m6A_Intensity_fio1_B1	m6A_Intensity_fio1_B2	m6A_Intensity_fio1_D1	m6A_Intensity_fio1_D2	m6A_Intensity_mta_B1	m6A_Intensity_mta_B2	m6A_Intensity_mta_D1	m6A_Intensity_mta_D2	m6A_Intensity_spa123_B1_1	m6A_Intensity_spa123_B1_2	m6A_Intensity_spa123_D1_1	m6A_Intensity_spa123_D1_2
[truncated: 12,916 more rows]

[truncated: 14 more sheets: 3. WT Blue vs dark up peaks, 4. cry Blue vs dark up peaks, 5. fio1 Blue vs dark up peaks, 6. mta Blue vs dark up peaks, 7. spa123 Blue vs dark up peaks, 8. Translatome dataset, 9. Proteome datasets, 10. Three types genes, 11. CHR genes, 12. CSE genes, 13.  CSE datasets, 14. Primers used, 15.RNA substrates, 16.The exact P values ]
