# Supplementary material for: Light-induced LLPS of the CRY2/SPA1/FIO1 complex regulating mRNA methylation and chlorophyll homeostasis in Arabidopsis
Source: Nat Plants. 2023 Dec 8;9(12):2042–58. doi: 10.1038/s41477-023-01580-0 (PMC10724061; doi:10.1038/s41477-023-01580-0)
Supplement: Supplementary file 6 — Statistical source data for Figs. 1–4 and Extended Data Figs. 1–7. [file 41477_2023_1580_MOESM6_ESM.xlsx]

## Sheet: Fig. 1a
Sample	Total chlorophyll contents (mg/g FW)
WT-dark	0.00105677
	0.00174911
	0.00114231
fio1-1-dark	0.00113349
	0.000939844
	0.000765545
fio1-2-dark	0.000544241
	0.000430742
	0.000679909
cry1cry2-dark	0.000238218
	0.000230155
	0.000219559
fio1cry1cry2-dark	0.000944764
	0.000880768
	0.0012218
WT-Light day 1	0.328867
	0.260113
	0.267775
fio1-1-light day 1	0.173753
	0.170967
	0.168762
fio1-2-light day 1	0.181213
	0.185938
	0.195871
cry1cry2-light day 1	0.22031
	0.213534
	0.216553
fio1cry1cry2-light day 1	0.210819
	0.204251
	0.21271
WT-Light day 2	0.588754
	0.557256
	0.506548
fio1-1-light day 2	0.387813
	0.350569
	0.339642
fio1-2-light day 2	0.461159
	0.440057
	0.433933
cry1cry2-light day 2	0.276793
	0.314734
	0.307364
fio1cry1cry2-light day 2	0.30335
	0.283682
	0.277179
WT-Light day 3	0.579923
	0.609696
	0.548981
fio1-1-light day 3	0.389856
	0.398501
	0.394712
fio1-2-light day 3	0.537058
	0.494885
	0.485497
cry1cry2-light day 3	0.317223
	0.34299
	0.282928
fio1cry1cry2-light day 3	0.308889
	0.295928
	0.321081
WT-Light day 4	0.626534
	0.654057
	0.62726
fio1-1-light day 4	0.435404
	0.446373
	0.399124
fio1-2-light day 4	0.488354
	0.516742
	0.56625
cry1cry2-light day 4	0.330534
	0.321338
	0.290994
fio1cry1cry2-light day 4	0.3308
	0.34546
	0.31153
WT-Light day 5	0.679622
	0.642775
	0.624306
fio1-1-light day 5	0.391
	0.423348
	0.439711
fio1-2-light day 5	0.585187
	0.534559
	0.553293
cry1cry2-light day 5	0.342582
	0.356289
	0.298071
fio1cry1cry2-light day 5	0.297539
	0.29948
	0.347682
WT-Light day 6	0.669889
	0.70519
	0.723874
fio1-1-light day 6	0.447241
	0.455271
	0.473252
fio1-2-light day 6	0.565012
	0.575206
	0.526495
cry1cry2-light day 6	0.347616
	0.353286
	0.392267
fio1cry1cry2-light day 6	0.371358
	0.316561
	0.367128
WT-Light day 7	0.688752
	0.728666
	0.755456
fio1-1-light day 7	0.478773
	0.450061
	0.452296
fio1-2-light day 7	0.498423
	0.553938
	0.555484
cry1cry2-light day 7	0.432735
	0.362434
	0.397057
fio1cry1cry2-light day 7	0.356442
	0.311825
	0.32609

## Sheet: Fig. 1b
Total chlorophyll contents (mg/g FW) in differernt genotypes under LD conditions
WT	fio1-1	fio1-2	cry1cry2	fio1-1cry1cry2
1.6657	0.980207	0.818316	1.24057	1.27419
2.45766	1.12966	1.36404	1.37638	1.04322
1.84369	1.05471	1.30295	1.14829	0.976041
1.88367	1.20406	1.18128	1.36201	1.12111
1.75496	1.09937	0.970505	1.38918	1.10516
1.86766	1.11444	1.14575	1.4488	1.2264
1.74195	1.043	1.22061	1.25183	1.15232
1.69442	1.14892	1.25223	1.28357	1.08244
2.05356	1.10825	1.23521	1.33461	1.05151
1.58163	1.03537	1.16575	1.3036	1.09165
1.77128
2.22257
2.34316
2.18418
1.81183
1.6794
1.4415
1.9381
1.41625
1.62162
Total chlorophyll contents (mg/g FW) in differernt genotypes under SD conditions
WT	fio1-1	fio1-2	cry1cry2	fio1-1cry1cry2
1.13151	0.648201	0.884721	0.798885	0.638738
0.907052	0.619963	0.735642	0.927211	0.552003
1.15752	0.663163	0.72736	0.854156	0.700827
1.26787	0.781366	0.979953	0.946174	0.642338
1.02417	0.851562	0.72687	1.09731	0.648142
1.25557	0.69762	0.765618	0.853249	0.672145
1.08852	0.628412	0.774135	0.928041	0.744478
1.03839	0.671607	0.843456	0.878849	0.694588
1.13283	0.700852	0.936371	0.995787	0.707788
1.10562	0.745175	0.782096	0.848591	0.799754
1.03172
1.38272
1.09508
0.813756
0.801888
1.10815
1.12553
1.27157
0.943592
1.35601

## Sheet: Fig.1c
Total chlorophyll content of 6-day-old WT and mutant seedlings grown under blue light with indicated fluence rates
	Light intensities
Samples	0					5					10					20					40
WT	-0.0130971	0.00201231	-0.000552	-0.017865	0.0019315	0.267366	0.276158	0.282297	0.24625	0.300565	0.373507	0.338576	0.404924	0.374964	0.439426	0.386226	0.414552	0.498314	0.479778	0.478779	0.574854	0.461155	0.557038	0.63937	0.515882
mta	0.00447062	0.00336038	-0.0076936	-0.0011903	0.0169121	0.278884	0.264719	0.216078	0.276093	0.352982	0.400023	0.336064	0.352581	0.355057	0.366426	0.418147	0.44095	0.482883	0.460874	0.529196	0.459962	0.485046	0.442642	0.526714	0.577305
fio1-1	0.0172245	-0.0025406	0.0103265	-0.0025654	-0.0023633	0.19958	0.233496	0.213298	0.204077	0.149257	0.273168	0.324653	0.315563	0.322523	0.297099	0.196862	0.26781	0.339283	0.360304	0.229918	0.337521	0.382064	0.389747	0.433604	0.36222
cry1 cry2	0.000888214	0.0076	0.00067042	-0.00221	0.0211341	0.0975907	0.086971	0.114664	0.0882725	0.100059	0.180839	0.164884	0.160409	0.17969	0.144138	0.215796	0.143055	0.208752	0.116972	0.114925	0.256911	0.211166	0.1725	0.249725	0.240776
cry1 cry2 fio1	0.000974091	0.00792	0.00048819	0.00030745	0.00742125	0.101344	0.090316	0.123837	0.105927	0.108064	0.183994	0.205999	0.177988	0.175457	0.135258	0.179888	0.160762	0.154393	0.167711	0.129724	0.219802	0.203247	0.166032	0.248536	0.281788

## Sheet: Fig2. m
Photoresponsive changes of translation state (l) of the 7 accessions shown in 2i
	Tranlation State change (Blue/dark fold change)
WT	2.14248	1.67083	1.94712	2.32899	2.14895	1.84808	2.17404
cry1 cry2	0.896535	0.797026	0.92657	1.08162	0.628162	0.80394	0.506324
fio1	1.44976	0.96116	1.4634	1.49281	1.07894	1.33524	0.758993
mta	2.72762	2.15255	1.57364	1.91048	1.741	1.60331	1.80716

## Sheet: Fig2. n
Photoresponsive changes of translation state (l) of the 7 accessions shown in 2i
	Tranlation State change (Blue/dark fold change)
WT	1.57405	4.25073	1.53784	8.52968	2.03436	1.32823	12.5613
cry1 cry2	0.773249	3.31489	1.50463	2.61256	1.54348	1.14596	2.31774
fio1	1.31441	3.08949	1.41745	4.15951	1.46113	1.20632	9.58773
mta	1.71881	4.03613	1.49925	6.51735	2.73966	1.24876	16.6268

## Sheet: Fig. 3p
Quantification of the FRAP assay shown in (o)
	Mobility Value
Time/s	Repeat1	Repeat2	Repeat3	Repeat4	Repeat5	Repeat6
0	0	0	0	0	0	0
1	0.226475	0.340428	0.100798	0.12308	0.64215	0.256913
2	0.254433	0.445273	0.208156	0.131518	0.112039	0.18247
3	0.36555	0.562267	0.302209	0.217473	0.166903	0.338155
4	0.395978	0.525744	0.24972	0.320142	0.222826	0.481938
5	0.331136	0.553524	0.322719	0.404383	0.3451	0.60339
6	0.355792	0.545373	0.362209	0.397044	0.390844	0.77642
7	0.418418	0.626643	0.381713	0.504488	0.480967	0.757472
8	0.519711	0.596473	0.447747	0.558077	0.442063	0.814825
9	0.529511	0.613682	0.537346	0.551881	0.487743	0.890308
10	0.57523	0.659126	0.520998	0.586517	0.52467	0.975183
11	0.705625	0.681133	0.569508	0.673977	0.498129	0.955216
12	0.856904	0.731379	0.551099	0.706237	0.616949	1.07977
13	0.875626	0.7216	0.570689	0.702053	0.524934	1.10032
14	0.995654	0.729505	0.579524	0.644783	0.516699	1.03158
15	0.984979	0.761374	0.629617	0.644375	0.687864	1.0396
16	0.953941	0.781467	0.620879	0.735185	0.616788	1.10943
17	0.971481	0.748734	0.65162	0.775519	0.707913	1.10791
18	0.981254	0.762641	0.649853	0.720982	0.73967	1.08281
19	0.964818	0.844911	0.701946	0.709926	0.728349	0.984146
20	0.97764	0.831389	0.706796	0.713921	0.722353	0.979588
21	1.00274	0.830708	0.759712	0.714235	0.821497	1.09743
22	0.995136	0.82875	0.750912	0.74703	0.817967	1.01136
23	1.0348	0.861855	0.775841	0.746375	0.744798	0.988405
24	1.01839	0.83535	0.830658	0.751745	0.686797	0.944373
25	1.00717	0.871675	0.812362	0.744173	0.693084	0.940022
26	1.00495	0.883026	0.853536	0.740114	0.813637	0.884907
27	1.01788	0.925463	0.797929	0.769941	0.825578	0.873819
28	1.02367	0.89905	0.843047	0.75361	0.760046	0.91084
29	1.0775	0.930099	0.877866	0.753456	0.722373	0.986147
30	1.05624	0.941988	0.898064	0.790631	0.731077	0.945736
31	1.02743	0.956085	0.874523	0.792647	0.809869	0.998606
32	1.01011	0.954368	0.892788	0.817686	0.908721	0.984706
33	1.04661	0.937799	0.882657	0.788827	0.992073	0.980849
34	1.03543	0.972503	0.899317	0.826471	0.968695	0.943431
35	1.02568	0.98798	0.898159	0.858097	0.994383	0.998449
36	1.01781	1.01286	0.926084	0.927302	1.06318	0.911087
37	1.04792	1.12756	0.961625	0.963649	0.982101	0.921956
38	0.910017	0.988553	0.9205	0.960348	1.05168	1.07125
39	1.10156	1.00737	0.929019	0.999817	0.997909	0.98741
40	0.984306	1.13782	0.967216	0.999222	1.11841	1.03117
41	0.937466	1.04593	0.968822	1.05083	1.12374	1.18524
42	1.04322	1.01195	0.983629	1.03461	1.02474	1.19874
43	0.986913	1.09316	0.990831	1.03402	1.02979	1.01485
44	1.09002	1.09828	1.03983	1.03345	1.06698	0.88755
45	0.996314	1.03812	1.00399	0.988742	1.16493	0.918594
46	1.07281	1.09214	1.06816	0.988861	1.14129	0.921111
47	1.08948	1.1088	1.0379	0.974486	1.15052	0.950997
48	0.980419	1.09579	1.02702	1.04636	1.09709	0.818374
49	1.08245	1.11258	1.0268	1.03557	1.00348	0.759535
50	1.01586	1.12259	1.04803	1.05949	1.01233	0.653606
51	1.11613	1.09897	1.05756	1.10735	1.02913	0.766114
52	1.07397	1.15565	1.06849	1.1241	1.03226	0.782405
53	1.07712	1.15366	1.12302	1.11884	1.03225	0.695983
54	1.12165	1.17861	1.1061	1.11423	1.02449	0.859631
55	1.1043	1.139	1.10522	1.11266	1.05193	0.947024
56	1.11774	1.19795	1.06294	1.1342	1.01107	0.925556
57	1.03024	1.21811	1.09526	1.09215	1.07224	0.961874
58	1.01331	1.23026	1.12029	1.10034	1.09121	0.963991
59	1.00279	1.03195	1.02681	1.02864	1.02874	0.995275

## Sheet: Fig. 4a
m6A modification of GGACU by FIO1(1 μM), FIO1SAAG (1 μM), and FIO1MTD (1 μM).
	FIO1-GST			FIO1-SAAG-GST			FIO1-N333-GST
Substrate concenntration (μM）	Repeat1	Repeat2	Repeat3	Repeat1	Repeat2	Repeat3	Repeat1	Repeat2	Repeat3
4	232800	242400	228700	4100	5800	-700	65300	58400	60100
2	174000	188500	173500	-2700	100	-3000	49900	51800	51000
1	157500	167800	162000	4100	3200	900	20000	22500	8100
0.5	66100	95400	93000	-4400	-800	-3600	28000	19400	12100
0.25	68500	62900	53100	-6500	-1900	2000	7600	2600	5700
0.125	49700	48300	35600	-800	5500	-1400	6800	4000	11200
0.0625	8900	26000	13000	-5100	-1800	1000	-100	-300	4200
0	0	0	0	0	0	0	0	0	0

## Sheet: Fig. 4b
LC-MS/MS analysis of the relative level of m6A in total adenosine (m6A/A) in RNA purified from the in vitro m6A methylation assay.
FIO1-GST+GGACU			FIO1-SAAG-GST+SAM_GGACU			FIO1-GST+AAACU			FIO1-GST+UAACU			FIO1-GST+GCCAGA
0.018106	0.019346	0.020533	0.007731	0.007851	0.007697	0.030504	0.032551	0.033073	0.058744	0.063862	0.062811	0.027975	0.028876	0.02833

## Sheet: Fig. 4c
m6A installation on GGACU, GGGCU, and GCCAGA by FIO1(1 μM).
	FIO1+GGACU			FIO1+GCCAGA			FIO1+GGGCU
Substrate concenntration (μM）	Repeat1	Repeat2	Repeat3	Repeat1	Repeat2	Repeat3	Repeat1	Repeat2	Repeat3
4	298000	333600	291000	620700	718400	591200	3800	-12600	-6900
2	316000	244600	222000	609700	579400	595200	-2900	-15000	-6900
1	182000	170000	177300	470700	469400	473200	3200	-15600	-5400
0.5	131500	137600	140500	408700	380400	390200	6200	-16000	-4200
0.25	66800	86000	79300	270700	265400	291200	2600	-2200	-7500
0.125	39300	56900	63300	188700	174400	200200	-1800	-5200	-4300
0.0625	12700	10800	12000	65000	54000	57000	600	-1100	2400
0	0	0	0	0	0	0	0	0	0

## Sheet: Fig. 4d
m6A modification of GGACU by FIO1(1 μM) with or without CRY2PHR (2 μM) or CRY2CCE (2 μM).
	FIO1-GST			FIO1-GST+CRY2-N489-GST			FIO1-GST+CRY2-C490-GST
Substrate concenntration (μM）	Repeat1	Repeat2	Repeat3	Repeat1	Repeat2	Repeat3	Repeat1	Repeat2	Repeat3
4	194900	194600	207500	187800	188400	177500	309300	272900	280000
2	182900	161600	173600	139800	150400	152500	243300	257900	246400
1	115200	114200	113400	107800	96400	92400	189300	160300	174400
0.5	69000	55000	78800	78800	79400	81200	142300	133800	144500
0.25	58300	25600	48800	33400	67800	57200	91500	73300	79700
0.125	53000	42600	25600	18000	9100	19900	57600	55100	74900
0.0625	39700	2200	7700	32100	9300	26600	46900	33400	33800
0	0	0	0	0	0	0	0	0	0

[truncated: 23 more sheets: Fig. 4e, Fig. 4f, Fig. 4h, Fig. 4i, Fig. 4j, Fig. 4k, Fig. 4l, Fig. 4m, Fig. 4n, Extended Data Fig. 1b, Extended Data Fig.1e, Extended Data Fig.2g, Extended Data Fig.2h, Extended Data Fig.5a, Extended Data Fig.5g, Extended Data Fig.6a, Extended Data Fig.6b-c, Extended Data Fig.6e-g, Extended Data Fig.6h, Extended Data Fig.6i …]
